# Supplementary material for: Genome-wide association study uncovers new genetic loci and candidate genes underlying seed chilling-germination in maize
Source: PeerJ. 2021 Jun 28;9:e11707. doi: 10.7717/peerj.11707 (PMC8247712; doi:10.7717/peerj.11707)
Supplement: Supplemental Information 12 [file peerj-09-11707-s012.zip]

Archive with 1 entries (1 files):
- Genotype data.txt
