# Supplementary material for: Genome-wide association study uncovers new genetic loci and candidate genes underlying seed chilling-germination in maize
Source: PeerJ. 2021 Jun 28;9:e11707. doi: 10.7717/peerj.11707 (PMC8247712; doi:10.7717/peerj.11707)
Supplement: Supplemental Information 12 [file peerj-09-11707-s012.zip › Genotype data.txt]

rs#	alleles	chrom	pos	strand	assembly#	center	protLSID	assayLSID	panelLSID	QCcode	SCL001	SCL002	SCL003	SCL004	SCL005	SCL006	SCL007	SCL008	SCL009	SCL010	SCL012	SCL013	SCL014	SCL015	SCL016	SCL017	SCL018	SCL021	SCL022	SCL023	SCL024	SCL025	SCL026	SCL027	SCL028	SCL029	SCL030	SCL031	SCL032	SCL033	SCL034	SCL035	SCL036	SCL038	SCL039	SCL041	SCL042	SCL043	SCL045
SYN83	G/A	1	3498	+	NA	NA	NA	NA	NA	NA	AA	AA	GG	AA	GG	GG	AA	AA	AA	AA	GG	AA	GG	AA	GG	GG	GG	GG	AA	AA	GG	AA	GG	GG	AA	GG	AA	GG	GG	GG	GG	GG	GG	AA	GG	GG	GG	AA	AA
PZE-101000088	G/C	1	238347	+	NA	NA	NA	NA	NA	NA	GG	GG	CC	GG	GG	GG	CC	CC	CC	GG	GG	GG	NN	CC	CC	GG	CC	GG	GG	CC	NN	GG	CC	GG	CC	GG	CC	NN	CC	NN	CC	GG	GG	GG	CC	CC	GG	CC	GG
PZE-101000108	G/A	1	255850	+	NA	NA	NA	NA	NA	NA	GG	GG	GG	GG	GG	GG	GG	GG	GG	GG	GG	AA	NN	GG	GG	GG	GG	GG	GG	GG	NN	GG	GG	GG	GG	GG	GG	NN	GG	NN	GG	GG	GG	GG	GG	GG	GG	GG	GG
PZE-101000111	G/A	1	263938	+	NA	NA	NA	NA	NA	NA	AA	GG	GG	GG	GG	GG	GG	GG	GG	GG	GG	GG	NN	GG	GG	GG	GG	GG	GG	GG	NN	AA	GG	GG	GG	GG	GG	NN	GG	NN	GG	GG	GG	NN	GG	GG	GG	GG	AA
PZE-101000121	G/A	1	267874	+	NA	NA	NA	NA	NA	NA	GG	GG	NN	NN	GG	GG	NN	GG	GG	GG	GG	GG	AG	NN	AA	GG	GG	GG	GG	GG	GG	GG	AG	GG	GG	AA	AA	GG	AG	GG	GG	NN	GG	GG	AG	GG	NN	NN	GG
PZE-101000161	A/G	1	325012	+	NA	NA	NA	NA	NA	NA	AA	GG	GG	AA	AA	AA	AA	AA	AA	GG	AA	AA	NN	AA	GG	AA	GG	AA	AA	AA	NN	AA	GG	AA	AA	AA	AA	NN	GG	NN	GG	AA	AA	AA	GG	GG	AA	AA	AA
PZE-101000167	G/A	1	333078	+	NA	NA	NA	NA	NA	NA	GG	GG	GG	GG	GG	GG	AA	AA	AA	GG	GG	GG	NN	AA	GG	GG	GG	GG	GG	AA	NN	GG	GG	GG	AA	GG	NN	NN	GG	NN	GG	GG	GG	GG	GG	GG	GG	NN	GG
PZE-101000169	A/G	1	379844	+	NA	NA	NA	NA	NA	NA	GG	GG	AA	AA	AA	AA	GG	GG	GG	GG	AA	AA	AA	GG	AA	AA	AA	AA	GG	GG	AA	GG	AA	AA	GG	AA	AA	AA	AA	AA	AA	AA	AA	GG	AA	AA	AA	AA	GG
PZE-101000209	A/G	1	395380	+	NA	NA	NA	NA	NA	NA	AA	GG	AA	AA	AA	AA	GG	GG	GG	GG	AA	AA	AA	GG	AA	AA	AA	AA	GG	GG	AA	AA	AA	AA	GG	AA	AA	AA	AA	AA	AA	AA	AA	GG	AA	AA	AA	AA	AA
PZE-101000256	G/C	1	485953	+	NA	NA	NA	NA	NA	NA	CC	GG	GG	GG	CC	CC	CC	CC	CC	GG	CC	GG	GG	CC	GG	NN	GG	GG	CC	CC	GG	GG	GG	GG	CC	GG	GG	GG	GG	GG	GG	GG	GG	CC	GG	GG	GG	GG	GG
PZE-101000174	A/G	1	518892	+	NA	NA	NA	NA	NA	NA	AA	AA	AA	AA	AA	AA	GG	GG	GG	AA	AA	AA	AA	GG	AA	AA	AA	AA	GG	GG	AA	AA	AA	AA	GG	AA	AA	AA	AA	AA	AA	AA	AA	GG	AA	AA	AA	AA	AA
PZE-101000287	C/A	1	526900	+	NA	NA	NA	NA	NA	NA	CC	CC	CC	CC	CC	CC	AA	AA	AA	CC	CC	CC	CC	AA	CC	CC	CC	CC	AA	AA	CC	CC	CC	CC	AA	CC	CC	CC	CC	CC	CC	CC	CC	AA	CC	CC	CC	CC	CC
PZE-101000301	A/G	1	613257	+	NA	NA	NA	NA	NA	NA	GG	AA	AA	GG	GG	GG	GG	GG	NN	AA	GG	AA	AA	GG	AA	AA	AA	AA	GG	GG	AA	GG	AA	AA	GG	AA	AA	AA	AA	AA	AA	AA	AA	GG	AA	AA	AA	AA	GG
PZE-101000344	A/G	1	659354	+	NA	NA	NA	NA	NA	NA	GG	GG	AA	GG	AA	AA	GG	GG	GG	GG	AA	AA	AA	GG	AA	AA	AA	AA	GG	GG	AA	AA	AA	AA	GG	AA	GG	AA	AA	AA	AA	AA	AA	GG	AA	AA	AA	GG	AA
PZE-101000348	A/G	1	681011	+	NA	NA	NA	NA	NA	NA	NN	GG	AA	GG	AA	AA	AA	AA	AA	GG	AA	AA	AA	AA	AA	AA	AA	AA	AA	AA	AA	AA	AA	AA	AA	AA	AA	AA	AA	AA	AA	AA	AA	AA	AA	AA	AA	AA	AA
PZE-101000349	A/C	1	681704	+	NA	NA	NA	NA	NA	NA	CC	AA	AA	AA	AA	AA	AA	AA	AA	AA	AA	AA	AA	AA	AA	AA	AA	AA	AA	AA	AA	AA	AA	AA	AA	AA	AA	AA	AA	AA	AA	AA	AA	AA	AA	AA	AA	AA	AA
PZE-101000360	G/A	1	763292	+	NA	NA	NA	NA	NA	NA	NN	GG	GG	GG	GG	GG	GG	GG	GG	GG	GG	GG	GG	GG	GG	GG	GG	GG	GG	GG	GG	GG	GG	GG	GG	GG	AA	GG	GG	GG	GG	GG	GG	GG	GG	GG	GG	AA	GG
PZE-101000370	A/C	1	824379	+	NA	NA	NA	NA	NA	NA	CC	AA	AA	AA	AA	AA	AA	AA	AA	AA	AA	AA	AA	AA	AA	AA	AA	AA	AA	AA	AA	AA	AA	AA	AA	AA	CC	AA	AA	AA	AA	AA	AA	AA	AA	AA	AA	CC	AA
PZE-101000424	A/C	1	982217	+	NA	NA	NA	NA	NA	NA	AA	AA	AA	CC	AA	AA	AA	AA	AA	AA	AA	AA	AA	AA	AA	AA	AA	AA	AA	AA	AA	CC	AA	AA	AA	AA	AA	AA	AA	AA	AA	AA	AA	AA	AA	AA	AA	AA	CC
PZE-101000431	C/G	1	992572	+	NA	NA	NA	NA	NA	NA	GG	CC	CC	CC	GG	GG	GG	GG	GG	CC	GG	GG	GG	GG	CC	GG	CC	CC	GG	GG	GG	CC	CC	CC	GG	CC	GG	GG	CC	GG	CC	CC	CC	GG	CC	CC	CC	GG	CC
PZE-101000442	C/A	1	993764	+	NA	NA	NA	NA	NA	NA	AA	CC	CC	CC	CC	CC	CC	CC	CC	CC	CC	CC	CC	CC	CC	CC	CC	CC	CC	CC	CC	CC	CC	CC	CC	CC	AA	CC	CC	CC	CC	CC	CC	CC	CC	CC	CC	AA	CC
PZE-101000449	A/G	1	999471	+	NA	NA	NA	NA	NA	NA	AA	AA	AA	AA	AA	AA	GG	GG	GG	AA	AA	GG	AA	GG	AA	AA	AA	AA	GG	GG	AA	AA	AA	AA	GG	AA	AA	AA	AA	AA	AA	AA	AA	GG	AA	AA	AA	AA	AA
PZE-101000450	G/A	1	999598	+	NA	NA	NA	NA	NA	NA	GG	GG	GG	GG	GG	GG	GG	GG	GG	GG	GG	GG	GG	GG	GG	GG	GG	GG	AA	GG	GG	GG	GG	GG	GG	GG	GG	GG	GG	GG	GG	GG	GG	AA	GG	GG	GG	GG	GG
PZE-101000451	A/G	1	999765	+	NA	NA	NA	NA	NA	NA	AA	AA	AA	AA	AA	AA	GG	GG	GG	AA	AA	AA	AA	GG	AA	AA	AA	AA	GG	GG	AA	AA	AA	AA	GG	AA	AA	AA	AA	AA	AA	AA	AA	GG	AA	AA	AA	AA	AA
PUT-163a-71312844-3126	G/A	1	1001806	+	NA	NA	NA	NA	NA	NA	AA	GG	GG	GG	GG	GG	GG	GG	GG	GG	GG	GG	GG	GG	GG	GG	GG	GG	GG	GG	GG	GG	GG	GG	GG	GG	AA	GG	GG	GG	GG	GG	GG	GG	GG	GG	GG	AA	GG
SYN8296	A/G	1	1003413	+	NA	NA	NA	NA	NA	NA	GG	AA	AA	AA	AA	AA	AA	AA	AA	AA	AA	AA	AA	AA	AA	AA	AA	AA	AA	AA	AA	AA	AA	AA	AA	AA	AA	AA	AA	AA	AA	AA	AA	AA	AA	AA	AA	AA	AA
PZE-101000530	G/A	1	1167803	+	NA	NA	NA	NA	NA	NA	GG	GG	GG	GG	GG	GG	GG	GG	GG	GG	GG	GG	GG	GG	GG	GG	GG	AA	GG	GG	GG	GG	GG	AA	GG	NN	GG	GG	GG	GG	GG	AA	AA	GG	GG	GG	AA	GG	GG
PZE-101000566	G/A	1	1214816	+	NA	NA	NA	NA	NA	NA	GG	GG	GG	GG	GG	GG	AA	AA	AA	GG	GG	GG	GG	AA	GG	GG	GG	GG	AA	AA	GG	GG	GG	GG	AA	GG	AA	GG	GG	GG	GG	GG	GG	AA	GG	GG	GG	AA	GG
PZE-101000659	G/A	1	1567151	+	NA	NA	NA	NA	NA	NA	GG	GG	GG	GG	GG	GG	GG	GG	GG	GG	GG	GG	GG	GG	GG	GG	GG	AA	GG	GG	GG	GG	GG	AA	GG	AA	GG	GG	GG	GG	GG	AA	AA	GG	GG	GG	AA	GG	GG
PZE-101000673	G/A	1	1568998	+	NA	NA	NA	NA	NA	NA	GG	GG	GG	GG	GG	GG	GG	GG	GG	GG	GG	GG	GG	GG	GG	AA	GG	AA	GG	GG	GG	GG	GG	AA	GG	AA	GG	GG	GG	GG	GG	AA	AA	GG	GG	GG	AA	GG	GG
PZE-101000740	G/A	1	1666173	+	NA	NA	NA	NA	NA	NA	AA	GG	AA	AA	AA	AA	GG	GG	GG	GG	AA	GG	GG	GG	AA	GG	AA	GG	AA	GG	GG	GG	AA	GG	GG	GG	GG	GG	AA	GG	AA	GG	GG	GG	AA	AA	GG	GG	GG
PZE-101000754	G/A	1	1686635	+	NA	NA	NA	NA	NA	NA	GG	GG	GG	GG	GG	GG	GG	GG	GG	GG	GG	GG	GG	GG	GG	GG	GG	GG	GG	GG	GG	GG	GG	GG	GG	GG	GG	GG	GG	GG	GG	GG	GG	GG	GG	GG	GG	GG	GG
PZE-101000760	G/A	1	1748915	+	NA	NA	NA	NA	NA	NA	GG	GG	AA	GG	GG	GG	GG	GG	GG	GG	GG	GG	GG	GG	AA	GG	AA	GG	GG	GG	GG	GG	AA	GG	GG	GG	GG	GG	AA	GG	AA	GG	GG	GG	AA	AA	GG	GG	GG
PZE-101000775	G/A	1	1754584	+	NA	NA	NA	NA	NA	NA	AA	GG	GG	GG	GG	GG	GG	GG	GG	GG	GG	AA	AA	GG	GG	GG	GG	AA	AA	GG	AA	GG	GG	AA	GG	AA	GG	AA	GG	AA	GG	AA	AA	AA	GG	GG	AA	GG	GG
PZE-101000788	G/A	1	1761938	+	NA	NA	NA	NA	NA	NA	GG	GG	GG	AA	GG	GG	GG	GG	GG	GG	GG	GG	GG	GG	GG	GG	GG	GG	GG	GG	GG	GG	GG	GG	GG	GG	AA	GG	GG	GG	GG	GG	GG	AA	GG	GG	GG	AA	GG
SYN9660	G/A	1	1781003	+	NA	NA	NA	NA	NA	NA	NN	GG	AA	GG	GG	GG	GG	GG	GG	GG	GG	NN	NN	GG	AA	GG	AA	NN	NN	NN	NN	GG	AA	GG	GG	GG	GG	GG	AA	GG	AA	GG	GG	GG	AA	AA	GG	GG	GG
SYN9659	C/A	1	1789106	+	NA	NA	NA	NA	NA	NA	AA	CC	AA	CC	CC	CC	CC	CC	CC	CC	CC	AA	AA	CC	AA	CC	AA	CC	AA	CC	AA	CC	AA	CC	CC	CC	CC	AA	AA	AA	AA	CC	CC	CC	AA	AA	CC	CC	CC
SYN10558	G/A	1	1957167	+	NA	NA	NA	NA	NA	NA	GG	GG	AG	AA	GG	GG	GG	GG	GG	GG	GG	GG	AG	GG	NN	GG	AA	GG	GG	GG	AA	GG	AA	GG	GG	GG	GG	AA	AA	AA	AA	GG	GG	GG	AA	AA	GG	GG	GG
PZE-101001044	G/A	1	1968281	+	NA	NA	NA	NA	NA	NA	AA	AA	GG	GG	AA	AA	GG	GG	GG	AA	AA	GG	GG	GG	GG	AA	GG	AA	AA	GG	GG	AA	GG	AA	AA	AA	GG	GG	GG	GG	GG	AA	AA	GG	GG	GG	AA	GG	AA
PZE-101001094	A/G	1	2038772	+	NA	NA	NA	NA	NA	NA	AA	AA	AA	AA	GG	GG	AA	AA	AA	AA	GG	AA	AA	AA	AA	AA	AA	AA	AA	AA	AA	AA	AA	AA	GG	AA	AA	AA	AA	AA	AA	AA	AA	GG	AA	AA	AA	AA	AA
PZE-101001103	A/C	1	2039864	+	NA	NA	NA	NA	NA	NA	CC	AA	AA	AA	AA	AA	AA	AA	AA	AA	AA	AA	AA	AA	AA	AA	AA	AA	CC	AA	AA	AA	AA	AA	AA	AA	AA	AA	AA	AA	AA	AA	AA	AA	AA	AA	AA	AA	AA
PZE-101001107	C/A	1	2043319	+	NA	NA	NA	NA	NA	NA	CC	AA	AA	AA	CC	CC	CC	CC	CC	AA	CC	CC	AA	CC	AA	CC	AA	CC	CC	CC	AA	CC	AA	CC	AA	CC	CC	AA	AA	AA	AA	CC	CC	AA	AA	AA	CC	CC	CC
PZE-101001110	G/A	1	2044238	+	NA	NA	NA	NA	NA	NA	GG	GG	GG	GG	AA	AA	AA	GG	GG	GG	AA	GG	GG	GG	GG	AA	GG	AA	GG	GG	GG	AA	GG	AA	GG	AA	GG	GG	GG	GG	GG	AA	AA	GG	GG	GG	AA	GG	AA
SYN10560	G/A	1	2044264	+	NA	NA	NA	NA	NA	NA	AA	AA	GG	GG	GG	GG	GG	AA	AA	AA	GG	GG	GG	AA	GG	GG	GG	GG	AA	AA	GG	GG	GG	GG	GG	GG	GG	GG	GG	GG	GG	GG	GG	GG	GG	GG	GG	GG	GG
PZE-101001114	A/G	1	2044555	+	NA	NA	NA	NA	NA	NA	GG	GG	AA	AA	AA	AA	AA	GG	GG	GG	AA	AA	AA	GG	AA	AA	AA	AA	GG	GG	AA	AA	AA	AA	AA	AA	AA	AA	AA	AA	AA	AA	AA	AA	AA	AA	AA	AA	AA
PZE-101001115	G/A	1	2045035	+	NA	NA	NA	NA	NA	NA	AA	AA	GG	GG	GG	GG	GG	AA	AA	AA	GG	GG	GG	AA	GG	GG	GG	GG	AA	AA	GG	GG	GG	GG	GG	GG	GG	GG	GG	GG	GG	GG	GG	GG	GG	GG	GG	GG	GG
PZE-101001116	A/G	1	2045583	+	NA	NA	NA	NA	NA	NA	AA	AA	GG	GG	AA	AA	AA	AA	AA	AA	AA	AA	GG	AA	GG	AA	GG	AA	AA	AA	GG	AA	GG	AA	AA	AA	AA	GG	GG	GG	GG	AA	AA	AA	GG	GG	AA	AA	AA
SYN13279	C/A	1	2088034	+	NA	NA	NA	NA	NA	NA	CC	CC	AA	AA	CC	CC	CC	CC	CC	CC	CC	AA	AA	CC	AA	CC	AA	CC	CC	CC	AA	CC	AA	CC	CC	CC	AA	AA	AA	AA	AA	CC	CC	CC	AA	AA	CC	AA	CC
SYN13282	A/G	1	2091746	+	NA	NA	NA	NA	NA	NA	AA	AA	AA	AA	GG	GG	AA	AA	AA	AA	GG	GG	AA	AA	AA	AA	AA	GG	AA	AA	AA	AA	AA	GG	GG	GG	GG	AA	AA	AA	AA	GG	GG	AA	AA	AA	GG	GG	AA
SYN6001	A/G	1	2210506	+	NA	NA	NA	NA	NA	NA	AA	GG	AA	AA	GG	GG	GG	GG	GG	GG	GG	AA	AA	GG	AA	GG	AA	GG	AA	GG	AA	GG	AA	GG	AA	AA	GG	AA	AA	AA	AA	GG	GG	GG	AA	AA	GG	GG	GG
PZE-101001265	G/A	1	2301705	+	NA	NA	NA	NA	NA	NA	GG	AA	GG	GG	GG	GG	GG	GG	GG	AA	GG	GG	GG	GG	GG	GG	GG	GG	GG	GG	GG	GG	GG	GG	GG	GG	GG	GG	GG	GG	GG	GG	GG	AA	GG	GG	GG	GG	GG
PZE-101001280	A/G	1	2306521	+	NA	NA	NA	NA	NA	NA	GG	AA	GG	GG	AA	AA	AA	AA	AA	AA	AA	AA	AA	AA	GG	AA	GG	AA	GG	AA	AA	AA	GG	AA	AA	AA	AA	AA	GG	AA	GG	AA	AA	AA	GG	GG	AA	AA	AA
PZE-101001320	G/A	1	2336340	+	NA	NA	NA	NA	NA	NA	NN	GG	AA	AA	GG	GG	AA	GG	GG	GG	GG	NN	GG	AA	AA	GG	AA	AA	NN	GG	GG	AA	AA	GG	GG	AA	NN	GG	AA	GG	AA	AA	AA	GG	AA	AA	AA	NN	AA
PZE-101001380	G/A	1	2428671	+	NA	NA	NA	NA	NA	NA	GG	AA	GG	GG	AA	AA	AA	AA	AA	AA	AA	AA	AA	GG	GG	AA	GG	GG	GG	AA	GG	GG	GG	GG	GG	GG	AA	GG	GG	GG	GG	GG	GG	GG	GG	GG	GG	AA	GG
SYN27251	A/G	1	2434798	+	NA	NA	NA	NA	NA	NA	AA	AA	GG	NN	AA	AA	AA	AA	AA	AA	AA	AA	AA	GG	GG	AA	GG	GG	AA	AA	AA	GG	NN	AA	AA	NN	AA	AA	NN	AA	NN	GG	GG	AA	GG	NN	GG	AA	GG
PUT-163a-5499487-2275	T/A	1	2538655	+	NA	NA	NA	NA	NA	NA	TT	AA	TT	TT	AA	AA	AA	TT	TT	AA	AA	AA	AA	TT	TT	AA	TT	TT	TT	TT	AA	TT	TT	TT	AA	TT	AA	AA	TT	AA	TT	TT	TT	AA	TT	TT	TT	AA	TT
PZE-101001587	G/A	1	2687631	+	NA	NA	NA	NA	NA	NA	GG	AA	GG	GG	AA	AA	AA	GG	GG	AA	AA	AA	AA	GG	GG	AA	GG	GG	GG	GG	GG	GG	GG	GG	AA	GG	GG	GG	GG	GG	GG	GG	GG	AA	GG	GG	GG	GG	GG
SYN38927	C/A	1	2693676	+	NA	NA	NA	NA	NA	NA	AA	AA	CC	CC	CC	AA	CC	AA	AA	AA	AA	AA	CC	CC	CC	AA	CC	CC	AA	AA	AA	AA	CC	AA	CC	CC	AA	AA	CC	AA	CC	CC	CC	AA	CC	CC	CC	AA	AA
SYN35330	A/G	1	2736027	+	NA	NA	NA	NA	NA	NA	AA	AA	GG	GG	AA	AA	AA	AA	AA	AA	AA	GG	AA	AA	GG	AA	GG	GG	AA	AA	AA	AA	GG	AA	AA	GG	GG	AA	GG	AA	GG	GG	GG	AA	GG	GG	GG	GG	AA
SYN35346	G/A	1	2739971	+	NA	NA	NA	NA	NA	NA	GG	AA	GG	GG	GG	AA	AA	AA	AA	AA	AA	GG	GG	AA	GG	GG	GG	GG	GG	AA	GG	GG	GG	AA	AA	GG	GG	GG	GG	GG	GG	GG	GG	GG	GG	GG	GG	GG	GG
SYN35327	G/A	1	2740208	+	NA	NA	NA	NA	NA	NA	GG	GG	AA	AA	GG	GG	GG	GG	GG	GG	GG	AA	GG	GG	AA	AG	AA	AA	GG	GG	GG	GG	AA	GG	GG	AA	GG	GG	AA	GG	AA	AA	AA	AA	AA	AA	AA	GG	GG
SYN35339	G/A	1	2740559	+	NA	NA	NA	NA	NA	NA	GG	AA	GG	GG	GG	GG	GG	AA	AA	AA	GG	GG	GG	AA	GG	GG	GG	GG	GG	AA	GG	GG	GG	AA	AA	GG	GG	GG	GG	GG	GG	GG	GG	GG	GG	GG	GG	GG	GG
SYN35335	A/G	1	2740706	+	NA	NA	NA	NA	NA	NA	GG	GG	AA	AA	AA	GG	GG	GG	GG	GG	GG	AA	GG	GG	AA	AA	AA	AA	GG	GG	AA	AA	AA	GG	GG	AA	AA	AA	AA	AA	AA	AA	AA	AA	AA	AA	AA	AA	AA
SYN35336	C/A	1	2742603	+	NA	NA	NA	NA	NA	NA	AA	CC	CC	CC	CC	CC	CC	AA	AA	CC	CC	CC	AA	AA	CC	CC	CC	CC	AA	AA	CC	CC	CC	AA	AA	CC	CC	CC	CC	CC	CC	CC	CC	CC	CC	CC	CC	CC	CC
SYN35329	A/G	1	2742699	+	NA	NA	NA	NA	NA	NA	AA	AA	GG	GG	AA	AA	AA	AA	AA	AA	AA	GG	AA	AA	GG	AA	GG	GG	AA	AA	GG	AA	GG	AA	AA	GG	AA	GG	GG	GG	GG	GG	GG	AA	GG	GG	GG	AA	AA
SYN35333	G/A	1	2753327	+	NA	NA	NA	NA	NA	NA	GG	GG	AA	AA	GG	GG	GG	GG	GG	GG	GG	GG	GG	GG	AA	GG	AA	AA	GG	GG	GG	GG	AA	GG	GG	AA	GG	GG	AA	GG	AA	AA	AA	GG	AA	AA	AA	GG	GG
SYN35328	C/A	1	2754296	+	NA	NA	NA	NA	NA	NA	AA	CC	CC	CC	AA	AA	AA	AA	AA	CC	AA	CC	CC	AA	CC	CC	CC	CC	AA	AA	CC	AA	CC	AA	AA	CC	AA	CC	CC	CC	CC	CC	CC	CC	CC	CC	CC	AA	AA
SYN35344	A/C	1	2755347	+	NA	NA	NA	NA	NA	NA	AA	CC	AA	CC	CC	AA	CC	AA	AA	CC	AA	CC	CC	AA	AA	CC	AA	AA	AA	AA	CC	CC	AA	AA	AA	AA	CC	CC	AA	CC	AA	AA	AA	CC	AA	AA	AA	CC	CC
SYN38932	A/C	1	2784009	+	NA	NA	NA	NA	NA	NA	AA	AA	AA	AA	AA	AA	CC	AC	AC	AA	AA	AA	AA	AA	AA	AA	AA	AA	AA	AC	AA	AA	AA	AC	CC	AA	AA	AA	AA	AA	AA	AA	AA	AA	AA	AA	AA	AA	AA
SYN38934	A/G	1	2784234	+	NA	NA	NA	NA	NA	NA	AA	AA	AA	AA	AA	AA	GG	AG	AG	AA	AA	AA	AA	AA	AA	AA	AA	AA	AA	AG	AA	AA	AA	AG	GG	AA	AA	AA	AA	AA	AA	AA	AA	AA	AA	AA	AA	AA	AA
SYN38928	A/G	1	2785043	+	NA	NA	NA	NA	NA	NA	AA	GG	AA	AA	GG	GG	GG	GG	GG	GG	GG	GG	AA	AA	AA	AA	AA	AA	AA	GG	GG	AA	AA	GG	GG	AA	GG	GG	AA	GG	AA	AA	AA	AA	AA	AA	AA	GG	AA
SYNGENTA5822	A/G	1	2795950	+	NA	NA	NA	NA	NA	NA	AA	GG	AA	AA	AA	AA	GG	AA	AA	GG	AA	GG	AA	AA	AA	AA	AA	AA	AA	AA	AA	AA	AA	AA	GG	AA	GG	AA	AA	AA	AA	AA	AA	AA	AA	AA	AA	GG	AA
SYN38926	G/A	1	2796496	+	NA	NA	NA	NA	NA	NA	GG	GG	AA	GG	GG	GG	GG	GG	GG	GG	GG	GG	GG	GG	AA	GG	AA	AA	GG	GG	GG	GG	AA	GG	GG	AA	GG	GG	AA	GG	AA	AA	AA	GG	AA	AA	AA	GG	GG
PUT-163a-16926058-1127	G/A	1	2801226	+	NA	NA	NA	NA	NA	NA	AA	GG	GG	AA	AA	GG	AA	GG	GG	GG	GG	GG	GG	GG	GG	GG	GG	GG	AA	GG	AA	GG	GG	GG	GG	GG	AA	AA	GG	AA	GG	GG	GG	AA	GG	GG	GG	AA	GG
SYN35337	A/C	1	2870877	+	NA	NA	NA	NA	NA	NA	CC	CC	AA	AA	CC	CC	AA	CC	CC	CC	CC	CC	AA	CC	AA	AA	AA	AA	CC	CC	CC	CC	AA	CC	CC	AA	CC	CC	AA	CC	AA	AA	AA	CC	AA	AA	AA	CC	CC
PZE-101002081	G/A	1	2895697	+	NA	NA	NA	NA	NA	NA	AA	GG	GG	GG	GG	GG	GG	GG	GG	GG	GG	GG	GG	GG	GG	AA	GG	GG	GG	GG	GG	AA	GG	GG	GG	GG	GG	GG	GG	GG	GG	GG	GG	GG	GG	GG	GG	GG	AA
SYN2547	G/A	1	2941443	+	NA	NA	NA	NA	NA	NA	GG	GG	AA	GG	GG	GG	GG	GG	GG	GG	GG	GG	GG	GG	AA	GG	AA	GG	GG	GG	GG	GG	AA	GG	GG	GG	GG	GG	AA	GG	AA	GG	GG	GG	AA	AA	GG	GG	GG
SYN2548	G/A	1	2941620	+	NA	NA	NA	NA	NA	NA	AA	AA	GG	GG	AA	AA	GG	AA	GG	AA	AA	AA	AA	GG	GG	AA	GG	GG	GG	GG	AA	AA	GG	GG	AA	GG	AA	AA	GG	AA	GG	GG	GG	GG	GG	GG	GG	AA	AA
SYN2545	G/A	1	3014858	+	NA	NA	NA	NA	NA	NA	GG	GG	AA	GG	GG	GG	GG	GG	GG	GG	GG	GG	GG	GG	AA	GG	AA	GG	GG	GG	GG	GG	AA	GG	GG	GG	GG	GG	AA	GG	AA	GG	GG	GG	AA	AA	GG	GG	GG
PZE-101002282	A/G	1	3027386	+	NA	NA	NA	NA	NA	NA	AA	AA	GG	AA	AA	AA	AA	GG	AA	AA	GG	AA	AA	AA	GG	GG	GG	GG	AA	AA	GG	AA	GG	AA	GG	GG	AA	GG	GG	GG	GG	GG	GG	AA	GG	GG	GG	AA	GG
SYN11121	A/G	1	3035496	+	NA	NA	NA	NA	NA	NA	AA	AA	AA	AA	AA	GG	AA	GG	GG	AA	GG	AA	GG	AA	AA	GG	AA	GG	AA	AA	AA	AA	AA	AA	GG	AA	AA	AA	AA	AA	AA	GG	GG	AA	AA	AA	GG	AA	GG
SYN11115	G/A	1	3037146	+	NA	NA	NA	NA	NA	NA	GG	AA	AA	AA	GG	GG	GG	GG	GG	AA	GG	AA	GG	GG	AA	GG	AA	GG	GG	GG	AA	GG	AA	GG	GG	AA	AA	AA	AA	AA	AA	GG	GG	GG	AA	AA	GG	AA	GG
SYN11114	G/A	1	3039078	+	NA	NA	NA	NA	NA	NA	GG	GG	AA	AA	GG	GG	GG	AA	GG	GG	AA	AA	GG	NN	AA	GG	AA	GG	NN	NN	AA	GG	AA	NN	AA	AA	AA	AA	AA	AA	AA	GG	GG	GG	AA	AA	GG	AA	GG
PZE-101002367	C/A	1	3040632	+	NA	NA	NA	NA	NA	NA	CC	CC	CC	CC	AA	AA	CC	AA	AA	CC	AA	AA	AA	AA	CC	AA	CC	AA	AA	AA	CC	CC	CC	AA	AA	CC	AA	CC	CC	CC	CC	AA	AA	CC	CC	CC	AA	AA	CC
SYN11129	A/G	1	3068657	+	NA	NA	NA	NA	NA	NA	AA	AA	GG	NN	AA	AA	NN	AA	AA	AA	AA	AA	AA	AA	GG	GG	GG	AA	AA	AA	GG	AA	GG	AA	NN	GG	AA	GG	GG	GG	GG	AA	NN	AA	GG	GG	AA	AA	NN
SYN11122	A/G	1	3078140	+	NA	NA	NA	NA	NA	NA	GG	GG	GG	NN	AA	GG	AA	AA	NN	GG	AA	AA	AA	AA	GG	AA	GG	AA	NN	AA	GG	GG	GG	AA	AA	GG	AA	GG	GG	GG	GG	AA	AA	AA	GG	GG	AA	AA	NN
SYN11127	A/C	1	3078783	+	NA	NA	NA	NA	NA	NA	AA	AA	AA	AA	AA	AA	AA	AA	AA	AA	AA	CC	AA	AA	AA	AA	AA	CC	AA	AA	AA	AA	AA	AA	AA	AA	CC	AA	AA	AA	AA	CC	CC	AA	AA	AA	CC	CC	CC
SYNGENTA17310	G/A	1	3130961	+	NA	NA	NA	NA	NA	NA	GG	GG	GG	GG	GG	AA	GG	GG	GG	GG	GG	GG	AA	GG	GG	GG	GG	AA	GG	GG	GG	GG	GG	GG	GG	GG	GG	GG	GG	GG	GG	AA	AA	AA	GG	GG	AA	GG	GG
SYN30742	A/C	1	3181742	+	NA	NA	NA	NA	NA	NA	AA	CC	CC	AA	AA	AA	AA	AA	CC	CC	AA	AA	AA	AA	CC	CC	CC	AA	CC	AA	CC	CC	CC	AA	AA	CC	AA	CC	CC	CC	CC	AA	AA	AA	CC	CC	AA	AA	CC
SYN30740	A/G	1	3185801	+	NA	NA	NA	NA	NA	NA	AA	GG	GG	AA	AA	AA	AA	AA	GG	GG	AA	AA	AA	AA	GG	GG	GG	AA	GG	AA	GG	GG	GG	AA	AA	GG	AA	GG	GG	GG	GG	AA	AA	AA	GG	GG	AA	AA	GG
SYN30750	A/G	1	3186044	+	NA	NA	NA	NA	NA	NA	AA	GG	GG	AA	AA	AA	AA	AA	GG	GG	AA	AA	AA	AA	GG	GG	GG	AA	GG	AA	AA	GG	GG	AA	AA	GG	AA	AA	GG	AA	GG	AA	AA	AA	GG	GG	AA	AA	AA
SYN30751	A/G	1	3186152	+	NA	NA	NA	NA	NA	NA	AA	GG	GG	AA	AA	AA	AA	AA	GG	GG	AA	AA	AA	AA	GG	GG	GG	AA	GG	AA	GG	GG	GG	AA	AA	GG	AA	GG	GG	GG	GG	AA	AA	AA	GG	GG	AA	AA	GG
SYN30756	A/G	1	3186224	+	NA	NA	NA	NA	NA	NA	AA	AA	AA	GG	AA	GG	GG	GG	AA	AA	GG	GG	AA	GG	AA	AA	AA	GG	AA	GG	AA	AA	AA	GG	GG	AA	GG	AA	AA	AA	AA	GG	GG	GG	AA	AA	GG	GG	AA
SYN30757	A/G	1	3186260	+	NA	NA	NA	NA	NA	NA	AA	GG	GG	AA	AA	AA	AA	AA	GG	GG	AA	AA	AA	AA	GG	GG	GG	AA	GG	AA	GG	GG	GG	AA	AA	GG	AA	GG	GG	GG	GG	AA	AA	AA	GG	GG	AA	AA	GG
SYN30738	G/A	1	3191114	+	NA	NA	NA	NA	NA	NA	GG	GG	GG	AA	GG	AA	AA	AA	NN	GG	AA	AA	GG	AA	GG	GG	GG	AA	GG	AA	GG	GG	GG	AA	AA	GG	AA	GG	GG	GG	GG	AA	AA	AA	GG	GG	AA	AA	GG
SYN30746	A/G	1	3194019	+	NA	NA	NA	NA	NA	NA	AA	AA	AA	GG	AA	GG	GG	GG	AA	AA	GG	GG	AA	GG	AA	AA	AA	GG	AA	GG	AA	AA	AA	GG	GG	AA	GG	AA	AA	AA	AA	GG	GG	GG	AA	AA	GG	GG	AA
SYN30752	A/G	1	3194020	+	NA	NA	NA	NA	NA	NA	AA	AA	AA	AA	AA	AA	AA	AA	AA	AA	AA	AA	AA	AA	AA	AA	AA	GG	AA	AA	AA	AA	AA	AA	AA	AA	AA	AA	AA	AA	AA	GG	GG	AA	AA	AA	GG	AA	AA
SYN30737	G/A	1	3195916	+	NA	NA	NA	NA	NA	NA	GG	GG	AA	GG	GG	GG	GG	GG	GG	GG	GG	GG	GG	GG	AA	AA	AA	GG	AA	GG	GG	AA	AA	GG	GG	AA	GG	GG	AA	GG	AA	GG	GG	GG	AA	AA	GG	GG	GG
PZE-101002887	C/A	1	3270679	+	NA	NA	NA	NA	NA	NA	AC	AA	AA	CC	AA	AA	AA	AA	AA	AA	AA	CC	AA	CC	AA	CC	AA	CC	CC	CC	CC	AA	AA	CC	AA	AA	AA	CC	AA	CC	AA	CC	CC	CC	AA	AA	CC	AA	CC
PZE-101002919	A/G	1	3278670	+	NA	NA	NA	NA	NA	NA	AA	AA	AA	AA	GG	AA	AA	GG	AA	AA	GG	GG	GG	GG	AA	AA	AA	AA	GG	GG	AA	AA	AA	GG	GG	AA	GG	AA	AA	AA	AA	AA	AA	AA	AA	AA	AA	GG	AA
PZE-101003026	A/G	1	3282920	+	NA	NA	NA	NA	NA	NA	AA	AA	GG	AA	GG	AA	GG	GG	GG	AA	GG	GG	GG	AA	GG	GG	GG	AA	AA	AA	AA	GG	AA	AA	GG	GG	AA	AA	GG	AA	GG	AA	AA	AA	GG	GG	AA	AA	AA
PZE-101003031	G/A	1	3284839	+	NA	NA	NA	NA	NA	NA	GG	AA	GG	GG	GG	GG	GG	GG	GG	AA	GG	GG	GG	AA	GG	GG	GG	AA	GG	AA	AA	GG	AA	AA	GG	GG	GG	AA	GG	AA	GG	AA	AA	AA	GG	GG	AA	GG	AA
SYN9369	G/A	1	3354911	+	NA	NA	NA	NA	NA	NA	GG	AA	AA	GG	GG	AA	GG	GG	AA	AA	GG	GG	AA	GG	AA	AA	AA	GG	GG	GG	AA	AA	AA	GG	GG	AA	GG	AA	AA	AA	AA	AA	AA	GG	AA	AA	AA	GG	AA
PZE-101003115	A/G	1	3356688	+	NA	NA	NA	NA	NA	NA	AG	AA	AA	GG	AA	GG	AA	AA	AA	AA	AA	AA	AA	AA	AA	AA	AA	GG	AA	AA	GG	AA	GG	AA	AA	AA	AA	GG	AA	GG	AA	AA	AA	AA	AG	AA	AA	AA	AA
PZE-101003133	A/G	1	3360440	+	NA	NA	NA	NA	NA	NA	AG	AA	GG	GG	AA	AA	AA	GG	AA	AA	GG	GG	AA	AA	GG	AA	GG	AA	AA	AA	GG	GG	GG	AA	GG	GG	AA	GG	GG	GG	GG	AA	AA	AA	GG	GG	AA	AA	AA
PZE-101003135	A/C	1	3361968	+	NA	NA	NA	NA	NA	NA	AA	CC	AA	AA	AA	CC	CC	AA	CC	CC	AA	AA	AA	CC	AA	AA	AA	CC	CC	CC	AA	AA	AA	CC	AA	AA	CC	AA	AA	AA	AA	AA	AA	AA	AA	AA	AA	CC	CC
PZE-101003141	C/A	1	3362674	+	NA	NA	NA	NA	NA	NA	CC	CC	CC	CC	NN	CC	CC	CC	CC	CC	CC	CC	NN	CC	CC	AA	CC	CC	CC	CC	CC	CC	CC	CC	CC	CC	CC	CC	CC	CC	CC	AA	AA	NN	CC	CC	AA	CC	CC
SYN9381	A/C	1	3365031	+	NA	NA	NA	NA	NA	NA	AA	AA	AA	CC	CC	AA	AA	AA	AA	AA	AA	AA	CC	AA	AA	CC	AA	CC	AA	AA	CC	AA	CC	AA	AA	AA	CC	CC	AA	CC	AA	CC	CC	CC	AC	AA	CC	CC	CC
SYN9380	A/G	1	3365070	+	NA	NA	NA	NA	NA	NA	AA	AA	AA	GG	GG	AA	AA	AA	AA	AA	AA	AA	GG	AA	AA	GG	AA	GG	AA	AA	AA	AA	AA	AA	AA	AA	GG	AA	AA	AA	AA	GG	GG	GG	AA	AA	GG	GG	GG
SYN9363	G/A	1	3365465	+	NA	NA	NA	NA	NA	NA	AG	GG	AA	GG	GG	GG	GG	GG	GG	GG	GG	GG	GG	GG	AA	AA	AA	GG	AA	GG	AA	AA	AA	GG	GG	AA	GG	AA	AA	AA	AA	GG	GG	GG	AA	AA	GG	GG	AA
SYN9377	G/A	1	3368128	+	NA	NA	NA	NA	NA	NA	GG	AA	GG	GG	GG	GG	AA	GG	GG	AA	GG	GG	AA	AA	GG	GG	GG	AA	GG	AA	AA	GG	AA	AA	GG	GG	GG	AA	GG	AA	GG	AA	AA	AA	AG	GG	AA	GG	GG
SYN9378	A/C	1	3368705	+	NA	NA	NA	NA	NA	NA	CC	AA	AA	AA	CC	CC	AA	CC	AA	AA	CC	AA	CC	AA	AA	AA	AA	CC	CC	AA	CC	AA	CC	AA	CC	AA	CC	CC	AA	CC	AA	CC	CC	AA	AC	AA	CC	CC	AA
SYN9361	A/C	1	3406324	+	NA	NA	NA	NA	NA	NA	AC	AA	CC	CC	CC	AA	AA	AA	AA	AA	AA	AA	AA	AA	CC	AA	CC	AA	AA	AA	AA	CC	AA	AA	AA	CC	AA	AA	CC	AA	CC	AA	AA	CC	CC	CC	AA	AA	AA
SYNGENTA16820	A/G	1	3406445	+	NA	NA	NA	NA	NA	NA	AA	AA	GG	AA	GG	AA	AA	AA	AA	AA	AA	AA	AA	AA	GG	AA	GG	AA	GG	AA	AA	GG	AA	AA	AA	GG	AA	AA	GG	AA	GG	AA	AA	GG	GG	GG	AA	AA	AA
SYN9365	A/G	1	3407844	+	NA	NA	NA	NA	NA	NA	AA	AA	GG	AA	AA	AA	AA	AA	AA	AA	AA	AA	GG	AA	GG	AA	GG	AA	AA	AA	AA	GG	AA	AA	AA	GG	AA	AA	GG	AA	GG	AA	AA	AA	GG	GG	AA	AA	AA
SYN9368	A/G	1	3407925	+	NA	NA	NA	NA	NA	NA	NN	GG	GG	GG	GG	GG	AA	AA	AA	GG	AA	AA	GG	AA	GG	AA	GG	AA	AA	AA	AA	GG	AA	AA	AA	GG	AA	AA	GG	AA	GG	AA	AA	GG	GG	GG	AA	AA	AA
PZE-101003785	A/G	1	3665549	+	NA	NA	NA	NA	NA	NA	AA	AA	AA	AA	AA	AA	AA	AA	AA	AA	AA	AA	AA	AA	AA	AA	AA	AA	AA	AA	AA	AA	AA	AA	AA	AA	AA	AA	AA	AA	AA	GG	GG	GG	AA	AA	GG	AA	AA
SYN11492	G/A	1	3665571	+	NA	NA	NA	NA	NA	NA	AG	GG	GG	GG	GG	AA	GG	GG	GG	GG	GG	GG	GG	GG	GG	GG	GG	AA	AA	GG	GG	GG	AA	GG	AA	GG	GG	GG	GG	GG	GG	GG	GG	GG	GG	GG	GG	GG	AA
SYN11486	C/A	1	3665840	+	NA	NA	NA	NA	NA	NA	NN	CC	AA	NN	AA	NN	NN	AA	CC	CC	CC	NN	AA	AA	AA	NN	AA	CC	CC	NN	AA	AA	CC	AA	CC	AA	AA	AA	AA	AA	AA	NN	NN	NN	AA	AA	NN	AA	CC
SYN11494	G/A	1	3708114	+	NA	NA	NA	NA	NA	NA	GG	GG	AA	GG	GG	GG	GG	GG	GG	GG	GG	GG	AA	GG	AA	GG	AA	GG	GG	GG	GG	AA	GG	GG	AA	AA	GG	GG	AA	GG	AA	GG	GG	GG	AA	AA	GG	GG	AA
SYN11485	G/A	1	3708328	+	NA	NA	NA	NA	NA	NA	GG	GG	AA	GG	GG	GG	GG	GG	GG	GG	GG	GG	AA	GG	AA	GG	AA	GG	GG	GG	GG	AA	GG	GG	GG	AA	GG	GG	AA	GG	AA	GG	GG	GG	AA	AA	GG	GG	GG
SYN11493	A/G	1	3708518	+	NA	NA	NA	NA	NA	NA	AA	AA	GG	AA	AA	GG	AA	GG	AA	AA	AA	AA	GG	AA	GG	AA	GG	AA	AA	AA	AA	GG	GG	AA	GG	GG	AA	AA	GG	AA	GG	GG	GG	AA	GG	GG	GG	AA	AA
SYN11490	C/A	1	3709187	+	NA	NA	NA	NA	NA	NA	CC	CC	AA	CC	CC	CC	AA	CC	AA	CC	CC	AA	AA	CC	AA	CC	AA	CC	AA	AA	CC	AA	CC	CC	CC	AA	CC	CC	AA	CC	AA	CC	CC	CC	AC	AA	CC	CC	CC
SYN11500	A/G	1	3709795	+	NA	NA	NA	NA	NA	NA	AG	AA	AA	AA	AA	GG	AA	AA	AA	AA	AA	GG	AA	AA	AA	AA	AA	GG	AA	AA	AA	AA	GG	AA	GG	AA	AA	AA	AA	AA	AA	AA	AA	AA	AA	AA	AA	AA	GG
SYN11501	A/G	1	3709862	+	NA	NA	NA	NA	NA	NA	AG	AA	AA	GG	AA	GG	AA	AA	AA	AA	AA	GG	AA	AA	AA	AA	AA	GG	AA	AA	AA	AA	GG	AA	GG	AA	AA	AA	AA	AA	AA	AA	AA	AA	AA	AA	AA	AA	GG
SYN11503	G/A	1	3709888	+	NA	NA	NA	NA	NA	NA	AG	GG	GG	AA	GG	AA	GG	GG	GG	GG	GG	AA	GG	GG	GG	NN	GG	AA	GG	GG	NN	GG	AA	GG	AA	GG	NN	NN	GG	NN	GG	GG	GG	GG	GG	GG	GG	NN	AA
SYN11491	G/A	1	3710656	+	NA	NA	NA	NA	NA	NA	AG	GG	GG	NN	GG	GG	AA	NN	AA	GG	GG	NN	GG	GG	GG	AA	GG	AA	AA	AA	AA	GG	GG	GG	GG	GG	AA	AA	GG	AA	GG	GG	GG	GG	GG	GG	GG	AA	AA
PZA02129.1	A/G	1	3733167	+	NA	NA	NA	NA	NA	NA	AA	GG	GG	GG	AA	GG	GG	AA	GG	GG	GG	GG	GG	AA	GG	AA	GG	AA	GG	GG	AA	GG	GG	AA	AA	GG	AA	AA	GG	AA	GG	GG	GG	AA	AG	GG	GG	AA	GG
PZE-101004337	A/C	1	3830498	+	NA	NA	NA	NA	NA	NA	AA	AA	AA	AA	CC	AA	AA	AA	AA	AA	AA	AA	AA	AA	AA	AA	AA	AA	CC	AA	AA	AA	AA	AA	CC	AA	AA	AA	AA	AA	AA	CC	CC	CC	AA	AA	CC	AA	AA
PZE-101004387	A/C	1	3882714	+	NA	NA	NA	NA	NA	NA	AA	CC	AA	CC	AA	AA	AA	CC	AA	CC	CC	AC	AA	CC	AA	CC	AA	AA	AA	AA	CC	AA	AA	AA	AA	AA	CC	CC	AA	AA	AA	AA	AA	CC	AA	AA	AA	CC	CC
SYN15069	G/A	1	3889632	+	NA	NA	NA	NA	NA	NA	GG	GG	AA	GG	GG	GG	GG	GG	GG	GG	GG	GG	AA	GG	AA	GG	AA	GG	GG	GG	GG	AA	GG	GG	GG	AA	GG	GG	AA	GG	AA	GG	GG	GG	AG	AA	GG	GG	GG
SYN15073	C/A	1	3893447	+	NA	NA	NA	NA	NA	NA	AC	CC	CC	CC	CC	CC	CC	CC	CC	CC	CC	CC	CC	CC	CC	AA	CC	AA	CC	CC	CC	CC	CC	CC	CC	CC	CC	CC	CC	CC	CC	CC	CC	CC	CC	CC	CC	CC	CC
PZE-101004923	A/C	1	4021601	+	NA	NA	NA	NA	NA	NA	AC	AA	CC	AA	AA	AA	AA	AA	AA	AA	AA	AA	CC	AA	CC	AA	CC	AA	CC	AA	AA	CC	CC	CC	AA	CC	AA	AA	CC	AA	CC	AA	AA	AA	CC	CC	AA	AA	AA
SYN10467	G/A	1	4022585	+	NA	NA	NA	NA	NA	NA	AG	GG	GG	GG	GG	GG	GG	GG	AA	GG	GG	GG	GG	GG	GG	AA	GG	AA	GG	AA	GG	GG	AA	GG	GG	GG	GG	GG	GG	GG	GG	GG	GG	AA	GG	GG	GG	GG	GG
SYN10459	G/A	1	4024827	+	NA	NA	NA	NA	NA	NA	GG	GG	AA	GG	GG	GG	GG	GG	GG	GG	GG	GG	AA	GG	AA	GG	AA	GG	AG	GG	GG	AA	GG	GG	GG	AA	GG	GG	AA	GG	AA	GG	GG	AA	AG	AA	GG	GG	GG
SYN10469	C/A	1	4040725	+	NA	NA	NA	NA	NA	NA	CC	CC	AA	AA	CC	CC	AA	CC	AA	CC	CC	CC	AA	CC	AA	CC	AA	CC	CC	AA	CC	AA	CC	CC	CC	AA	CC	CC	AA	CC	AA	CC	CC	AA	AC	AA	CC	CC	CC
PZE-101004580	C/G	1	4044963	+	NA	NA	NA	NA	NA	NA	CC	CC	CC	GG	GG	GG	CC	NN	GG	CC	CC	CC	CC	NN	CC	CC	CC	CC	CC	GG	CC	CC	NN	CC	GG	CC	CC	CC	CC	CC	CC	CC	CC	CC	CC	CC	CC	CC	CC
SYN10465	A/G	1	4052912	+	NA	NA	NA	NA	NA	NA	AA	AA	AA	AA	AA	AA	AA	NN	AA	AA	AA	AA	AA	GG	AA	AA	AA	GG	AA	AA	AG	AA	AA	AA	AA	AA	AA	NN	AA	GG	AA	AA	AA	AA	AA	AA	AA	AA	AA
PZE-101005008	T/A	1	4150727	+	NA	NA	NA	NA	NA	NA	TT	TT	TT	TT	TT	TT	TT	TT	TT	TT	TT	TT	TT	TT	TT	TT	TT	TT	TT	TT	AA	TT	TT	TT	TT	TT	TT	AA	TT	TT	TT	AA	AA	TT	TT	TT	AA	TT	TT
PZA00393.1	A/G	1	4193258	+	NA	NA	NA	NA	NA	NA	AA	AA	AA	AA	AA	GG	AA	AA	AA	AA	AA	AA	AA	GG	AA	AA	GG	AA	GG	AA	AA	AA	AA	AA	AA	AA	AA	AA	AA	AA	AA	AA	AA	AA	AA	AA	AA	AA	AA
PZE-101005032	A/G	1	4212550	+	NA	NA	NA	NA	NA	NA	AG	AA	AA	AA	AA	NN	GG	GG	AA	AA	AA	GG	AA	NN	AA	AA	AA	AA	AA	AA	GG	AA	AA	GG	AA	AA	AA	GG	AA	NN	AA	GG	GG	AA	AG	AA	GG	AA	AA
PUT-163a-29543981-1758	A/G	1	4241458	+	NA	NA	NA	NA	NA	NA	AG	AA	GG	AA	AA	AA	AA	AA	AA	AA	AA	AA	GG	AA	GG	AA	GG	GG	GG	AA	AA	GG	AA	AA	AA	GG	AA	AA	GG	AA	GG	AA	AA	AA	AA	GG	AA	AA	AA
SYN5934	G/A	1	4306991	+	NA	NA	NA	NA	NA	NA	GG	AA	AA	GG	AA	GG	GG	AA	AA	AA	AA	AA	AA	AA	AA	AA	GG	GG	GG	AA	GG	GG	GG	GG	AA	AA	AA	GG	AA	AA	AA	GG	GG	AA	AG	AA	GG	AA	AA
SYN5936	G/A	1	4308707	+	NA	NA	NA	NA	NA	NA	AG	GG	GG	GG	GG	GG	GG	GG	GG	GG	GG	GG	GG	GG	GG	GG	GG	AA	GG	GG	GG	AA	GG	GG	GG	GG	GG	GG	GG	GG	GG	GG	GG	GG	GG	GG	GG	GG	GG
SYN5935	G/A	1	4357964	+	NA	NA	NA	NA	NA	NA	AG	GG	GG	GG	GG	AA	AA	AA	GG	GG	GG	GG	GG	NN	GG	GG	GG	AA	GG	GG	GG	AA	GG	GG	GG	GG	GG	GG	GG	GG	GG	GG	GG	GG	GG	GG	GG	GG	GG
SYN7383	A/C	1	4444071	+	NA	NA	NA	NA	NA	NA	AC	AA	AA	AA	CC	CC	CC	AA	AA	AA	AA	CC	AA	AA	AA	AA	CC	CC	CC	AA	AA	CC	AA	AA	CC	AA	AA	AA	AA	CC	AA	AA	AA	CC	AA	AA	AA	AA	AA
PZE-101005818	G/A	1	4452253	+	NA	NA	NA	NA	NA	NA	AG	GG	GG	AA	AA	AA	AA	AA	GG	GG	GG	AA	GG	GG	GG	GG	GG	GG	AA	GG	GG	GG	AA	AA	AA	GG	GG	GG	GG	GG	GG	GG	GG	AA	AG	GG	GG	GG	GG
PZE-101005806	G/A	1	4452909	+	NA	NA	NA	NA	NA	NA	GG	GG	GG	GG	GG	GG	GG	GG	AA	GG	GG	GG	GG	GG	GG	GG	GG	GG	GG	AA	GG	GG	GG	GG	GG	GG	GG	GG	GG	GG	GG	GG	GG	GG	GG	GG	GG	GG	GG
SYN7378	G/A	1	4603919	+	NA	NA	NA	NA	NA	NA	AG	GG	GG	AA	GG	AA	GG	GG	GG	GG	GG	AA	GG	AA	GG	GG	GG	AA	NN	GG	AA	AA	AA	GG	GG	GG	AA	AA	GG	AA	GG	AA	AA	GG	GG	GG	AA	AA	GG
PZA02869.8	G/A	1	4608015	+	NA	NA	NA	NA	NA	NA	GG	GG	GG	GG	GG	GG	GG	GG	GG	GG	GG	GG	GG	GG	GG	GG	GG	GG	GG	GG	GG	GG	GG	GG	GG	GG	GG	GG	GG	GG	GG	GG	AG	GG	GG	GG	GG	GG	GG
PZE-101005765	A/G	1	4609260	+	NA	NA	NA	NA	NA	NA	AA	AA	AA	AA	AA	AA	AA	AA	AA	AA	AA	AA	AA	GG	AA	AA	AA	AA	AA	AA	AA	AA	AA	AA	AA	AA	AA	AA	AA	AA	AA	AA	AG	AA	AA	AA	AA	AA	GG
PZE-101005766	A/G	1	4609477	+	NA	NA	NA	NA	NA	NA	AA	AA	AA	AA	AA	AA	AA	AA	AA	AA	AA	AA	AA	AA	AA	AA	AA	AA	AA	AA	AA	AA	AA	AA	AA	AA	AA	AA	AA	AA	AA	AA	AG	AA	AA	AA	AA	AA	AA
PZE-101005770	G/A	1	4610354	+	NA	NA	NA	NA	NA	NA	GG	GG	GG	GG	GG	GG	GG	GG	GG	GG	GG	GG	GG	GG	GG	GG	GG	GG	GG	GG	GG	GG	GG	GG	AA	GG	GG	GG	GG	GG	GG	GG	AG	GG	GG	GG	GG	GG	GG
SYN7752	G/A	1	4715610	+	NA	NA	NA	NA	NA	NA	GG	GG	AA	GG	GG	GG	GG	GG	GG	GG	GG	GG	NN	GG	AA	GG	AA	GG	GG	GG	GG	GG	GG	GG	GG	AA	GG	GG	NN	GG	AA	GG	GG	GG	AA	AA	GG	GG	GG
PUT-163a-50325923-2183	G/A	1	4758551	+	NA	NA	NA	NA	NA	NA	AG	GG	GG	GG	AA	GG	GG	GG	AA	AA	GG	AA	GG	NN	GG	NN	GG	GG	GG	AA	GG	GG	GG	AA	NN	GG	GG	GG	GG	GG	GG	GG	GG	NN	GG	GG	GG	GG	GG
PUT-163a-50325923-2184	G/A	1	4758589	+	NA	NA	NA	NA	NA	NA	AG	GG	GG	GG	AA	GG	GG	GG	AA	AA	GG	AA	GG	GG	GG	GG	GG	GG	GG	AA	GG	GG	GG	AA	GG	GG	GG	GG	GG	GG	GG	GG	GG	GG	GG	GG	GG	GG	GG
SYN10708	G/A	1	4764811	+	NA	NA	NA	NA	NA	NA	AG	GG	GG	AA	GG	AA	GG	GG	GG	GG	AA	GG	GG	AA	GG	AA	GG	AA	GG	GG	AA	AA	GG	GG	AA	AA	GG	AA	GG	AA	GG	AA	AA	GG	GG	GG	AA	GG	AA
SYN10711	A/G	1	4765903	+	NA	NA	NA	NA	NA	NA	AG	AA	AA	AA	AA	GG	AA	AA	AA	GG	AA	AA	AA	AA	AA	GG	AA	GG	AA	AA	GG	GG	AA	AA	GG	GG	AA	GG	AA	AA	AA	GG	AG	AA	AA	AA	GG	AA	GG
SYN10714	C/A	1	4766287	+	NA	NA	NA	NA	NA	NA	CC	CC	AA	CC	CC	CC	CC	CC	CC	CC	CC	CC	AA	CC	AA	CC	AA	CC	CC	CC	CC	CC	CC	CC	CC	CC	CC	CC	AA	CC	AA	CC	CC	CC	AA	AA	CC	CC	CC
SYN10715	A/G	1	4766304	+	NA	NA	NA	NA	NA	NA	AG	AA	AA	AA	AA	GG	AA	AA	AA	GG	AA	AA	AA	GG	AA	AA	AA	GG	GG	AA	GG	GG	GG	AA	AA	GG	GG	GG	AA	GG	AA	GG	GG	GG	AA	AA	GG	GG	GG
PZE-101006745	A/G	1	4796398	+	NA	NA	NA	NA	NA	NA	AA	AA	GG	AA	AA	NN	AA	AA	AA	AA	AA	NN	GG	AA	GG	AA	GG	AA	GG	AA	AA	AA	AA	AA	AA	AA	AA	AA	GG	AA	GG	AA	NN	AA	GG	GG	AA	AA	AA
PZD00081.2	G/A	1	4863691	+	NA	NA	NA	NA	NA	NA	AG	GG	GG	GG	GG	GG	GG	GG	GG	GG	GG	GG	GG	GG	GG	GG	GG	GG	GG	GG	GG	GG	GG	AA	GG	GG	GG	GG	GG	GG	GG	GG	GG	GG	GG	GG	GG	GG	GG
PZE-101006890	A/G	1	4993529	+	NA	NA	NA	NA	NA	NA	AG	AA	AA	AA	AA	AA	NN	AA	AA	AA	AA	AA	AA	AA	AA	AA	AA	AA	AA	AA	AA	AA	AA	GG	GG	AA	AA	AA	AA	AA	AA	AA	AA	AA	AA	AA	AA	AA	AA
SYN11315	A/G	1	4994459	+	NA	NA	NA	NA	NA	NA	AA	AA	GG	AA	AA	AA	AA	AA	AA	AA	AA	NN	GG	AA	GG	GG	GG	AA	AA	AA	AA	AA	AA	NN	NN	AA	AA	AA	GG	NN	GG	AA	AA	AA	AG	GG	AA	AA	GG
ZM013498-0200	G/A	1	5002749	+	NA	NA	NA	NA	NA	NA	GG	AA	GG	GG	AA	GG	GG	GG	AA	GG	AA	GG	GG	GG	GG	GG	GG	GG	GG	AA	GG	GG	GG	GG	GG	GG	GG	GG	GG	GG	GG	GG	GG	GG	GG	GG	GG	GG	GG
SYN11325	G/A	1	5092856	+	NA	NA	NA	NA	NA	NA	GG	AA	AA	GG	GG	GG	GG	AA	GG	GG	GG	AA	AA	GG	AA	GG	GG	GG	GG	GG	AA	AA	GG	GG	GG	GG	AA	AA	AA	AA	AA	AA	AG	GG	GG	AA	AA	AA	GG
PZE-101007769	A/G	1	5247339	+	NA	NA	NA	NA	NA	NA	AA	AA	AA	GG	GG	GG	GG	AA	GG	AA	AA	AA	AA	AA	AA	GG	GG	GG	GG	GG	AA	AA	AA	AA	GG	GG	AA	AA	AA	AA	AA	AA	AG	AA	AA	AA	AA	AA	GG
SYN36149	G/A	1	5326925	+	NA	NA	NA	NA	NA	NA	GG	GG	GG	GG	GG	AA	GG	GG	GG	AA	GG	GG	GG	GG	GG	AA	AA	AA	AA	GG	GG	GG	GG	GG	AA	AA	GG	GG	GG	GG	GG	GG	GG	GG	GG	GG	GG	GG	AA
SYN36143	G/A	1	5327458	+	NA	NA	NA	NA	NA	NA	GG	GG	GG	GG	GG	AA	GG	GG	GG	AA	GG	GG	GG	GG	GG	AA	AA	AA	AA	GG	GG	GG	GG	GG	AA	AA	GG	GG	GG	GG	GG	GG	GG	GG	GG	GG	GG	GG	AA
PZA01022.1	A/G	1	5327583	+	NA	NA	NA	NA	NA	NA	AA	AA	AA	AA	AA	AA	AA	AA	AA	AA	AA	AA	AA	AA	AA	GG	AA	GG	AA	AA	AA	AA	AA	AA	AA	GG	AA	AA	AA	AA	AA	AA	AA	AA	AA	AA	AA	AA	AA
SYN36146	G/A	1	5338021	+	NA	NA	NA	NA	NA	NA	GG	GG	GG	GG	GG	GG	GG	GG	GG	GG	GG	GG	GG	GG	GG	AA	GG	AA	GG	GG	AA	AA	GG	GG	GG	AA	GG	AA	GG	AA	GG	AA	AG	GG	GG	GG	AA	GG	GG
SYN6288	A/G	1	5348244	+	NA	NA	NA	NA	NA	NA	AA	AA	AA	AA	AA	AA	AA	AA	GG	AA	GG	AA	AA	AA	AA	AA	AA	GG	AA	AA	AA	AA	AA	AA	AA	GG	AA	AA	AA	AA	AA	AA	AA	AA	AA	AA	AA	AA	AA
SYN10139	G/A	1	5438841	+	NA	NA	NA	NA	NA	NA	GG	GG	GG	GG	GG	GG	GG	GG	GG	GG	GG	AA	GG	GG	GG	AA	GG	AA	GG	GG	GG	GG	GG	GG	GG	AA	GG	GG	GG	GG	GG	GG	GG	AA	GG	GG	GG	GG	GG
PZE-101008685	C/A	1	5540876	+	NA	NA	NA	NA	NA	NA	CC	CC	CC	CC	CC	CC	CC	CC	CC	CC	CC	CC	CC	AA	CC	CC	CC	CC	CC	CC	CC	CC	CC	CC	CC	CC	CC	CC	CC	CC	CC	CC	CC	CC	AA	CC	CC	CC	CC
PZE-101009163	A/G	1	5653264	+	NA	NA	NA	NA	NA	NA	AA	AA	AA	GG	GG	AA	AA	AA	AA	AA	AA	GG	AA	GG	AA	AA	AA	AA	GG	AA	GG	GG	AA	AA	AA	GG	GG	AA	AA	GG	AA	GG	GG	GG	AA	AA	GG	GG	AA
PZE-101009538	G/A	1	5728454	+	NA	NA	NA	NA	NA	NA	GG	GG	AA	GG	GG	AA	GG	AA	AA	GG	GG	GG	AA	GG	AA	GG	AA	GG	AA	AA	AA	AA	GG	GG	AA	GG	AA	GG	AA	AA	AA	AA	AA	GG	GG	AA	AA	AA	GG
PZE-101009528	A/G	1	5732049	+	NA	NA	NA	NA	NA	NA	AA	AA	GG	AA	AA	GG	AA	AA	GG	AA	AA	AA	GG	AA	GG	AA	GG	AA	GG	GG	GG	GG	AA	AA	GG	AA	GG	AA	GG	GG	GG	GG	GG	AA	AA	GG	GG	GG	AA
PUT-163a-86470789-4502	T/A	1	5740302	+	NA	NA	NA	NA	NA	NA	AA	AA	TT	AA	AA	TT	AA	TT	TT	AA	AA	AA	TT	AA	TT	TT	TT	TT	TT	TT	TT	TT	AA	AA	TT	TT	TT	AA	TT	TT	TT	TT	TT	AA	AA	TT	TT	TT	AA
PUT-163a-86470789-4504	A/G	1	5740354	+	NA	NA	NA	NA	NA	NA	GG	GG	AA	GG	GG	AA	GG	AA	AA	GG	GG	GG	AA	GG	AA	AA	AA	AA	AA	AA	AA	AA	GG	GG	AA	AA	AA	GG	AA	AA	AA	AA	AA	GG	GG	AA	AA	AA	GG
PUT-163a-86470789-4503	A/G	1	5740373	+	NA	NA	NA	NA	NA	NA	AA	AA	AA	AA	AA	AA	AA	GG	AA	AA	AA	AA	AA	AA	AA	GG	AA	GG	AA	AA	AA	AA	AA	AA	GG	GG	AA	AA	AA	AA	AA	AA	AA	AA	AA	AA	AA	AA	AA
PZE-101009312	G/A	1	5748338	+	NA	NA	NA	NA	NA	NA	GG	GG	GG	GG	GG	GG	AA	GG	AA	GG	GG	GG	GG	GG	GG	AA	GG	AA	AG	AA	GG	GG	GG	GG	GG	GG	GG	NN	GG	GG	GG	GG	GG	GG	GG	GG	GG	GG	AG
PZE-101009310	G/A	1	5749874	+	NA	NA	NA	NA	NA	NA	GG	GG	GG	GG	GG	GG	GG	GG	AA	GG	GG	GG	GG	GG	GG	AA	GG	AA	AA	AA	GG	GG	GG	GG	GG	GG	GG	GG	GG	GG	GG	GG	GG	GG	GG	GG	GG	GG	AA
PZE-101009215	A/G	1	5809260	+	NA	NA	NA	NA	NA	NA	AA	AA	AA	AA	AA	AA	GG	AA	GG	AA	AA	GG	AA	AA	AA	AA	AA	AA	AA	GG	GG	GG	AA	AA	AA	GG	GG	AA	AA	GG	AA	GG	GG	AA	AA	AA	GG	GG	AA
PZE-101009670	G/A	1	5954473	+	NA	NA	NA	NA	NA	NA	GG	GG	AA	GG	GG	GG	GG	GG	GG	GG	GG	GG	AA	GG	AA	GG	AA	GG	AA	GG	GG	GG	GG	GG	GG	GG	GG	GG	AA	GG	AA	GG	GG	GG	GG	AA	GG	GG	AA
SYN6322	C/A	1	6193258	+	NA	NA	NA	NA	NA	NA	AA	CC	AA	CC	CC	CC	CC	CC	AA	CC	AA	AA	AA	CC	CC	CC	CC	CC	CC	AA	NN	CC	CC	AA	CC	CC	CC	NN	AA	CC	AA	CC	CC	AA	CC	AA	CC	CC	CC
SYN6315	A/C	1	6195492	+	NA	NA	NA	NA	NA	NA	AA	CC	AA	AA	CC	AA	AA	AA	CC	CC	AA	CC	AA	AA	CC	CC	CC	CC	CC	CC	CC	CC	AA	AA	CC	CC	CC	CC	AA	CC	AA	CC	CC	AA	AA	AA	CC	CC	CC
SYN6312	A/G	1	6196499	+	NA	NA	NA	NA	NA	NA	AA	AA	GG	AA	GG	AA	AA	AA	GG	AA	AA	GG	GG	AA	AA	AA	AA	AA	AA	GG	AA	AA	AA	AA	AA	AA	AA	AA	GG	AA	GG	AA	AA	AA	AA	GG	AA	AA	AA
SYN6333	G/A	1	6196694	+	NA	NA	NA	NA	NA	NA	NN	GG	GG	AA	GG	GG	NN	NN	GG	GG	NN	GG	GG	NN	NN	GG	NN	NN	GG	GG	GG	GG	NN	GG	GG	GG	GG	GG	GG	GG	GG	GG	GG	AA	NN	GG	GG	GG	GG
PUT-163a-13237058-195	G/A	1	6198480	+	NA	NA	NA	NA	NA	NA	GG	GG	GG	AA	AA	GG	AA	AA	AA	GG	AA	AA	GG	GG	GG	AA	GG	GG	AA	AA	AA	GG	GG	GG	GG	AA	AA	AA	GG	AA	GG	AA	AA	AA	GG	GG	AA	AA	AA
SYN6339	C/A	1	6198631	+	NA	NA	NA	NA	NA	NA	AA	CC	AA	CC	CC	AA	CC	CC	CC	CC	CC	CC	AA	CC	CC	CC	CC	CC	CC	CC	CC	CC	CC	AA	CC	CC	CC	CC	AA	CC	AA	CC	CC	CC	CC	AA	CC	CC	CC
SYN6338	A/G	1	6198637	+	NA	NA	NA	NA	NA	NA	GG	AA	GG	AA	AA	GG	AA	AA	AA	AA	AA	AA	GG	AA	AA	AA	AA	AA	AA	AA	GG	AA	AA	GG	AA	AA	AA	GG	GG	AA	GG	AA	AA	AA	AA	GG	AA	AA	AA
SYN6314	A/G	1	6198856	+	NA	NA	NA	NA	NA	NA	AA	AA	AA	AA	GG	AA	GG	GG	GG	AA	GG	GG	AA	GG	GG	GG	GG	GG	GG	GG	AA	GG	GG	AA	GG	AA	AA	AA	AA	AA	AA	AA	AA	AA	GG	AA	AA	AA	GG
SYN6341	A/C	1	6200900	+	NA	NA	NA	NA	NA	NA	AA	AA	CC	AA	AA	AA	AA	AA	AA	AA	AA	AA	CC	AA	CC	AA	CC	AA	AA	AA	AA	AA	AA	AA	AA	AA	AA	AA	CC	AA	CC	AA	AA	AA	AA	CC	AA	AA	AA
SYN6335	G/A	1	6200972	+	NA	NA	NA	NA	NA	NA	AA	AA	GG	GG	AA	AA	AA	AA	AA	AA	AA	AA	GG	GG	GG	GG	GG	AA	AA	AA	GG	GG	GG	GG	GG	GG	GG	GG	GG	GG	GG	GG	GG	AA	GG	GG	GG	GG	AA
SYN6346	G/A	1	6201190	+	NA	NA	NA	NA	NA	NA	AA	AA	GG	GG	AA	AA	AA	AA	AA	AA	AA	GG	GG	GG	GG	GG	GG	AA	AA	AA	GG	GG	GG	GG	GG	GG	GG	GG	GG	GG	GG	GG	GG	AA	GG	GG	GG	GG	AA
SYN6331	A/C	1	6217602	+	NA	NA	NA	NA	NA	NA	AA	CC	AA	AA	CC	AA	AA	AA	AA	CC	AA	AA	AA	AA	AA	AA	AA	CC	AA	AA	AA	CC	AA	AA	AA	AA	AA	AA	AA	AA	AA	AA	AA	AA	AA	AA	AA	AA	AA
SYN6318	G/A	1	6220407	+	NA	NA	NA	NA	NA	NA	AA	GG	GG	AA	GG	GG	GG	AA	AA	GG	AA	AA	GG	AA	GG	GG	GG	AA	AA	AA	AA	GG	AA	GG	GG	AA	AA	AA	GG	AA	GG	AA	AA	GG	AA	GG	AA	AA	AA
SYN6317	C/A	1	6234278	+	NA	NA	NA	NA	NA	NA	CC	CC	AA	CC	CC	CC	CC	CC	CC	CC	CC	CC	AA	CC	CC	CC	CC	CC	CC	CC	CC	CC	CC	CC	CC	CC	CC	CC	AA	CC	AA	CC	CC	CC	CC	AA	CC	CC	CC
SYN6320	G/A	1	6234957	+	NA	NA	NA	NA	NA	NA	GG	GG	AA	GG	GG	GG	GG	GG	GG	GG	GG	GG	AA	GG	GG	GG	GG	GG	GG	GG	GG	GG	GG	GG	GG	AA	GG	GG	AA	GG	AA	GG	GG	GG	GG	AA	GG	GG	GG
SYN6337	A/G	1	6236377	+	NA	NA	NA	NA	NA	NA	AA	AA	AA	GG	GG	AA	AA	AA	AA	AA	AA	AA	AA	AA	AA	AA	AA	GG	GG	AA	GG	GG	AA	AA	AA	GG	GG	GG	AA	GG	GG	GG	GG	AA	AA	AA	GG	GG	GG
PZE-101010560	C/A	1	6242103	+	NA	NA	NA	NA	NA	NA	CC	AA	CC	AA	AA	CC	AA	AA	AA	AA	AA	CC	CC	AA	CC	CC	CC	CC	CC	AA	CC	AA	AA	CC	AA	CC	CC	CC	CC	CC	CC	CC	CC	CC	AA	CC	CC	CC	CC
PUT-163a-29543882-1755	G/A	1	6246273	+	NA	NA	NA	NA	NA	NA	GG	AA	GG	GG	AA	GG	GG	AA	AA	AA	GG	GG	GG	GG	GG	GG	GG	AA	AA	AA	AA	GG	GG	GG	GG	AA	AA	AA	GG	AA	AA	AA	AA	GG	GG	GG	AA	AA	AA
PZE-101010649	C/A	1	6411540	+	NA	NA	NA	NA	NA	NA	AA	CC	CC	CC	CC	CC	CC	CC	CC	CC	CC	CC	CC	AA	CC	CC	CC	CC	CC	CC	CC	CC	AA	AA	CC	CC	CC	CC	CC	CC	CC	CC	CC	CC	AA	CC	CC	CC	CC
SYN36524	C/A	1	6424100	+	NA	NA	NA	NA	NA	NA	CC	CC	CC	AA	CC	AA	CC	CC	CC	CC	CC	CC	CC	CC	NN	AA	AA	AA	AA	CC	CC	CC	CC	AA	AA	CC	CC	CC	CC	CC	CC	CC	CC	CC	CC	CC	CC	CC	AA
PZE-101010821	G/A	1	6431690	+	NA	NA	NA	NA	NA	NA	GG	GG	GG	GG	GG	GG	GG	AA	GG	GG	GG	AA	GG	AA	GG	GG	GG	AA	AA	GG	GG	GG	AA	GG	GG	GG	GG	GG	GG	GG	GG	GG	GG	GG	AA	GG	GG	GG	AA
PZE-101010917	A/C	1	6535828	+	NA	NA	NA	NA	NA	NA	AA	AA	AA	AA	AA	AA	AA	AA	CC	AA	AA	CC	AA	AA	AA	CC	AA	AA	AA	CC	AA	AA	AA	AA	CC	AA	AA	AA	AA	AA	AA	AA	AA	AA	AA	AA	AA	AA	AA
PUT-163a-148991740-713	G/A	1	6547110	+	NA	NA	NA	NA	NA	NA	GG	GG	GG	GG	GG	GG	GG	GG	GG	GG	AA	GG	GG	GG	GG	GG	GG	GG	GG	GG	GG	GG	GG	AA	GG	GG	GG	GG	GG	GG	GG	GG	GG	GG	GG	GG	GG	GG	GG
PUT-163a-148991740-712	A/G	1	6547172	+	NA	NA	NA	NA	NA	NA	AA	AA	AA	AA	AA	AA	AA	AA	AA	AA	GG	AA	AA	AA	AA	AA	AA	AA	AA	AA	AA	GG	AA	GG	AA	AA	AA	AA	AA	AA	AA	AA	AA	AA	AA	AA	AA	AA	AA
PZE-101011048	A/G	1	6547772	+	NA	NA	NA	NA	NA	NA	AA	AA	AA	AA	GG	AA	AA	GG	AA	AA	AA	AA	AA	AA	AA	AA	AA	GG	AA	AA	AA	AA	AA	AA	AA	AA	AA	AA	AA	AA	AA	AA	AA	GG	AA	AA	AA	AA	AA
PZE-101011197	A/G	1	6777249	+	NA	NA	NA	NA	NA	NA	AA	AA	AA	AA	AA	GG	AA	AA	AA	AA	AA	AA	GG	AA	AA	AA	AA	AA	AA	AA	AA	AA	AA	AA	AA	AA	AA	AA	AA	AA	AA	AA	AA	AA	AA	AA	AA	AA	AA
PZE-101011230	A/G	1	6782009	+	NA	NA	NA	NA	NA	NA	AA	GG	AA	AA	AA	AA	AA	AA	GG	GG	GG	AA	AA	AA	NN	AA	NN	AA	AA	GG	AA	AA	AA	GG	GG	NN	AA	AA	AA	AA	AA	AA	AA	AA	AA	GG	AA	AA	AA
ZM012984-0229	G/A	1	6838726	+	NA	NA	NA	NA	NA	NA	GG	GG	GG	GG	AA	GG	AA	GG	GG	GG	GG	GG	AA	GG	AA	AA	AA	GG	GG	GG	GG	GG	GG	GG	GG	GG	GG	GG	GG	GG	GG	GG	GG	GG	GG	GG	GG	GG	AA
SYN13174	C/A	1	6841926	+	NA	NA	NA	NA	NA	NA	CC	CC	CC	CC	CC	CC	CC	CC	CC	CC	CC	AA	CC	CC	CC	CC	CC	AA	CC	CC	CC	AA	CC	CC	CC	CC	CC	CC	CC	CC	CC	CC	CC	CC	CC	CC	CC	CC	CC
SYN13182	G/A	1	6843256	+	NA	NA	NA	NA	NA	NA	AA	AA	AA	GG	AA	GG	AA	AA	AA	AA	GG	GG	AA	NN	AA	AA	AA	GG	GG	AA	GG	GG	NN	GG	AA	AA	GG	GG	GG	GG	GG	GG	GG	AA	NN	GG	GG	NN	AA
SYN13185	G/A	1	6844116	+	NA	NA	NA	NA	NA	NA	GG	GG	GG	NN	GG	AA	GG	GG	GG	GG	GG	AA	GG	NN	GG	GG	GG	AA	AA	GG	GG	AA	NN	GG	GG	GG	GG	GG	GG	GG	GG	GG	GG	GG	NN	NN	GG	GG	GG
PZE-101011431	C/A	1	6844300	+	NA	NA	NA	NA	NA	NA	CC	CC	CC	CC	CC	CC	CC	CC	CC	CC	AA	CC	CC	CC	CC	CC	CC	CC	CC	CC	AA	CC	CC	AA	CC	CC	AA	AA	AA	AA	AA	AA	AA	CC	CC	CC	AA	NN	CC
SYN13177	G/A	1	6850358	+	NA	NA	NA	NA	NA	NA	GG	GG	GG	GG	GG	AA	GG	GG	GG	GG	GG	AA	GG	GG	GG	GG	GG	AA	AA	GG	GG	AA	GG	GG	GG	GG	GG	GG	GG	GG	GG	GG	GG	GG	GG	GG	GG	GG	GG
SYN13175	C/A	1	6921973	+	NA	NA	NA	NA	NA	NA	CC	CC	NN	CC	CC	AA	CC	CC	CC	CC	CC	CC	CC	AA	CC	CC	CC	AA	AA	CC	CC	CC	AA	CC	CC	CC	CC	CC	CC	CC	CC	CC	CC	AA	AA	CC	CC	CC	CC
SYN13165	C/A	1	6922413	+	NA	NA	NA	NA	NA	NA	CC	CC	CC	CC	AA	CC	CC	CC	CC	CC	AA	AA	CC	CC	CC	CC	CC	CC	CC	CC	CC	CC	CC	AA	CC	AA	CC	CC	CC	CC	CC	CC	CC	AA	CC	CC	CC	CC	CC
SYN13178	G/A	1	6923405	+	NA	NA	NA	NA	NA	NA	GG	GG	GG	GG	GG	GG	AA	GG	GG	GG	GG	GG	GG	GG	GG	GG	GG	AA	GG	GG	GG	GG	GG	GG	GG	GG	GG	GG	GG	GG	GG	GG	GG	GG	GG	AA	GG	GG	GG
SYN13171	G/A	1	6923719	+	NA	NA	NA	NA	NA	NA	AA	AA	AA	AA	GG	GG	GG	GG	AA	AA	GG	GG	GG	GG	GG	GG	GG	AA	AA	AA	GG	GG	GG	GG	AA	AA	GG	GG	GG	GG	GG	GG	GG	GG	GG	GG	GG	AG	GG
SYN13170	G/A	1	6923837	+	NA	NA	NA	NA	NA	NA	AA	AA	GG	NN	GG	GG	AA	AA	AA	AA	AA	AA	GG	NN	GG	GG	GG	AA	GG	AA	GG	AA	NN	AA	AA	NN	GG	GG	GG	GG	GG	GG	GG	GG	NN	AA	GG	GG	GG
SYN7706	A/C	1	7046265	+	NA	NA	NA	NA	NA	NA	AA	AA	AA	CC	AA	CC	CC	CC	AA	CC	AA	CC	CC	CC	CC	AA	CC	AA	AA	AA	AA	AA	CC	AA	AA	CC	CC	NN	CC	CC	CC	AA	AA	AA	CC	CC	AA	AC	CC
SYN7705	A/C	1	7046272	+	NA	NA	NA	NA	NA	NA	AA	AA	AA	CC	AA	CC	CC	CC	AA	CC	AA	CC	CC	CC	CC	CC	CC	AA	AA	AA	AA	AA	CC	AA	AA	CC	CC	CC	CC	CC	CC	AA	AA	AA	CC	CC	AA	AC	CC
PZE-101011781	A/G	1	7046295	+	NA	NA	NA	NA	NA	NA	GG	GG	AA	AA	AA	NN	AA	AA	GG	AA	AA	AA	AA	AA	NN	AA	NN	AA	AA	GG	AA	AA	AA	AA	GG	AA	AA	NN	AA	AA	AA	AA	AA	GG	AA	AA	AA	AA	AA
SYN7702	G/A	1	7080152	+	NA	NA	NA	NA	NA	NA	AA	GG	GG	GG	AA	GG	GG	AA	GG	GG	GG	GG	GG	GG	GG	AA	GG	GG	AA	GG	GG	AA	GG	AA	GG	GG	GG	GG	GG	GG	GG	GG	GG	GG	GG	GG	GG	GG	GG
SYN7697	A/G	1	7086865	+	NA	NA	NA	NA	NA	NA	AA	AA	AA	GG	AA	AA	GG	GG	AA	AA	GG	GG	AA	GG	AA	GG	AA	AA	AA	AA	AA	AA	GG	AA	AA	AA	GG	GG	GG	GG	AA	AA	AA	GG	GG	GG	AA	AG	GG
PZE-101011906	G/A	1	7087062	+	NA	NA	NA	NA	NA	NA	GG	GG	GG	AA	GG	GG	AA	AA	GG	AA	AA	GG	GG	AA	GG	AA	GG	GG	GG	GG	GG	GG	AA	GG	GG	GG	AA	AA	AA	AA	GG	GG	GG	AA	AA	AA	GG	AG	AA
SYN7698	C/A	1	7162058	+	NA	NA	NA	NA	NA	NA	AC	CC	NN	CC	AA	NN	AA	CC	CC	AA	AA	AA	NN	AA	CC	AA	CC	CC	CC	CC	CC	CC	AA	AA	NN	CC	CC	NN	CC	CC	AA	CC	CC	AA	AA	AA	CC	NN	AA
SYN7696	G/A	1	7168240	+	NA	NA	NA	NA	NA	NA	GG	GG	GG	GG	GG	GG	GG	GG	GG	GG	AA	GG	GG	GG	GG	GG	GG	AA	GG	GG	AA	GG	GG	GG	GG	GG	GG	AA	GG	GG	GG	AA	AA	AA	GG	GG	AA	GG	GG
SYN20420	A/G	1	7193037	+	NA	NA	NA	NA	NA	NA	AA	GG	AA	AA	AA	GG	GG	GG	GG	GG	AA	AA	GG	GG	AA	GG	AA	AA	AA	GG	AA	GG	GG	AA	GG	AA	AA	AA	AA	AA	AA	AA	AA	AA	GG	AA	AA	AA	AA
SYN12336	G/A	1	7343217	+	NA	NA	NA	NA	NA	NA	AA	GG	GG	AA	AA	GG	AA	AA	GG	GG	AA	AA	GG	GG	GG	AA	GG	GG	GG	GG	GG	GG	GG	AA	GG	GG	GG	GG	GG	GG	GG	GG	GG	AA	GG	GG	GG	GG	GG
SYN12337	A/G	1	7347483	+	NA	NA	NA	NA	NA	NA	AA	GG	AA	AA	AA	AA	AA	AA	GG	AA	AA	AA	AA	AA	AA	AA	AA	GG	AA	GG	GG	AA	AA	AA	GG	AA	AA	GG	AA	AA	AA	GG	GG	AA	AA	AA	GG	AA	AA
PZE-101012517	A/G	1	7347504	+	NA	NA	NA	NA	NA	NA	AA	AA	GG	AA	AA	AA	AA	AA	AA	GG	AA	AA	AA	GG	GG	AA	GG	AA	GG	AA	AA	GG	GG	AA	AA	GG	GG	AA	GG	GG	GG	AA	AA	AA	GG	GG	AA	GG	GG
SYN12340	A/G	1	7348034	+	NA	NA	NA	NA	NA	NA	AA	AA	AA	AA	AA	NN	GG	AA	AA	GG	GG	AA	NN	GG	AA	AA	AA	GG	AA	AA	GG	AA	GG	AA	AA	AA	AA	GG	AA	AA	AA	GG	GG	GG	GG	GG	GG	AA	GG
SYN12338	A/G	1	7348100	+	NA	NA	NA	NA	NA	NA	GG	GG	AA	GG	GG	AA	AA	GG	GG	AA	AA	GG	AA	AA	AA	GG	AA	AA	AA	GG	AA	AA	AA	GG	GG	AA	AA	AA	AA	AA	AA	AA	AA	AA	AA	AA	AA	AA	AA
SYN13394	A/G	1	7456817	+	NA	NA	NA	NA	NA	NA	GG	AA	AA	AA	GG	AA	AA	GG	AA	NN	AA	GG	GG	AA	GG	AA	GG	AA	AA	AA	AA	GG	AA	GG	AA	AA	AA	AA	AA	AA	AA	AA	AA	GG	AA	GG	AA	AA	GG
SYN13400	G/A	1	7488890	+	NA	NA	NA	NA	NA	NA	AA	GG	GG	GG	GG	GG	GG	GG	GG	GG	GG	AA	GG	GG	GG	GG	GG	GG	GG	GG	GG	GG	GG	GG	GG	GG	GG	GG	GG	GG	GG	GG	GG	GG	GG	AA	GG	GG	AA
SYN13396	A/G	1	7564761	+	NA	NA	NA	NA	NA	NA	AA	AA	AA	AA	AA	AA	AA	AA	AA	AA	AA	AA	AA	AA	AA	AA	AA	GG	AA	AA	GG	AA	AA	AA	AA	AA	AA	GG	AA	AA	AA	GG	GG	AA	AA	AA	NN	AA	AA
SYN13395	A/G	1	7565560	+	NA	NA	NA	NA	NA	NA	AA	GG	AA	AA	GG	GG	GG	AA	AA	GG	AA	AA	AA	GG	AA	AA	AA	AA	AA	AA	AA	AA	GG	GG	GG	AA	AA	AA	AA	AA	AA	AA	AA	GG	GG	GG	AA	AA	GG
PZE-101013598	A/G	1	7688437	+	NA	NA	NA	NA	NA	NA	AA	AA	AA	AA	AA	AA	GG	AA	AA	AA	AA	AA	AA	AA	AA	AA	AA	AA	AA	AA	AA	AA	AA	AA	GG	AA	AA	AA	AA	AA	AA	AA	AA	AA	AA	AA	AA	AA	AA
SYN13518	G/A	1	7699553	+	NA	NA	NA	NA	NA	NA	AA	GG	GG	GG	GG	AA	AA	AA	GG	AA	AA	GG	AA	GG	GG	AA	GG	AA	GG	GG	AA	GG	GG	GG	AA	GG	GG	AA	GG	GG	GG	AA	AA	GG	GG	GG	AA	GG	GG
PZE-101013646	G/A	1	7715511	+	NA	NA	NA	NA	NA	NA	AA	AA	GG	AA	AA	GG	AA	AA	GG	GG	AA	GG	GG	AA	GG	GG	GG	GG	GG	GG	GG	GG	AA	GG	AA	GG	GG	GG	GG	GG	GG	GG	GG	GG	AA	GG	GG	GG	GG
PZE-101013713	A/G	1	7824668	+	NA	NA	NA	NA	NA	NA	AA	AA	AA	AA	AA	AA	AA	AA	AA	GG	AA	AA	AA	AA	AA	AA	AA	AA	GG	AA	AA	AA	AA	AA	AA	AA	GG	AA	GG	GG	AA	AA	AA	AA	AA	AA	AA	AG	AA
SYNGENTA0547	A/G	1	7860952	+	NA	NA	NA	NA	NA	NA	AA	GG	AA	AA	GG	NN	AA	NN	AA	AA	NN	AA	AA	AA	AA	AA	AA	AA	AA	AA	AA	NN	AA	AA	AA	GG	AA	AA	AA	AA	AA	AA	AA	AA	AA	AA	AA	AA	AA
PZE-101013772	A/G	1	7861023	+	NA	NA	NA	NA	NA	NA	AA	AA	AA	AA	AA	GG	AA	GG	AA	AA	GG	AA	AA	AA	AA	AA	AA	AA	AA	AA	AA	GG	AA	GG	AA	AA	AA	AA	AA	AA	AA	AA	AA	GG	AA	AA	AA	AA	AA
PZE-101013802	A/G	1	7861831	+	NA	NA	NA	NA	NA	NA	GG	GG	AA	GG	GG	AA	AA	AA	GG	GG	GG	GG	AA	GG	AA	GG	AA	AA	AA	GG	AA	GG	GG	GG	AA	GG	AA	AA	AA	AA	AA	AA	AA	GG	GG	GG	AA	AA	GG
PHM1699.29	A/G	1	7864116	+	NA	NA	NA	NA	NA	NA	GG	AA	AA	AA	AA	AA	AA	AA	AA	AA	AA	AA	AA	GG	AA	AA	AA	AA	GG	AA	AA	GG	GG	GG	AA	NN	AA	AA	AA	AA	AA	AA	AA	GG	GG	AA	AA	AA	AA
PZE-101013818	A/G	1	7866418	+	NA	NA	NA	NA	NA	NA	AA	AA	AA	AA	AA	AA	AA	GG	GG	GG	AA	AA	AA	AA	AA	GG	AA	AA	AA	GG	AA	AA	AA	AA	AA	AA	AA	AA	AA	AA	AA	AA	AA	AA	AA	AA	AA	AA	AA
SYN10900	A/G	1	7867523	+	NA	NA	NA	NA	NA	NA	GG	AA	AA	AA	AA	AA	GG	GG	GG	GG	AA	AA	AA	GG	AA	GG	AA	AA	AA	GG	AA	GG	GG	GG	GG	GG	AA	AA	AA	AA	AA	AA	AA	GG	GG	AA	AA	AA	AA
SYN10896	G/A	1	7867980	+	NA	NA	NA	NA	NA	NA	NN	GG	GG	GG	GG	GG	NN	AA	AA	AA	GG	GG	GG	NN	GG	AA	GG	GG	GG	AA	GG	NN	NN	GG	NN	GG	GG	GG	GG	GG	GG	GG	GG	GG	NN	GG	GG	GG	GG
SYN6411	G/A	1	7966192	+	NA	NA	NA	NA	NA	NA	AA	GG	GG	GG	GG	GG	GG	GG	GG	GG	GG	GG	GG	AA	GG	GG	GG	GG	GG	GG	GG	AA	AA	GG	GG	GG	GG	GG	GG	GG	GG	GG	GG	GG	AA	GG	GG	GG	GG
SYN6413	C/A	1	7966195	+	NA	NA	NA	NA	NA	NA	AA	AA	CC	AA	AA	CC	CC	AA	CC	AA	AA	CC	AA	AA	CC	CC	CC	CC	AA	CC	CC	AA	AA	AA	CC	CC	CC	CC	CC	CC	CC	CC	CC	AA	AA	CC	CC	CC	CC
PZE-101014003	C/G	1	7998309	+	NA	NA	NA	NA	NA	NA	GG	CC	CC	CC	CC	CC	CC	CC	CC	CC	CC	CC	CC	CC	GG	CC	GG	CC	GG	CC	CC	CC	CC	CC	CC	CC	CC	CC	CC	CC	CC	CC	NN	CC	CC	CC	CC	CC	CC
PZE-101014135	T/A	1	8032199	+	NA	NA	NA	NA	NA	NA	TT	AA	TT	TT	AA	TT	AA	AA	TT	TT	AA	TT	TT	AA	TT	TT	TT	AA	TT	TT	AA	TT	AA	TT	TT	TT	AA	AA	AA	AA	TT	TT	AA	TT	NN	TT	TT	AT	TT
PZE-101014266	G/A	1	8100477	+	NA	NA	NA	NA	NA	NA	AA	GG	AA	GG	GG	GG	GG	GG	AA	GG	GG	GG	GG	GG	GG	GG	GG	AA	GG	AA	AA	GG	GG	AA	GG	GG	AA	GG	AA	AA	AA	AA	AA	AA	NN	GG	AA	AA	GG
SYN6732	G/A	1	8136049	+	NA	NA	NA	NA	NA	NA	GG	GG	GG	GG	GG	GG	AA	GG	GG	GG	GG	GG	NN	GG	GG	GG	GG	GG	GG	GG	GG	GG	GG	GG	GG	GG	GG	NN	GG	GG	GG	GG	GG	GG	GG	GG	GG	GG	GG
SYN6740	C/A	1	8136157	+	NA	NA	NA	NA	NA	NA	AA	CC	CC	CC	CC	CC	AA	AA	CC	CC	CC	CC	CC	CC	CC	CC	CC	AA	CC	CC	CC	CC	CC	AA	CC	CC	CC	CC	CC	CC	CC	AA	CC	AA	CC	CC	AA	CC	CC
SYN6742	A/C	1	8136172	+	NA	NA	NA	NA	NA	NA	CC	AA	AA	CC	AA	CC	CC	CC	AA	AA	AA	CC	AA	AA	AA	CC	AA	CC	AA	AA	AA	AA	AA	CC	AA	AA	AA	AA	AA	AA	AA	CC	AA	CC	AA	CC	CC	AA	AA
SYN6738	G/A	1	8136413	+	NA	NA	NA	NA	NA	NA	AA	GG	GG	GG	GG	GG	AA	AA	GG	GG	GG	GG	NN	GG	GG	GG	GG	AA	GG	GG	GG	GG	GG	AA	GG	GG	GG	NN	GG	GG	GG	AA	GG	AA	GG	GG	AA	GG	GG
SYN6739	G/A	1	8136428	+	NA	NA	NA	NA	NA	NA	AA	GG	GG	AA	GG	AA	AA	AA	GG	GG	GG	AA	AA	GG	AA	AA	AA	AA	GG	GG	GG	GG	GG	AA	GG	GG	GG	AA	GG	GG	GG	AA	GG	AA	GG	AA	AA	GG	GG
SYN6733	A/G	1	8143662	+	NA	NA	NA	NA	NA	NA	GG	AA	AA	GG	AA	GG	GG	AA	AA	AA	AA	GG	AA	AA	AA	GG	AA	GG	AA	AA	AA	AA	AA	GG	AA	AA	AA	AA	AA	AA	AA	GG	AA	GG	AA	GG	GG	AA	AA
SYN35551	G/A	1	8351500	+	NA	NA	NA	NA	NA	NA	GG	GG	GG	GG	GG	GG	GG	GG	AA	GG	GG	GG	GG	GG	AA	GG	AA	GG	GG	AA	GG	GG	GG	GG	GG	GG	AA	GG	GG	GG	GG	GG	GG	GG	GG	GG	GG	AA	GG
SYN35550	A/C	1	8351543	+	NA	NA	NA	NA	NA	NA	AA	AA	AA	CC	AA	CC	AA	AA	CC	AA	AA	CC	AA	AA	CC	AA	CC	AA	AA	CC	AA	AA	AA	CC	AA	AA	CC	AA	AA	AA	AA	CC	AA	CC	AA	AA	CC	CC	AA
SYN35545	G/A	1	8352937	+	NA	NA	NA	NA	NA	NA	GG	GG	GG	GG	GG	GG	GG	GG	GG	GG	GG	GG	GG	GG	AA	GG	AA	GG	GG	GG	GG	GG	GG	GG	GG	GG	AA	GG	GG	GG	GG	GG	GG	GG	GG	GG	GG	AA	GG
PZA00528.1	C/A	1	8353079	+	NA	NA	NA	NA	NA	NA	CC	CC	CC	CC	CC	CC	AA	CC	CC	AA	CC	CC	CC	CC	AA	CC	AA	CC	CC	CC	CC	CC	CC	AA	AA	CC	AA	CC	CC	CC	CC	AA	CC	AA	CC	CC	AA	AA	CC
SYN35543	A/G	1	8355740	+	NA	NA	NA	NA	NA	NA	AA	AA	AA	AA	AA	AA	AA	AA	AA	AA	AA	AA	AA	AA	GG	AA	GG	AA	AA	AA	AA	AA	AA	AA	AA	AA	GG	AA	AA	AA	AA	AA	AA	AA	AA	AA	AA	GG	AA
SYN11901	G/A	1	8515602	+	NA	NA	NA	NA	NA	NA	AA	GG	GG	GG	GG	GG	GG	GG	GG	AA	GG	AA	GG	GG	GG	GG	GG	GG	GG	GG	AA	GG	GG	GG	GG	GG	GG	AA	AA	AA	GG	GG	AA	GG	GG	GG	GG	GG	GG
SYN11909	A/G	1	8517020	+	NA	NA	NA	NA	NA	NA	AA	AA	GG	GG	AA	GG	AA	GG	AA	AA	AA	AA	AA	AA	AA	AA	AA	AA	AA	AA	AA	AA	GG	AA	GG	GG	GG	AA	AA	AA	GG	AA	AA	AA	GG	AA	AA	GG	AA
PZA-000175002	A/T	1	8558256	+	NA	NA	NA	NA	NA	NA	AA	TT	TT	AA	AA	TT	AA	AA	TT	TT	TT	AA	AA	TT	AA	TT	AA	AA	TT	TT	AA	AA	AA	AA	AA	AA	AA	AA	AA	AA	TT	AA	AA	AA	TT	TT	AA	AA	TT
SYN11906	A/C	1	8617082	+	NA	NA	NA	NA	NA	NA	CC	CC	AA	CC	CC	AA	CC	AA	CC	CC	CC	CC	CC	AA	AA	AA	AA	AA	AA	CC	CC	AA	AA	AA	CC	AA	AA	CC	CC	CC	AA	AA	CC	AA	AC	AA	AA	AA	AA
SYN11911	A/C	1	8617553	+	NA	NA	NA	NA	NA	NA	AA	AA	AA	AA	AA	AA	AA	AA	AA	AA	AA	AA	AA	AA	AA	AA	AA	AA	AA	AA	AA	AA	AA	AA	AA	AA	AA	AA	AA	AA	AA	AA	AA	AA	AA	AA	AA	AA	AA
SYN11912	G/A	1	8617926	+	NA	NA	NA	NA	NA	NA	GG	GG	GG	GG	GG	GG	GG	GG	GG	GG	GG	GG	GG	GG	GG	GG	GG	GG	GG	GG	GG	GG	GG	GG	GG	GG	GG	GG	GG	GG	GG	GG	GG	GG	GG	GG	GG	GG	GG
SYN11928	A/G	1	8618369	+	NA	NA	NA	NA	NA	NA	AA	AA	AA	AA	AA	AA	AA	AA	AA	AA	AA	AA	AA	AA	AA	AA	AA	AA	AA	AA	AA	AA	AA	AA	AA	AA	AA	AA	AA	AA	AA	AA	AA	AA	AA	AA	AA	AA	AA
SYN11904	A/G	1	8618873	+	NA	NA	NA	NA	NA	NA	GG	GG	AA	GG	GG	AA	GG	AA	GG	GG	GG	GG	GG	AA	AA	AA	AA	AA	AA	GG	GG	AA	AA	AA	GG	AA	AA	GG	GG	GG	AA	AA	GG	AA	NN	AA	AA	AA	AA
SYN11902	A/G	1	8622443	+	NA	NA	NA	NA	NA	NA	AA	AA	AA	AA	AA	AA	AA	AA	AA	AA	AA	AA	AA	AA	GG	AA	GG	AA	AA	AA	AA	AA	GG	AA	GG	AA	GG	AA	AA	AA	AA	AA	AA	AA	AA	AA	AA	GG	AA
SYN11929	G/A	1	8622840	+	NA	NA	NA	NA	NA	NA	GG	GG	AA	AA	GG	AA	GG	AA	GG	GG	GG	AA	AA	AA	GG	AA	GG	AA	AA	GG	GG	GG	GG	GG	GG	AA	GG	GG	GG	GG	AA	GG	GG	GG	NN	AA	GG	GG	AA
PZE-101015149	A/G	1	8623017	+	NA	NA	NA	NA	NA	NA	AA	AA	AA	AA	AA	AA	AA	AA	AA	AA	AA	AA	AA	AA	GG	AA	GG	AA	AA	AA	AA	AA	GG	AA	GG	GG	GG	AA	AA	AA	AA	AA	AA	AA	AA	AA	AA	GG	AA
SYN11903	A/G	1	8623080	+	NA	NA	NA	NA	NA	NA	GG	AA	AA	AA	AA	GG	AA	AA	AA	AA	AA	AA	GG	AA	GG	AA	GG	AA	AA	AA	GG	GG	GG	AA	GG	GG	GG	GG	GG	GG	AA	AA	GG	AA	NN	AA	AA	GG	AA
SYN11910	C/A	1	8631016	+	NA	NA	NA	NA	NA	NA	CC	CC	CC	CC	CC	CC	CC	CC	CC	CC	CC	CC	CC	AA	AA	AA	AA	CC	AA	CC	CC	CC	CC	CC	CC	CC	CC	CC	CC	CC	CC	CC	CC	CC	CC	CC	CC	CC	AA
PZE-101015469	G/A	1	8633468	+	NA	NA	NA	NA	NA	NA	GG	AA	GG	GG	GG	GG	GG	GG	AA	GG	AA	GG	GG	AA	AA	AA	AA	GG	AA	AA	GG	GG	GG	GG	GG	GG	GG	GG	GG	GG	GG	GG	GG	GG	GG	GG	GG	GG	AA
PZE-101015471	A/G	1	8633823	+	NA	NA	NA	NA	NA	NA	AA	AA	AA	GG	AA	AA	AA	GG	AA	AA	AA	GG	GG	GG	GG	GG	GG	GG	GG	AA	GG	AA	AA	AA	GG	GG	AA	GG	GG	GG	AA	AA	GG	AA	NN	GG	AA	AA	GG
PZE-101015503	A/G	1	8634520	+	NA	NA	NA	NA	NA	NA	AA	AA	AA	AA	AA	AA	AA	GG	AA	AA	AA	NN	AA	AA	AA	AA	AA	GG	AA	AA	AA	AA	AA	AA	GG	AA	AA	AA	AA	AA	AA	AA	AA	AA	AA	NN	AA	AA	AA
SYN6211	A/G	1	8944033	+	NA	NA	NA	NA	NA	NA	AA	AA	AA	GG	AA	AA	AA	GG	AA	AA	AA	AA	AA	AA	AA	AA	AA	NN	AA	AA	GG	AA	AA	AA	GG	AA	AA	GG	GG	GG	AA	AA	GG	AA	NN	AA	AA	AA	AA
SYN6207	G/A	1	8946275	+	NA	NA	NA	NA	NA	NA	AA	GG	AA	GG	GG	GG	GG	GG	GG	GG	GG	GG	GG	AA	AA	AA	AA	NN	AA	GG	GG	GG	AA	GG	GG	AA	AA	GG	GG	GG	AA	GG	GG	GG	NN	GG	GG	AA	AA
SYN6208	A/G	1	8974234	+	NA	NA	NA	NA	NA	NA	AA	GG	AA	AA	GG	AG	GG	GG	GG	AA	NN	GG	AA	AA	AA	AA	AA	NN	AA	GG	GG	GG	AA	AA	GG	AA	AA	GG	GG	GG	AA	AA	GG	AA	NN	GG	AA	AA	AA
SYN6209	A/G	1	8979420	+	NA	NA	NA	NA	NA	NA	AA	GG	AA	GG	GG	AA	GG	AA	GG	AA	GG	GG	AA	AA	GG	GG	GG	GG	GG	GG	AA	AA	AA	GG	GG	GG	AA	AA	AA	AA	AA	GG	AA	GG	AA	AA	GG	AA	GG
PZA00447.5	A/C	1	9052575	+	NA	NA	NA	NA	NA	NA	AA	AA	AA	AA	AA	AA	CC	AA	AA	AA	AA	CC	AA	AA	AA	AA	AA	AA	AA	AA	AA	AA	AA	AA	AA	AA	AA	AA	AA	AA	AA	AA	AA	AA	AA	AA	AA	AA	AA
PZA00447.6	C/A	1	9052677	+	NA	NA	NA	NA	NA	NA	CC	CC	CC	CC	CC	CC	AA	CC	CC	CC	CC	AA	AA	CC	CC	CC	CC	CC	CC	CC	CC	CC	AA	CC	CC	CC	AA	CC	CC	CC	CC	CC	CC	CC	CC	CC	CC	AA	CC
PZA00447.8	G/A	1	9052735	+	NA	NA	NA	NA	NA	NA	AA	GG	GG	GG	GG	GG	AA	GG	GG	GG	GG	AA	AA	GG	GG	GG	GG	GG	GG	GG	GG	GG	AA	GG	GG	GG	AA	GG	GG	GG	GG	GG	GG	GG	GG	GG	GG	AA	GG
PZB01915.1	C/A	1	9058572	+	NA	NA	NA	NA	NA	NA	AA	CC	CC	CC	CC	CC	CC	AA	CC	AA	CC	CC	CC	CC	CC	CC	CC	NN	CC	CC	CC	AA	CC	CC	AA	CC	CC	CC	CC	CC	CC	CC	CC	CC	CC	CC	CC	CC	CC
PZA00731.6	G/A	1	9304156	+	NA	NA	NA	NA	NA	NA	AA	GG	GG	AA	GG	GG	GG	GG	GG	AA	GG	AA	GG	GG	GG	GG	GG	NN	GG	GG	GG	AA	GG	AA	AA	GG	GG	GG	GG	GG	GG	AA	GG	AA	GG	AA	GG	GG	GG
PZA00731.7	G/A	1	9304303	+	NA	NA	NA	NA	NA	NA	GG	GG	AA	GG	GG	GG	AA	AA	GG	GG	GG	GG	GG	AA	GG	GG	GG	GG	GG	GG	AA	GG	AA	GG	GG	AA	AA	AA	AA	AA	AA	GG	AA	GG	AA	GG	AA	AA	GG
PZE-101016495	A/G	1	9305229	+	NA	NA	NA	NA	NA	NA	AA	AA	AA	AA	AA	GG	AA	AA	AA	AA	AA	AA	GG	AA	AA	AA	AA	AA	AA	AA	AA	AA	AA	AA	AA	AA	AA	AA	AA	AA	AA	AA	AA	AA	AA	AA	AA	AA	AA
PZE-101016496	G/A	1	9305256	+	NA	NA	NA	NA	NA	NA	GG	GG	AA	GG	GG	GG	AA	AA	GG	GG	GG	GG	GG	AA	GG	GG	GG	GG	GG	GG	AA	GG	AA	GG	GG	AA	AA	AA	AA	AA	AA	GG	AA	GG	AA	GG	AA	AA	GG
SYN21172	G/A	1	9358866	+	NA	NA	NA	NA	NA	NA	GG	AA	AA	GG	AA	AA	AA	GG	AA	GG	AA	NN	NN	AA	GG	GG	GG	NN	GG	AA	GG	AA	NN	GG	GG	AA	NN	GG	GG	GG	AA	GG	GG	GG	NN	GG	GG	NN	GG
SYN21171	A/C	1	9359056	+	NA	NA	NA	NA	NA	NA	AA	AA	CC	AA	AA	CC	AA	AA	AA	AA	AA	CC	CC	CC	CC	CC	CC	CC	CC	AA	AA	AA	CC	AA	AA	CC	CC	AA	AA	AA	CC	AA	AA	AA	NN	AA	AA	CC	CC
SYN21174	G/A	1	9359125	+	NA	NA	NA	NA	NA	NA	AA	GG	GG	AA	GG	GG	GG	GG	GG	AA	GG	GG	GG	GG	GG	GG	GG	GG	GG	GG	AA	GG	GG	AA	AA	GG	GG	AA	AA	AA	GG	AA	AA	AA	AG	AA	AA	GG	GG
SYN21175	G/A	1	9359168	+	NA	NA	NA	NA	NA	NA	AA	GG	GG	AA	GG	GG	GG	GG	GG	AA	GG	GG	GG	GG	GG	GG	GG	GG	GG	GG	AA	GG	GG	AA	AA	GG	GG	AA	AA	AA	GG	AA	AA	AA	NN	AA	AA	GG	GG
SYN14137	G/A	1	9396379	+	NA	NA	NA	NA	NA	NA	GG	GG	GG	AA	GG	GG	GG	GG	GG	AA	GG	AA	GG	GG	GG	GG	GG	GG	GG	GG	GG	GG	GG	GG	GG	AA	GG	GG	GG	GG	GG	GG	GG	GG	GG	AA	GG	GG	GG
SYN14140	C/A	1	9397533	+	NA	NA	NA	NA	NA	NA	CC	CC	AA	CC	CC	CC	CC	AA	CC	AA	CC	CC	CC	AA	CC	CC	CC	CC	CC	CC	AA	CC	CC	CC	CC	AA	CC	AA	AA	AA	AA	CC	AA	CC	AA	CC	AA	CC	CC
SYN14142	A/G	1	9433811	+	NA	NA	NA	NA	NA	NA	AA	GG	GG	AA	GG	NN	GG	AA	GG	AA	GG	NN	AA	GG	GG	GG	GG	GG	GG	GG	GG	GG	AA	AA	AA	GG	AA	GG	GG	GG	GG	AA	GG	AA	GG	AA	GG	AA	GG
SYN14141	A/G	1	9434247	+	NA	NA	NA	NA	NA	NA	AA	GG	AA	GG	GG	GG	GG	GG	GG	AA	GG	AA	GG	AA	GG	GG	GG	NN	GG	GG	GG	AA	GG	AA	AA	AA	GG	GG	GG	GG	AA	AA	GG	AA	NN	AA	GG	GG	GG
SYN14147	A/G	1	9434379	+	NA	NA	NA	NA	NA	NA	AA	AA	AA	AA	AA	AA	GG	GG	AA	AA	AA	AA	GG	AA	AA	AA	AA	AA	AA	AA	GG	GG	AA	AA	AA	AA	AA	GG	GG	GG	AA	AA	GG	AA	NN	GG	GG	AA	AA
SYN14146	A/G	1	9434433	+	NA	NA	NA	NA	NA	NA	GG	AA	GG	AA	AA	AA	AA	AA	AA	GG	AA	AA	AA	GG	AA	AA	AA	NN	AA	AA	AA	AA	AA	GG	GG	GG	AA	AA	AA	AA	GG	GG	AA	GG	NN	AA	AA	AA	AA
SYN14145	A/G	1	9434555	+	NA	NA	NA	NA	NA	NA	AA	GG	AA	GG	GG	GG	AA	AA	GG	AA	GG	GG	AA	AA	GG	GG	GG	NN	GG	GG	GG	GG	GG	AA	AA	AA	GG	GG	GG	GG	AA	AA	GG	AA	GG	AA	GG	GG	GG
SYN14144	G/A	1	9434556	+	NA	NA	NA	NA	NA	NA	GG	AA	GG	AA	AA	AA	GG	GG	AA	GG	AA	AA	GG	GG	AA	AA	AA	NN	AA	AA	AA	AA	AA	GG	GG	GG	AA	AA	AA	AA	GG	GG	AA	GG	NN	GG	AA	AA	AA
SYN14143	G/A	1	9434924	+	NA	NA	NA	NA	NA	NA	AA	GG	AA	AA	GG	AA	GG	AA	GG	GG	GG	GG	AA	AA	GG	GG	GG	AG	GG	GG	AA	GG	GG	AA	AA	GG	GG	AA	AA	AA	AA	AA	AA	AA	AA	GG	AA	GG	GG
SYN14138	A/G	1	9435106	+	NA	NA	NA	NA	NA	NA	AA	AA	AA	AA	AA	AA	AA	AA	AA	AA	AA	AA	AA	AA	AA	AA	AA	AA	AA	AA	AA	AA	AA	AA	AA	GG	AA	AA	AA	AA	AA	AA	AA	AA	AA	AA	AA	AA	AA
PZE-101016971	C/A	1	9435372	+	NA	NA	NA	NA	NA	NA	CC	AA	CC	CC	AA	CC	CC	AA	AA	AA	AA	AA	AA	CC	CC	CC	CC	CC	CC	AA	CC	AA	CC	CC	CC	CC	CC	CC	CC	CC	CC	CC	CC	CC	CC	CC	CC	CC	CC
PZE-101016973	C/A	1	9435426	+	NA	NA	NA	NA	NA	NA	AA	AA	CC	AA	AA	CC	AA	AA	AA	CC	AA	AA	AA	CC	CC	CC	CC	CC	CC	AA	CC	CC	AA	AA	AA	CC	AA	CC	CC	CC	CC	AA	CC	AA	CC	AA	CC	AA	CC
SYN10548	G/A	1	9526231	+	NA	NA	NA	NA	NA	NA	AA	GG	GG	AA	GG	GG	AA	GG	GG	AA	GG	GG	GG	GG	GG	GG	GG	NN	GG	GG	AA	GG	GG	AA	AA	GG	GG	AA	AA	AA	GG	AA	AA	AA	NN	AA	AA	GG	GG
SYN10549	G/A	1	9526267	+	NA	NA	NA	NA	NA	NA	AA	GG	GG	AA	GG	GG	AA	GG	GG	AA	GG	GG	GG	GG	GG	GG	GG	NN	GG	GG	AA	GG	GG	AA	AA	GG	GG	AA	AA	AA	GG	AA	AA	AA	NN	AA	AA	GG	GG
SYN10543	A/G	1	9562191	+	NA	NA	NA	NA	NA	NA	GG	AA	AA	GG	AA	AA	GG	AA	AA	GG	AA	AA	AA	AA	AA	AA	AA	NN	AA	AA	GG	AA	AA	GG	GG	AA	AA	GG	GG	GG	AA	GG	GG	GG	NN	GG	GG	AA	AA
PZE-101017187	G/A	1	9562206	+	NA	NA	NA	NA	NA	NA	GG	GG	GG	GG	GG	GG	GG	GG	GG	GG	GG	GG	GG	GG	GG	GG	GG	GG	GG	GG	GG	AA	GG	GG	GG	GG	GG	GG	GG	GG	GG	GG	GG	GG	GG	GG	GG	GG	GG
SYN10542	A/G	1	9568051	+	NA	NA	NA	NA	NA	NA	GG	AA	AA	GG	AA	AA	GG	AA	AA	GG	AA	AA	AA	AA	AA	AA	AA	NN	AA	AA	GG	AA	AA	GG	GG	AA	AA	GG	GG	GG	AA	GG	GG	GG	NN	GG	GG	AA	AA
PZE-101017262	A/G	1	9581910	+	NA	NA	NA	NA	NA	NA	GG	AA	GG	GG	AA	AA	GG	AA	AA	GG	AA	AA	GG	GG	AA	AA	AA	AA	AA	AA	AA	AA	AA	GG	GG	GG	AA	AA	AA	AA	GG	AA	AA	GG	AG	GG	AA	AA	AA
SYN10546	A/C	1	9583693	+	NA	NA	NA	NA	NA	NA	CC	AA	AA	CC	AA	AA	AA	AA	AA	AA	AA	AA	AA	AA	AA	AA	AA	AA	AA	AA	AA	AA	AA	CC	CC	AA	AA	AA	AA	AA	AA	AA	AA	CC	AA	CC	AA	AA	AA
PZE-101017380	A/G	1	9809995	+	NA	NA	NA	NA	NA	NA	AA	GG	AA	GG	AA	AA	AA	AA	AA	AA	AA	AA	AA	AA	GG	GG	GG	GG	GG	AA	AA	AA	AA	AA	AA	AA	AA	AA	AA	AA	AA	AA	AA	AA	AA	AA	AA	AA	GG
PZE-101017463	G/A	1	9922610	+	NA	NA	NA	NA	NA	NA	AA	GG	GG	AA	GG	AA	GG	GG	GG	GG	GG	AA	AA	GG	AA	AA	AA	NN	AA	GG	GG	AA	AA	AA	AA	AA	AA	GG	GG	GG	GG	AA	GG	AA	GG	AA	GG	AA	AA
PZE-101017487	G/A	1	9956621	+	NA	NA	NA	NA	NA	NA	GG	AA	GG	GG	GG	GG	AA	GG	GG	AA	GG	GG	GG	GG	GG	GG	GG	GG	GG	GG	GG	GG	GG	GG	GG	GG	GG	GG	GG	GG	GG	GG	GG	GG	GG	GG	GG	GG	GG
SYN5905	A/G	1	9989779	+	NA	NA	NA	NA	NA	NA	AA	AA	AA	AA	AA	AA	AA	AA	AA	AA	AA	AA	AA	AA	AA	AA	AA	AA	AA	AA	AA	AA	AA	AA	AA	AA	AA	AA	AA	AA	AA	AA	AA	AA	AA	AA	AA	AA	AA
PZE-101017580	A/G	1	9992144	+	NA	NA	NA	NA	NA	NA	GG	AA	AA	AA	AA	AA	AA	AA	AA	AA	AA	AA	AA	AA	AA	AA	AA	AA	AA	AA	AA	AA	AA	GG	GG	GG	AA	AA	AA	AA	AA	GG	AA	GG	AA	AA	AA	AA	AA
PZE-101017581	A/G	1	9992169	+	NA	NA	NA	NA	NA	NA	AA	AA	GG	AA	AA	AA	AA	AA	AA	GG	AA	GG	AA	GG	AA	AA	AA	AA	AA	AA	GG	GG	AA	AA	AA	AA	AA	GG	GG	GG	GG	AA	GG	AA	NN	AA	GG	AA	AA
SYN2431	C/A	1	10088737	+	NA	NA	NA	NA	NA	NA	CC	CC	CC	CC	CC	CC	CC	CC	CC	CC	CC	CC	AA	CC	CC	CC	CC	CC	CC	CC	CC	CC	CC	CC	CC	CC	CC	CC	CC	CC	CC	CC	CC	CC	CC	CC	CC	CC	CC
SYN2434	G/A	1	10088946	+	NA	NA	NA	NA	NA	NA	GG	AA	GG	AA	GG	GG	AA	GG	GG	GG	AA	GG	GG	GG	AA	AA	AA	AA	AA	GG	GG	GG	AA	GG	GG	AA	AA	GG	GG	GG	GG	GG	GG	GG	NN	AA	GG	AA	AA
SYN2436	C/A	1	10089392	+	NA	NA	NA	NA	NA	NA	AA	CC	CC	CC	AA	AA	AC	AA	AA	AA	CC	CC	CC	CC	AA	AA	AA	AC	AA	AA	CC	CC	CC	AA	AA	CC	CC	CC	CC	CC	CC	AA	CC	AA	CC	CC	CC	CC	AA
PZA03519.2	G/A	1	10093142	+	NA	NA	NA	NA	NA	NA	AA	AA	AA	AA	AA	GG	GG	AA	GG	GG	AA	GG	GG	AA	GG	GG	GG	GG	GG	GG	AA	GG	GG	AA	AA	GG	GG	AA	AA	AA	AA	AA	AA	AA	NN	GG	AA	GG	GG
PZA03519.1	A/G	1	10093412	+	NA	NA	NA	NA	NA	NA	AA	GG	GG	GG	AA	AA	AA	AA	AA	AA	GG	AA	AA	GG	AA	AA	AA	AA	AA	AA	GG	AA	AA	AA	AA	NN	AA	GG	GG	GG	GG	AA	AA	AA	NN	AA	GG	AA	AA
PZA03520.2	A/G	1	10094890	+	NA	NA	NA	NA	NA	NA	AA	AA	AA	AA	AA	AA	AG	AA	AA	AA	AA	AA	AA	AA	GG	GG	GG	NN	GG	AA	AA	AA	AA	AA	AA	AA	AA	AA	AA	AA	AA	AA	AA	AA	AA	AA	AA	AA	GG
PZE-101017779	G/A	1	10096183	+	NA	NA	NA	NA	NA	NA	GG	GG	GG	GG	GG	GG	AG	GG	GG	GG	GG	GG	GG	GG	AA	AA	AA	NN	AA	GG	GG	GG	GG	GG	GG	GG	GG	GG	GG	GG	GG	GG	GG	GG	GG	GG	GG	GG	AA
PZA00106.9	G/A	1	10096325	+	NA	NA	NA	NA	NA	NA	GG	GG	GG	GG	GG	GG	AG	GG	GG	GG	GG	GG	GG	GG	AA	AA	AA	AG	AA	GG	GG	GG	GG	GG	GG	GG	GG	GG	GG	GG	GG	GG	GG	GG	GG	GG	GG	GG	AA
PZE-101017823	A/G	1	10361222	+	NA	NA	NA	NA	NA	NA	AA	AA	AA	AA	AA	AA	AA	AA	GG	AA	AA	AA	AA	AA	AA	AA	AA	AA	AA	GG	AA	AA	AA	AA	AA	AG	AA	AA	AA	AA	AA	AA	AA	AA	AA	AA	AA	AA	AA
PZE-101018023	G/A	1	10533538	+	NA	NA	NA	NA	NA	NA	GG	GG	GG	AA	AA	GG	AG	GG	AA	GG	GG	GG	AA	GG	GG	GG	GG	GG	GG	AA	AA	AA	GG	GG	GG	GG	GG	AA	AA	AA	GG	GG	GG	GG	NN	GG	AA	GG	GG
PZE-101018057	G/A	1	10537070	+	NA	NA	NA	NA	NA	NA	GG	GG	GG	GG	AA	NN	NN	GG	GG	AA	GG	NN	NN	GG	AA	AA	AA	NN	AA	GG	GG	GG	GG	GG	GG	AA	GG	GG	GG	GG	GG	GG	GG	GG	GG	GG	GG	GG	AA
PZE-101018160	G/A	1	10540357	+	NA	NA	NA	NA	NA	NA	GG	AA	NN	AA	AA	GG	GG	GG	GG	GG	AA	AA	GG	NN	AA	AA	AA	AG	AA	GG	GG	GG	GG	GG	GG	GG	GG	GG	GG	GG	NN	GG	GG	GG	GG	GG	GG	GG	AA
PZE-101018199	C/A	1	10542800	+	NA	NA	NA	NA	NA	NA	CC	AA	AA	AA	CC	CC	AA	CC	AA	CC	AA	CC	AA	AA	AA	AA	AA	NN	AA	AA	AA	CC	CC	CC	CC	AA	CC	AA	AA	AA	AA	CC	CC	CC	NN	CC	AA	CC	AA
PZE-101018356	C/A	1	10589088	+	NA	NA	NA	NA	NA	NA	AA	AA	CC	AA	AA	CC	CC	CC	CC	AA	AA	CC	AA	CC	AA	AA	AA	AC	AA	CC	CC	CC	CC	CC	AA	CC	AA	CC	CC	CC	CC	CC	CC	CC	CC	CC	CC	AA	AA
PZE-101018400	C/A	1	10667363	+	NA	NA	NA	NA	NA	NA	AA	AA	CC	AA	AA	AA	AA	CC	CC	AA	AA	AA	CC	CC	AA	AA	AA	AC	AA	CC	CC	AA	CC	CC	AA	CC	CC	CC	CC	CC	CC	CC	CC	CC	CC	AA	CC	CC	AA
PZE-101018404	A/G	1	10672720	+	NA	NA	NA	NA	NA	NA	AA	AA	AA	AA	AA	AA	AA	AA	AA	AA	AA	AA	GG	AA	AA	AA	AA	AA	AA	AA	GG	AA	AA	AA	AA	GG	GG	GG	GG	GG	AA	AA	AA	AA	AG	AA	GG	GG	AA
PZE-101018411	G/A	1	10674064	+	NA	NA	NA	NA	NA	NA	AA	GG	GG	GG	AA	GG	GG	GG	GG	GG	GG	GG	AA	GG	AA	AA	AA	NN	AA	GG	AA	GG	GG	GG	AA	AA	AA	AA	AA	AA	GG	GG	GG	GG	NN	GG	AA	AA	AA
PZE-101018453	C/A	1	10736892	+	NA	NA	NA	NA	NA	NA	AA	CC	AA	CC	CC	CC	CC	CC	AA	CC	CC	CC	CC	AA	CC	CC	CC	NN	CC	AA	CC	CC	AA	CC	AA	CC	CC	CC	CC	CC	AA	CC	CC	CC	NN	CC	CC	CC	CC
PZE-101018516	C/A	1	10820153	+	NA	NA	NA	NA	NA	NA	CC	CC	CC	CC	CC	CC	CC	CC	CC	CC	CC	CC	AA	CC	CC	CC	CC	CC	CC	CC	AA	CC	CC	CC	CC	CC	AA	AA	AA	AA	CC	CC	CC	CC	AC	CC	AA	AA	CC
PZE-101018567	G/A	1	10826196	+	NA	NA	NA	NA	NA	NA	GG	GG	AA	GG	GG	GG	GG	AA	GG	GG	GG	GG	GG	AA	GG	GG	GG	NN	GG	GG	AA	GG	AA	AA	GG	GG	GG	AA	AA	AA	AA	AA	AA	AA	AA	GG	AA	GG	GG
PZE-101018616	C/A	1	10839107	+	NA	NA	NA	NA	NA	NA	CC	CC	AA	CC	CC	CC	AC	CC	AA	CC	CC	CC	NN	AA	CC	CC	CC	CC	CC	AA	CC	CC	AA	CC	CC	CC	CC	CC	CC	CC	AA	CC	CC	CC	AC	CC	CC	CC	CC
PZE-101018668	G/A	1	10844119	+	NA	NA	NA	NA	NA	NA	AA	GG	AA	GG	GG	GG	GG	GG	GG	AA	GG	GG	GG	AA	AA	AA	AA	AG	AA	GG	GG	AA	AA	GG	AA	GG	GG	GG	GG	GG	AA	GG	GG	GG	NN	GG	GG	GG	AA
PZE-101018702	G/A	1	10868783	+	NA	NA	NA	NA	NA	NA	GG	GG	GG	GG	NN	GG	GG	AA	NN	AA	GG	GG	NN	GG	NN	NN	NN	NN	NN	NN	AA	GG	GG	GG	GG	GG	GG	AA	AA	AA	GG	GG	GG	GG	NN	GG	AA	GG	NN
PZE-101018729	A/C	1	10897853	+	NA	NA	NA	NA	NA	NA	CC	CC	CC	CC	AA	AA	AC	AA	CC	AA	CC	CC	CC	CC	AA	AA	AA	NN	AA	CC	AA	AA	CC	AA	CC	CC	CC	AA	AA	AA	CC	AA	AA	AA	AC	CC	AA	CC	AA
PZE-101018769	A/G	1	10900905	+	NA	NA	NA	NA	NA	NA	GG	AA	AA	AA	GG	GG	AG	GG	AA	AA	AA	AA	AA	AA	GG	GG	GG	NN	GG	AA	AA	GG	AA	GG	AA	AA	AA	AA	AA	AA	AA	GG	GG	GG	AA	AA	AA	AA	GG
PZE-101018818	C/A	1	10905137	+	NA	NA	NA	NA	NA	NA	CC	AA	AA	AA	CC	CC	CC	CC	AA	CC	AA	CC	CC	AA	CC	CC	CC	NN	CC	AA	CC	CC	AA	CC	AA	AA	AA	CC	CC	CC	AA	CC	CC	CC	NN	CC	CC	AA	CC
PZE-101018826	A/G	1	10905399	+	NA	NA	NA	NA	NA	NA	AA	AA	AA	AA	GG	AA	AA	AA	AA	AA	AA	GG	AA	AA	GG	GG	GG	NN	GG	AA	AA	AA	AA	AA	AA	AA	AA	AA	AA	AA	AA	AA	AA	AA	AA	GG	AA	AA	GG
PZE-101018868	A/G	1	10962375	+	NA	NA	NA	NA	NA	NA	AA	AA	GG	AA	AA	AA	NN	AA	GG	AA	AA	AA	AA	GG	AA	AA	AA	AA	AA	GG	AA	GG	GG	AA	AA	AA	AA	AA	AA	AA	GG	AA	AA	AA	NN	AA	AA	AA	AA
PZE-101019334	A/G	1	11110601	+	NA	NA	NA	NA	NA	NA	AA	AA	GG	AA	AA	AA	AA	AA	AA	AA	AA	AA	AA	AA	GG	GG	GG	GG	GG	AA	GG	AA	AA	AA	GG	GG	AA	GG	GG	GG	AA	AA	AA	AA	NN	AA	GG	AA	GG
PZE-101019350	A/G	1	11114825	+	NA	NA	NA	NA	NA	NA	GG	AA	AA	AA	GG	GG	AA	AA	GG	AA	AA	GG	AA	AA	AA	AA	AA	AA	AA	GG	NN	AA	AA	AA	AA	AA	GG	AA	NN	AA	AA	AA	AA	AA	AA	AA	AA	GG	AA
PZE-101019536	A/G	1	11392013	+	NA	NA	NA	NA	NA	NA	AA	GG	GG	AA	AA	AA	AA	AA	AA	GG	GG	AA	AA	AA	AA	AA	AA	AA	AA	AA	GG	AA	AA	AA	AA	GG	AA	GG	AA	GG	AA	AA	AA	AA	NN	AA	GG	AA	AA
PZE-101019537	A/G	1	11392132	+	NA	NA	NA	NA	NA	NA	AA	GG	GG	AA	AA	AA	AA	AA	AA	GG	GG	AA	AA	AA	AA	AA	AA	NN	AA	AA	GG	AA	AA	AA	AA	GG	AA	GG	AA	GG	AA	AA	AA	AA	NN	AA	GG	AA	AA
PZE-101019538	G/A	1	11392392	+	NA	NA	NA	NA	NA	NA	NN	AA	AA	GG	GG	GG	NN	NN	GG	AA	AA	GG	GG	GG	GG	GG	GG	NN	GG	GG	AA	GG	GG	GG	NN	AA	GG	AA	GG	AA	GG	GG	GG	GG	NN	GG	AA	GG	GG
PZE-101019557	G/A	1	11399303	+	NA	NA	NA	NA	NA	NA	GG	GG	AA	GG	GG	GG	GG	GG	AA	AA	GG	GG	GG	AA	GG	GG	GG	GG	GG	AA	AA	GG	GG	GG	GG	GG	GG	AA	GG	AA	AA	GG	GG	GG	NN	AA	AA	GG	GG
PZE-101019597	A/G	1	11473826	+	NA	NA	NA	NA	NA	NA	AA	GG	AA	AA	AA	AA	AA	AA	AA	AA	GG	AA	GG	AA	AA	AA	AA	AA	AA	AA	AA	AA	AA	AA	AA	AA	GG	AA	AA	AA	AA	AA	AA	AA	AA	AA	AA	GG	AA
SYN5764	C/A	1	11481415	+	NA	NA	NA	NA	NA	NA	CC	CC	CC	CC	AA	CC	CC	AA	CC	CC	CC	CC	AA	AA	CC	CC	CC	CC	CC	CC	CC	CC	AA	CC	CC	CC	CC	CC	CC	CC	AA	CC	CC	CC	NN	AA	CC	CC	CC
PZE-101019726	G/A	1	11488064	+	NA	NA	NA	NA	NA	NA	AA	GG	AA	AA	GG	GG	GG	GG	GG	GG	GG	GG	AA	GG	AA	AA	AA	NN	AA	GG	AA	AA	GG	AA	AA	GG	AA	AA	GG	AA	GG	AA	AA	AA	NN	GG	AA	AA	AA
PZE-101019727	A/G	1	11488397	+	NA	NA	NA	NA	NA	NA	GG	AA	AA	AA	AA	GG	GG	AA	GG	AA	AA	GG	AA	AA	AA	AA	AA	NN	AA	GG	AA	GG	AA	GG	GG	GG	AA	AA	GG	AA	AA	GG	GG	GG	AA	AA	AA	AA	AA
PZE-101019728	C/A	1	11488804	+	NA	NA	NA	NA	NA	NA	AA	CC	CC	CC	CC	CC	CC	CC	CC	CC	CC	CC	CC	CC	CC	CC	CC	CC	CC	CC	CC	AA	CC	AA	AA	CC	CC	CC	CC	CC	CC	AA	AA	AA	CC	CC	CC	CC	CC
PZE-101019767	A/G	1	11532836	+	NA	NA	NA	NA	NA	NA	AA	AA	GG	GG	AA	AA	AA	AA	AA	AA	AA	AA	GG	AA	AA	AA	AA	AA	AA	AA	GG	GG	AA	GG	AA	AA	GG	GG	AA	GG	AA	GG	GG	GG	NN	AA	GG	GG	AA
PZE-101019781	A/G	1	11546601	+	NA	NA	NA	NA	NA	NA	AA	AA	GG	GG	AA	AA	AA	AA	AA	AA	AA	AA	AA	AA	AA	AA	AA	AA	AA	AA	GG	AA	AA	AA	AA	AA	AA	GG	AA	GG	AA	AA	AA	AA	NN	AA	GG	AA	AA
PZE-101019823	G/A	1	11686852	+	NA	NA	NA	NA	NA	NA	GG	GG	NN	AA	GG	GG	GG	GG	GG	GG	GG	GG	GG	GG	GG	GG	GG	GG	GG	GG	AA	GG	GG	GG	GG	GG	GG	AA	GG	AA	GG	GG	GG	GG	NN	GG	AA	GG	GG
PZE-101019853	A/G	1	11761103	+	NA	NA	NA	NA	NA	NA	AA	AA	GG	GG	AA	AA	GG	GG	AA	AA	AA	AA	AA	AA	AA	AA	AA	AA	AA	AA	GG	AA	AA	AA	AA	AA	AA	GG	AA	GG	AA	AA	AA	AA	NN	AA	GG	AA	AA
SYN20883	G/A	1	11911814	+	NA	NA	NA	NA	NA	NA	GG	GG	GG	GG	AA	AA	GG	GG	GG	GG	GG	GG	GG	AA	GG	GG	GG	GG	GG	GG	GG	GG	GG	GG	GG	GG	GG	GG	GG	GG	AA	GG	GG	GG	GG	AA	GG	GG	GG
SYN20882	A/G	1	11942313	+	NA	NA	NA	NA	NA	NA	AA	AA	GG	AA	GG	GG	GG	GG	AA	AA	AA	AA	AA	GG	AA	AA	AA	AA	AA	AA	AA	AA	AA	AA	AA	AA	AA	AA	AA	GG	GG	AA	AA	AA	NN	GG	AA	AA	AA
PZE-101020116	C/A	1	11951194	+	NA	NA	NA	NA	NA	NA	NN	CC	CC	CC	CC	AA	AA	AA	AA	AA	CC	AA	CC	AA	CC	CC	CC	CC	CC	AA	AC	CC	CC	CC	AA	CC	AC	AC	AA	CC	AA	CC	CC	CC	CC	AA	AC	AC	CC
SYN20881	G/A	1	11952202	+	NA	NA	NA	NA	NA	NA	GG	GG	GG	GG	GG	AA	GG	GG	GG	GG	GG	AA	AA	AA	GG	GG	GG	NN	GG	GG	AA	GG	GG	GG	AA	AA	GG	AA	AA	GG	AA	GG	GG	GG	GG	AA	AA	GG	GG
PUT-163a-4647212-2116	A/C	1	11985908	+	NA	NA	NA	NA	NA	NA	AA	CC	AA	AA	AA	AA	AA	CC	AA	AA	CC	AA	CC	CC	AA	AA	AA	NN	AA	AA	CC	AA	AA	AA	AA	CC	CC	CC	AA	AA	CC	AA	AA	AA	AA	CC	CC	CC	AA
SYN34345	G/A	1	11989022	+	NA	NA	NA	NA	NA	NA	GG	GG	GG	GG	GG	GG	AA	AA	GG	GG	GG	GG	GG	GG	GG	GG	GG	GG	GG	GG	GG	GG	GG	GG	GG	GG	AA	GG	GG	GG	GG	GG	GG	GG	GG	GG	GG	AA	GG
SYN34331	G/A	1	11989100	+	NA	NA	NA	NA	NA	NA	GG	GG	GG	GG	GG	GG	AA	AA	GG	GG	GG	GG	AA	GG	AA	AA	AA	AA	AA	GG	AA	AA	GG	AA	GG	AA	AA	AA	GG	GG	GG	AA	AA	AA	GG	GG	AA	AA	AA
SYN34328	A/G	1	11989549	+	NA	NA	NA	NA	NA	NA	AA	AA	AA	GG	AA	AA	AA	AA	AA	AA	AA	AA	AA	AA	AA	AA	AA	AA	AA	AA	AA	AA	AA	AA	AA	AA	AA	AA	AA	AA	AA	AA	AA	AA	AA	AA	AA	AA	AA
SYN34334	A/G	1	11989852	+	NA	NA	NA	NA	NA	NA	AA	AA	AA	AA	AA	AA	GG	GG	AA	AA	AA	AA	AA	AA	GG	GG	GG	NN	GG	AA	AA	GG	AA	GG	AA	AA	GG	AA	AA	AA	AA	GG	GG	GG	AA	AA	AA	GG	GG
SYN34332	G/A	1	11990267	+	NA	NA	NA	NA	NA	NA	GG	GG	GG	GG	GG	GG	AA	AA	GG	GG	GG	GG	GG	GG	GG	GG	GG	GG	GG	GG	GG	GG	GG	GG	GG	GG	AA	GG	GG	GG	GG	GG	GG	GG	GG	GG	GG	AA	GG
SYN34342	A/G	1	11991910	+	NA	NA	NA	NA	NA	NA	AA	GG	GG	GG	GG	GG	AA	AA	GG	GG	GG	AA	AA	GG	AA	AA	AA	AA	AA	GG	AA	AA	AA	AA	GG	AA	AA	AA	GG	GG	GG	AA	AA	AA	NN	GG	AA	AA	AA
SYN34329	A/C	1	11993357	+	NA	NA	NA	NA	NA	NA	AA	AA	CC	CC	AA	AA	AA	CC	CC	AA	AA	AA	AA	AA	AA	AA	AA	AA	AA	CC	AA	AA	CC	AA	AA	AA	AA	AA	AA	CC	AA	AA	AA	AA	CC	AA	AA	AA	AA
PZE-101020456	G/A	1	12149892	+	NA	NA	NA	NA	NA	NA	AA	GG	GG	GG	GG	AA	AA	AA	AA	GG	GG	GG	GG	AA	GG	GG	GG	GG	GG	AA	GG	GG	AA	GG	AA	GG	GG	GG	AA	GG	AA	GG	GG	GG	NN	AA	GG	GG	GG
PUT-163a-4609499-2076	G/A	1	12165573	+	NA	NA	NA	NA	NA	NA	GG	GG	GG	AA	GG	AA	GG	AA	AA	AA	GG	GG	AA	GG	AA	AA	AA	NN	AA	AA	GG	AA	AA	AA	GG	GG	GG	GG	AA	GG	GG	AA	AA	AA	AG	GG	GG	GG	AA
SYN33820	G/A	1	12167088	+	NA	NA	NA	NA	NA	NA	GG	NN	GG	AA	GG	GG	GG	GG	GG	GG	NN	GG	GG	GG	GG	GG	GG	NN	GG	GG	AA	GG	AA	GG	NN	AA	AA	AA	GG	GG	GG	GG	GG	GG	NN	GG	AA	AA	GG
SYN33818	A/G	1	12167256	+	NA	NA	NA	NA	NA	NA	AA	AA	AA	GG	AA	AA	AA	AA	AA	AA	AA	AA	AA	AA	AA	AA	AA	AA	AA	AA	GG	AA	GG	AA	AA	AA	AA	GG	AA	AA	AA	AA	AA	AA	NN	AA	GG	AA	AA
SYN33828	C/A	1	12175324	+	NA	NA	NA	NA	NA	NA	AA	CC	CC	CC	CC	CC	CC	AA	CC	AA	CC	CC	CC	CC	CC	CC	CC	CC	CC	CC	CC	CC	AA	CC	CC	CC	CC	CC	CC	CC	CC	CC	CC	CC	CC	CC	CC	CC	CC
SYN33835	A/C	1	12175338	+	NA	NA	NA	NA	NA	NA	CC	AA	AA	AA	AA	CC	CC	CC	CC	CC	AA	AA	AA	CC	AA	AA	AA	NN	AA	CC	AA	AA	CC	AA	CC	CC	AA	AA	CC	AA	CC	AA	AA	AA	AA	CC	AA	AA	AA
SYN33817	G/A	1	12175585	+	NA	NA	NA	NA	NA	NA	AA	GG	GG	GG	GG	AA	AA	GG	AA	AA	GG	GG	GG	AA	GG	GG	GG	NN	GG	AA	GG	GG	AA	GG	AA	AA	GG	GG	NN	GG	AA	GG	GG	GG	NN	AA	GG	GG	GG
SYN33821	A/G	1	12189001	+	NA	NA	NA	NA	NA	NA	GG	GG	GG	AA	AA	NN	AA	GG	GG	AA	GG	GG	AA	AA	AA	AA	AA	AG	AA	GG	AA	AA	AA	AA	GG	GG	AA	AA	GG	GG	AA	AA	AA	AA	NN	AA	AA	AA	AA
SYN33825	A/G	1	12189099	+	NA	NA	NA	NA	NA	NA	GG	GG	GG	AA	GG	AA	AA	GG	GG	AA	GG	GG	AA	AA	AA	AA	AA	NN	AA	GG	AA	AA	AA	AA	GG	GG	AA	AA	GG	GG	AA	AA	AA	AA	GG	AA	AA	AA	AA
PZE-101020844	G/A	1	12248726	+	NA	NA	NA	NA	NA	NA	GG	AA	NN	AA	GG	GG	AA	GG	AA	AA	AA	AA	AA	GG	GG	GG	GG	GG	GG	AA	NN	GG	AA	GG	GG	AA	GG	AA	AA	NN	GG	GG	GG	GG	NN	GG	NN	GG	GG
PZE-101020931	G/A	1	12251110	+	NA	NA	NA	NA	NA	NA	GG	GG	GG	GG	GG	AA	GG	GG	GG	GG	GG	AA	AA	GG	AA	AA	AA	NN	AA	GG	GG	AA	GG	GG	GG	GG	AA	GG	AA	GG	GG	GG	GG	GG	GG	GG	GG	AA	AA
PZE-101020971	A/G	1	12255563	+	NA	NA	NA	NA	NA	NA	AA	AA	AA	AA	AA	AA	AA	AA	AG	GG	AA	AA	AA	AA	AA	AA	AA	AA	AA	AA	AA	AA	GG	AA	GG	AA	GG	AA	AA	AA	AA	AA	AA	AA	AG	AA	AA	GG	AA
PZE-101021308	C/G	1	12352106	+	NA	NA	NA	NA	NA	NA	CC	GG	GG	CC	CC	CC	CC	CC	NN	CC	GG	CC	CC	CC	GG	GG	GG	NN	GG	GG	CC	GG	CC	CC	GG	CC	CC	CC	CC	GG	CC	CC	CC	CC	NN	CC	CC	CC	GG
SYN372	A/G	1	12357299	+	NA	NA	NA	NA	NA	NA	NN	NN	AA	AA	AA	GG	NN	NN	NN	AA	NN	AA	GG	GG	GG	GG	GG	NN	GG	NN	AA	AA	GG	AA	GG	GG	AA	NN	NN	AA	GG	AA	AG	AA	NN	AA	AA	AA	GG
PZE-101021455	G/A	1	12362508	+	NA	NA	NA	NA	NA	NA	GG	AA	GG	AA	GG	AA	GG	GG	AG	GG	AA	GG	GG	GG	GG	GG	GG	GG	GG	AA	GG	GG	GG	GG	AA	GG	AA	AA	AA	GG	GG	GG	GG	GG	GG	GG	GG	AA	GG
PZE-101021479	G/A	1	12397056	+	NA	NA	NA	NA	NA	NA	GG	GG	GG	GG	AA	GG	GG	GG	GG	GG	GG	GG	AA	GG	GG	GG	GG	GG	GG	GG	GG	GG	GG	GG	GG	GG	GG	GG	GG	GG	GG	GG	GG	GG	GG	GG	GG	GG	GG
PZE-101021574	A/C	1	12427616	+	NA	NA	NA	NA	NA	NA	AA	AA	AA	AA	AA	AA	AA	AA	NN	AA	AA	AA	AA	AA	NN	AA	AA	NN	AA	AA	AA	AA	CC	AA	AA	AA	AA	AA	AA	AA	AA	AA	AA	AA	NN	AA	AA	AA	AA
PZE-101021585	A/C	1	12436754	+	NA	NA	NA	NA	NA	NA	NN	CC	AA	AA	CC	AA	AC	CC	CC	AA	CC	AA	AC	AA	AA	AA	AA	AA	AA	CC	AC	CC	AA	AA	CC	AA	AA	AC	AA	AA	AA	AA	AA	AA	AA	AA	AA	AA	AA
SYN20609	G/A	1	12437531	+	NA	NA	NA	NA	NA	NA	GG	GG	GG	AA	GG	GG	GG	GG	GG	GG	GG	NN	GG	GG	GG	GG	GG	GG	GG	GG	GG	GG	GG	AA	GG	GG	GG	GG	NN	GG	GG	AA	NN	AA	GG	GG	AA	GG	GG
PZE-101021690	G/A	1	12487014	+	NA	NA	NA	NA	NA	NA	GG	AA	GG	GG	GG	GG	GG	GG	GG	GG	AA	GG	GG	GG	AA	AA	AA	AA	AA	GG	GG	GG	GG	GG	GG	GG	GG	GG	GG	GG	GG	GG	NN	GG	GG	AA	GG	GG	AA
PZE-101021745	C/A	1	12498324	+	NA	NA	NA	NA	NA	NA	CC	CC	CC	CC	CC	CC	CC	CC	CC	CC	CC	CC	AA	CC	AA	AA	AA	AA	CC	CC	CC	CC	CC	CC	CC	AA	CC	CC	CC	CC	CC	CC	CC	CC	CC	AA	CC	CC	AA
PUT-163a-89250869-4646	G/A	1	12517267	+	NA	NA	NA	NA	NA	NA	GG	AA	GG	GG	GG	GG	GG	GG	GG	GG	AA	AA	AA	GG	AA	AA	AA	NN	AA	GG	AA	AA	AA	GG	GG	GG	AA	GG	AA	AA	GG	GG	GG	GG	NN	GG	AA	AA	AA
PUT-163a-31558578-1965	G/A	1	12517303	+	NA	NA	NA	NA	NA	NA	GG	GG	AA	GG	GG	GG	GG	GG	GG	GG	GG	GG	GG	AA	GG	GG	GG	GG	GG	GG	GG	GG	GG	GG	GG	GG	GG	GG	GG	GG	AA	GG	GG	GG	GG	GG	GG	GG	GG
PZE-101021926	C/A	1	12518476	+	NA	NA	NA	NA	NA	NA	CC	AA	CC	CC	AA	CC	CC	CC	CC	CC	AA	AA	CC	CC	CC	CC	CC	CC	AA	CC	AA	AA	CC	CC	AA	CC	AA	CC	AA	AA	CC	CC	CC	CC	CC	CC	AA	AA	CC
PZE-101021930	G/A	1	12519269	+	NA	NA	NA	NA	NA	NA	GG	GG	GG	AA	GG	GG	GG	GG	GG	AA	GG	GG	GG	GG	GG	GG	GG	NN	GG	GG	AA	AA	GG	GG	GG	AA	GG	GG	GG	AA	GG	GG	GG	GG	GG	AA	AA	GG	GG
SYN20615	G/A	1	12520019	+	NA	NA	NA	NA	NA	NA	GG	GG	AA	GG	GG	GG	GG	GG	GG	GG	GG	GG	AA	AA	AA	AA	AA	AA	GG	GG	GG	GG	AA	GG	GG	GG	GG	GG	GG	GG	AA	GG	GG	GG	NN	NN	GG	GG	AA
SYN20612	G/A	1	12521232	+	NA	NA	NA	NA	NA	NA	AA	GG	AA	GG	GG	AA	GG	AA	GG	GG	GG	GG	AA	AA	AA	AA	AA	AA	GG	GG	GG	GG	AA	GG	GG	GG	GG	AA	GG	GG	AA	GG	GG	GG	NN	AA	GG	GG	AA
SYN20618	A/G	1	12522118	+	NA	NA	NA	NA	NA	NA	AA	AA	GG	AA	AA	AA	GG	AA	GG	AA	AA	AA	GG	GG	GG	GG	GG	GG	AA	GG	AA	AA	GG	AA	AA	AA	AA	AA	AA	AA	GG	AA	AA	AA	NN	GG	AA	AA	GG
PZE-101021985	G/A	1	12522129	+	NA	NA	NA	NA	NA	NA	GG	GG	AA	GG	GG	GG	GG	GG	GG	GG	GG	GG	AA	AA	AA	AA	AA	AG	GG	GG	GG	GG	AA	GG	GG	GG	GG	GG	GG	GG	AA	GG	GG	GG	NN	GG	GG	GG	AA
SYN20617	G/A	1	12522129	+	NA	NA	NA	NA	NA	NA	GG	GG	AA	GG	GG	GG	GG	GG	GG	GG	GG	GG	AA	AA	AA	AA	AA	NN	GG	GG	GG	GG	AA	GG	GG	GG	GG	GG	GG	GG	AA	GG	GG	GG	NN	GG	GG	GG	AA
PZE-101021986	G/A	1	12522242	+	NA	NA	NA	NA	NA	NA	GG	GG	AA	GG	GG	GG	GG	GG	GG	GG	GG	GG	AA	AA	AA	AA	AA	AA	GG	GG	GG	GG	AA	GG	GG	GG	GG	GG	GG	GG	AA	GG	GG	GG	GG	AA	GG	GG	AA
PZE-101021997	G/A	1	12570280	+	NA	NA	NA	NA	NA	NA	AA	GG	GG	GG	GG	GG	GG	GG	GG	GG	GG	GG	AA	GG	AA	AA	AA	NN	GG	GG	GG	GG	AA	GG	GG	GG	GG	GG	GG	GG	GG	GG	GG	GG	GG	GG	GG	GG	AA
PZE-101022341	G/A	1	12822345	+	NA	NA	NA	NA	NA	NA	AA	GG	GG	GG	AA	GG	GG	GG	GG	GG	GG	GG	GG	GG	AA	AA	AA	NN	GG	GG	GG	GG	GG	AA	AA	AA	GG	GG	GG	GG	GG	AA	AA	AA	GG	GG	GG	GG	AA
PZE-101022796	A/G	1	12946006	+	NA	NA	NA	NA	NA	NA	AA	GG	AA	AA	GG	AA	AA	AA	GG	AA	GG	AA	AA	AA	AA	AA	AA	AA	AA	GG	GG	GG	AA	GG	AA	AA	AA	AA	AA	GG	AA	GG	GG	GG	AA	AA	GG	AA	AA
SYN12538	A/G	1	12976294	+	NA	NA	NA	NA	NA	NA	AA	AA	AA	GG	AA	AA	GG	GG	AA	AA	AA	AA	GG	AA	AA	AA	AA	AA	AA	AA	AA	AA	AA	AA	AA	AA	AA	AA	AA	AA	AA	AA	AA	AA	NN	GG	AA	AA	AA
SYN12549	C/A	1	12977425	+	NA	NA	NA	NA	NA	NA	AA	CC	AA	CC	CC	CC	CC	CC	CC	CC	CC	AA	CC	AA	CC	CC	CC	CC	CC	CC	CC	CC	CC	CC	CC	CC	AA	AA	AA	CC	AA	CC	CC	CC	CC	CC	CC	AA	CC
SYN12547	A/G	1	12979261	+	NA	NA	NA	NA	NA	NA	AA	AA	GG	AA	AA	AA	AA	AA	AA	AA	AA	AA	AA	GG	AA	AA	AA	AA	AA	AA	AA	AA	AA	AA	AA	AA	AA	AA	AA	AA	GG	AA	AA	AA	AA	AA	AA	AA	AA
SYN12545	G/A	1	12988936	+	NA	NA	NA	NA	NA	NA	GG	GG	AA	GG	GG	GG	GG	GG	GG	GG	GG	GG	GG	AA	GG	GG	GG	GG	AA	GG	GG	GG	AA	GG	GG	GG	GG	GG	GG	GG	AA	GG	GG	GG	GG	GG	GG	GG	GG
PZA03557.1	G/A	1	12989714	+	NA	NA	NA	NA	NA	NA	GG	AA	GG	GG	AA	GG	GG	GG	AA	AA	AA	GG	GG	GG	GG	AA	AA	AA	GG	AA	GG	GG	GG	AA	GG	GG	GG	GG	GG	GG	GG	AA	AA	AA	GG	GG	GG	GG	AA
SYN12536	C/A	1	12990057	+	NA	NA	NA	NA	NA	NA	CC	CC	CC	AA	CC	CC	CC	AA	CC	CC	CC	CC	AA	CC	CC	CC	CC	CC	CC	CC	CC	CC	CC	CC	CC	CC	CC	CC	CC	CC	CC	CC	CC	CC	NN	AA	CC	CC	CC
SYN20037	G/A	1	13539219	+	NA	NA	NA	NA	NA	NA	GG	GG	AA	GG	GG	GG	AA	GG	GG	GG	GG	GG	GG	AA	GG	NN	NN	NN	AA	GG	GG	GG	GG	GG	GG	GG	AA	GG	AA	NN	AA	GG	GG	GG	GG	AA	GG	AA	NN
SYN20040	A/G	1	13539360	+	NA	NA	NA	NA	NA	NA	AA	AA	GG	AA	AA	AA	GG	AA	AA	AA	AA	AA	AA	GG	AA	GG	GG	GG	GG	AA	AA	AA	AA	AA	AA	AA	GG	AA	GG	NN	GG	AA	AA	AA	AA	GG	AA	GG	GG
SYN20039	A/G	1	13539363	+	NA	NA	NA	NA	NA	NA	AA	AA	GG	AA	AA	AA	GG	AA	AA	AA	AA	AA	AA	GG	AA	GG	GG	NN	GG	AA	AA	AA	AA	AA	AA	AA	GG	AA	GG	NN	GG	AA	AA	AA	AA	GG	AA	GG	GG
PZE-101023271	C/A	1	13559407	+	NA	NA	NA	NA	NA	NA	CC	CC	CC	CC	CC	CC	CC	CC	CC	CC	CC	CC	CC	CC	CC	AA	AA	AA	CC	CC	CC	CC	CC	CC	CC	CC	CC	CC	CC	CC	CC	CC	CC	CC	CC	CC	CC	CC	AA
SYN20032	A/G	1	13591537	+	NA	NA	NA	NA	NA	NA	AA	AA	AA	AA	AA	AA	AA	AA	AA	AA	AA	AA	AA	AA	AA	GG	GG	GG	AA	AA	AA	AA	GG	AA	AA	AA	AA	AA	AA	AA	AA	AA	AA	AA	GG	AA	AA	AA	GG
SYN20031	A/G	1	13604975	+	NA	NA	NA	NA	NA	NA	AA	AA	AA	AA	AA	AA	AA	AA	AA	AA	AA	AA	AA	AA	AA	GG	GG	GG	AA	AA	AA	AA	GG	AA	AA	AA	AA	AA	AA	AA	AA	AA	AA	AA	GG	AA	AA	AA	GG
SYN20034	G/A	1	13642580	+	NA	NA	NA	NA	NA	NA	GG	AA	GG	GG	AA	GG	GG	GG	GG	AA	AA	GG	GG	GG	AA	GG	GG	GG	GG	GG	AA	AA	GG	AA	GG	AA	GG	GG	GG	AA	GG	AA	AA	AA	GG	GG	AA	GG	GG
SYN14649	A/G	1	13683835	+	NA	NA	NA	NA	NA	NA	GG	AA	AA	AA	NN	AA	GG	AA	GG	AA	AA	AA	AA	AA	AA	NN	NN	NN	AA	GG	AA	AA	GG	GG	AA	AA	GG	AA	AA	AA	AA	GG	GG	GG	GG	AA	AA	GG	NN
SYN14642	A/G	1	13684372	+	NA	NA	NA	NA	NA	NA	GG	AA	AA	AA	NN	AA	AA	GG	GG	AA	AA	AA	AA	AA	AA	AA	AA	AA	GG	GG	AA	AA	GG	GG	AA	AA	GG	GG	AA	NN	AA	GG	GG	GG	GG	AA	AA	GG	AA
SYN14644	A/G	1	13686786	+	NA	NA	NA	NA	NA	NA	GG	AA	AA	AA	AA	AA	AA	GG	GG	AG	AA	AA	GG	AA	GG	AA	AA	AA	GG	GG	GG	GG	AA	AA	AA	GG	AA	GG	AA	GG	AA	AA	AA	AA	AA	AA	GG	AA	AA
SYN14645	A/C	1	13687372	+	NA	NA	NA	NA	NA	NA	CC	AA	AA	AA	AA	AA	AA	CC	CC	AC	AA	AA	CC	AA	CC	AA	AA	AA	CC	CC	CC	CC	AA	AA	AA	CC	AA	CC	AA	CC	AA	AA	AA	AA	AA	AA	CC	AA	AA
SYN14648	A/G	1	13688486	+	NA	NA	NA	NA	NA	NA	AA	AA	GG	GG	AA	AA	AA	AA	AA	AA	AA	AA	AA	GG	AA	AA	AA	AA	AA	AA	AA	AA	AA	AA	AA	AA	AA	AA	AA	AA	GG	AA	AA	AA	AA	AA	AA	AA	AA
PZE-101023571	A/G	1	13688569	+	NA	NA	NA	NA	NA	NA	GG	AA	AA	AA	AG	GG	GG	GG	GG	AA	AA	NN	GG	AA	GG	AA	AA	AA	GG	GG	GG	GG	GG	AA	GG	GG	AA	GG	NN	GG	AA	AA	AA	AA	GG	GG	GG	AA	AA
SYN14647	G/A	1	13744228	+	NA	NA	NA	NA	NA	NA	AA	AA	AA	GG	NN	AA	GG	GG	AA	AG	AA	GG	GG	AA	GG	GG	GG	GG	GG	AA	GG	GG	AA	AA	AA	GG	GG	AA	GG	GG	AA	AA	AA	AA	AA	GG	GG	GG	GG
PZE-101023852	G/A	1	14032344	+	NA	NA	NA	NA	NA	NA	AA	GG	AA	GG	GG	GG	AA	GG	AA	AG	GG	GG	AA	AA	GG	GG	GG	GG	GG	AA	GG	GG	AA	GG	GG	GG	GG	AA	GG	GG	AA	GG	GG	GG	AA	GG	GG	GG	GG
SYN112	G/A	1	14039445	+	NA	NA	NA	NA	NA	NA	GG	GG	GG	AA	GG	GG	GG	AA	GG	GG	GG	GG	GG	GG	GG	GG	GG	GG	AA	GG	AA	AA	GG	GG	GG	GG	GG	GG	GG	NN	GG	GG	GG	GG	GG	GG	AA	GG	GG
SYN5664	A/G	1	14101866	+	NA	NA	NA	NA	NA	NA	GG	GG	AA	GG	AA	AA	GG	AA	AA	NN	GG	GG	GG	AA	AA	AA	AA	NN	GG	AA	GG	GG	AA	AA	AA	AA	AA	GG	AA	NN	AA	AA	AA	AA	AA	AA	GG	AA	AA
SYN5666	A/G	1	14103845	+	NA	NA	NA	NA	NA	NA	AA	AA	GG	AA	GG	GG	GG	AA	GG	AA	AA	AA	GG	GG	AA	AA	AA	AA	AA	GG	AA	AA	GG	AA	AA	AA	AA	GG	AA	NN	GG	AA	AA	AA	GG	AA	AA	AA	AA
SYN5667	A/G	1	14104282	+	NA	NA	NA	NA	NA	NA	AA	AA	GG	AA	AA	GG	GG	AA	AA	AA	AA	AA	AA	GG	AA	AA	AA	AA	AA	AA	AA	AA	GG	AA	AA	AA	AA	AA	AA	NN	GG	AA	AA	AA	GG	AA	AA	AA	AA
SYN5663	G/A	1	14105214	+	NA	NA	NA	NA	NA	NA	AA	AA	GG	AA	GG	GG	GG	NN	GG	GG	AA	AA	NN	GG	GG	AA	AA	AA	AA	GG	GG	GG	GG	GG	GG	GG	GG	GG	AA	GG	GG	GG	GG	GG	GG	AA	GG	GG	AA
PZE-101024131	A/G	1	14168358	+	NA	NA	NA	NA	NA	NA	GG	GG	GG	AA	AA	AA	AA	AA	AA	AA	GG	AA	AA	GG	AA	GG	GG	GG	AA	AA	AA	AA	AA	AA	AA	AA	AA	AA	AA	NN	GG	AA	AA	AA	AA	AA	AA	AA	GG
PZE-101024424	A/G	1	14507453	+	NA	NA	NA	NA	NA	NA	AA	AA	GG	AA	GG	GG	GG	GG	AA	AA	AA	AA	AA	GG	AA	AA	AA	AA	AA	AA	AA	AA	AA	AA	AA	AA	AA	AA	GG	AA	GG	AA	AA	AA	AA	AA	AA	AA	AA
PZA03663.2	A/G	1	14509380	+	NA	NA	NA	NA	NA	NA	GG	GG	AA	AA	AA	AA	AA	AA	AA	AA	GG	AA	AA	AA	AA	GG	GG	GG	AA	AA	GG	AA	AA	AA	AA	AA	AA	AA	AA	NN	AA	AA	AA	AA	AA	AA	AA	AA	GG
PZE-101024452	G/A	1	14510261	+	NA	NA	NA	NA	NA	NA	GG	GG	GG	GG	AA	AA	GG	GG	GG	AA	GG	GG	GG	GG	AA	GG	GG	GG	GG	GG	GG	AA	GG	GG	GG	AA	GG	GG	AA	NN	GG	GG	GG	GG	GG	GG	GG	GG	GG
SYN25067	G/A	1	14625059	+	NA	NA	NA	NA	NA	NA	GG	GG	GG	AA	AA	AA	AA	GG	GG	AA	GG	GG	GG	GG	GG	GG	GG	GG	GG	GG	GG	GG	GG	GG	GG	GG	AA	GG	AA	GG	GG	GG	GG	GG	GG	AA	GG	AA	GG
SYN25072	G/A	1	14626383	+	NA	NA	NA	NA	NA	NA	GG	GG	AA	GG	GG	GG	GG	AA	AA	GG	GG	AA	AA	AA	GG	GG	GG	GG	AA	AA	GG	GG	AA	AA	AA	GG	GG	GG	GG	GG	AA	AA	AA	AA	AA	GG	AA	GG	GG
SYN25071	G/A	1	14626388	+	NA	NA	NA	NA	NA	NA	GG	GG	AA	GG	GG	GG	GG	AA	AA	GG	GG	AA	AA	AA	GG	GG	GG	GG	AA	AA	GG	GG	AA	AA	AA	GG	GG	NN	GG	GG	AA	AA	AA	AA	AA	GG	AA	GG	GG
SYN25069	A/G	1	14638094	+	NA	NA	NA	NA	NA	NA	AA	AA	GG	AA	AA	AA	AA	GG	GG	AA	AA	GG	GG	GG	AA	AA	AA	AA	GG	GG	AA	AA	GG	GG	GG	AA	AA	AA	AA	AA	GG	GG	GG	GG	GG	AA	GG	AA	AA
SYN25068	C/A	1	14638887	+	NA	NA	NA	NA	NA	NA	AA	AA	CC	AA	AA	AA	AA	CC	CC	AA	AA	CC	CC	CC	CC	AA	AA	AA	CC	CC	AA	CC	CC	CC	CC	CC	AA	AA	AA	NN	CC	CC	CC	CC	CC	AA	CC	AA	AA
csu1171.2	G/A	1	14638947	+	NA	NA	NA	NA	NA	NA	GG	GG	AA	GG	GG	GG	GG	AA	AA	GG	GG	AA	AA	AA	GG	GG	GG	GG	AA	AA	GG	GG	AA	AA	AA	GG	GG	GG	GG	GG	AA	AA	AA	AA	AA	GG	AA	GG	GG
PUT-163a-60345927-2539	G/A	1	14638995	+	NA	NA	NA	NA	NA	NA	GG	GG	GG	GG	GG	GG	GG	GG	GG	GG	GG	GG	GG	GG	AA	GG	GG	GG	GG	GG	GG	AA	GG	GG	GG	AA	GG	GG	GG	NN	GG	GG	GG	GG	GG	GG	GG	GG	GG
PZE-101024519	G/A	1	14639024	+	NA	NA	NA	NA	NA	NA	GG	GG	AA	GG	GG	GG	GG	AA	AA	GG	GG	AA	AA	AA	GG	GG	GG	GG	AA	AA	GG	GG	AA	AA	AA	GG	GG	GG	GG	GG	AA	AA	AA	AA	AA	GG	AA	GG	GG
PZA01497.1	A/G	1	14639175	+	NA	NA	NA	NA	NA	NA	AA	AA	GG	AA	AA	AA	AA	GG	GG	AA	AA	GG	GG	GG	AA	AA	AA	AA	GG	GG	AA	AA	GG	GG	GG	AA	AA	AA	AA	AA	GG	GG	GG	GG	GG	AA	GG	AA	AA
PZE-101024667	G/A	1	14807352	+	NA	NA	NA	NA	NA	NA	GG	GG	GG	GG	AA	AA	GG	GG	GG	GG	GG	GG	GG	GG	GG	GG	GG	GG	GG	GG	GG	GG	GG	GG	GG	GG	GG	GG	AA	GG	GG	GG	GG	GG	GG	GG	GG	GG	GG
PZE-101024700	A/G	1	14818025	+	NA	NA	NA	NA	NA	NA	AA	AA	AA	AA	AA	AA	AA	AA	AA	AA	AA	AA	AA	AA	AA	GG	GG	GG	AA	AA	GG	AA	AA	AA	AA	AA	AA	AA	AA	AA	AA	AA	AA	AA	AA	AA	AA	AA	GG
PZE-101024733	A/G	1	14847409	+	NA	NA	NA	NA	NA	NA	AA	AA	AA	AA	AA	AA	AA	GG	NN	AA	AA	AA	GG	AA	AA	GG	GG	GG	GG	NN	GG	AA	GG	NN	AA	AA	AA	AA	AA	AA	AA	NN	NN	NN	GG	GG	NN	AA	GG
SYN25022	G/A	1	14852237	+	NA	NA	NA	NA	NA	NA	GG	GG	AA	GG	AA	GG	AA	AA	GG	GG	GG	AA	AA	AA	GG	GG	GG	GG	AA	GG	GG	GG	AA	GG	GG	GG	GG	GG	GG	AA	AA	GG	GG	GG	AA	GG	GG	GG	GG
PZE-101024779	G/A	1	14852801	+	NA	NA	NA	NA	NA	NA	GG	GG	GG	GG	GG	GG	GG	GG	GG	GG	GG	GG	GG	GG	AA	GG	GG	GG	GG	GG	GG	AA	GG	AA	AA	AA	GG	GG	GG	GG	GG	AA	AA	AA	GG	AA	AA	GG	GG
SYN25015	A/G	1	14853047	+	NA	NA	NA	NA	NA	NA	GG	AA	AA	GG	AA	AA	AA	AA	AA	AA	GG	GG	AA	AA	AA	AA	AA	AA	AA	AA	AA	AA	AA	AA	AA	AA	GG	GG	AA	AA	AA	AA	AA	AA	AA	AA	AA	GG	AA
PZE-101024808	A/C	1	14859085	+	NA	NA	NA	NA	NA	NA	AA	AA	CC	AA	CC	AA	AA	AA	CC	AA	AA	AA	CC	CC	AA	CC	CC	CC	CC	CC	AA	AA	CC	AA	AA	AA	AA	AA	CC	CC	CC	AA	AA	AA	CC	AA	AA	AA	CC
PZE-101024809	C/A	1	14859571	+	NA	NA	NA	NA	NA	NA	CC	CC	AA	CC	AA	CC	CC	CC	CC	CC	CC	CC	AA	AA	CC	AA	AA	AA	AA	CC	CC	CC	AA	CC	CC	CC	CC	CC	CC	AA	AA	CC	CC	CC	AA	CC	CC	CC	AA
SYN25029	C/A	1	14859726	+	NA	NA	NA	NA	NA	NA	CC	CC	AA	CC	AA	CC	CC	CC	CC	CC	CC	CC	AA	AA	CC	AA	AA	NN	AA	CC	CC	CC	AA	CC	CC	CC	CC	CC	CC	AA	AA	CC	CC	CC	AA	CC	CC	CC	AA
SYN33163	G/A	1	14927402	+	NA	NA	NA	NA	NA	NA	GG	GG	AA	GG	AA	GG	GG	GG	GG	GG	GG	GG	AA	AA	GG	AA	AA	AA	AA	GG	GG	GG	AA	GG	GG	GG	GG	GG	GG	AA	AA	GG	GG	GG	AA	GG	GG	GG	AA
PZA01652.1	G/A	1	14959203	+	NA	NA	NA	NA	NA	NA	AA	AA	GG	AA	GG	AA	GG	AA	GG	GG	AA	AA	AA	GG	GG	GG	GG	GG	AA	GG	GG	GG	GG	GG	GG	GG	AA	AA	GG	GG	GG	GG	GG	GG	GG	GG	GG	AA	GG
SYN33162	C/A	1	14960382	+	NA	NA	NA	NA	NA	NA	CC	CC	AA	CC	CC	CC	CC	CC	CC	CC	CC	CC	CC	AA	AA	CC	CC	CC	CC	CC	CC	AA	CC	CC	CC	AA	CC	CC	CC	CC	AA	CC	CC	CC	CC	CC	CC	CC	CC
PZE-101025101	A/C	1	15067963	+	NA	NA	NA	NA	NA	NA	CC	CC	AA	CC	CC	AA	AA	NN	NN	AA	CC	CC	AA	AA	AA	AA	AA	AA	AA	NN	AA	AA	CC	CC	AA	AA	CC	AA	AA	AA	AA	CC	CC	CC	CC	CC	CC	CC	AA
SYN31161	A/C	1	15071288	+	NA	NA	NA	NA	NA	NA	CC	CC	AA	CC	AC	CC	CC	AA	AA	CC	CC	AA	AA	AA	AA	AA	AA	AA	AA	AA	AA	AA	CC	AA	AA	AA	CC	AA	AA	AA	AA	AA	AA	AA	CC	AA	AA	CC	AA
PUT-163a-149070810-821	A/C	1	15071364	+	NA	NA	NA	NA	NA	NA	CC	CC	CC	CC	AC	AA	AA	CC	CC	CC	CC	AA	AA	CC	CC	AA	AA	AA	AA	CC	AA	CC	CC	AA	AA	CC	AA	AA	AA	CC	CC	AA	AA	AA	CC	AA	AA	AA	AA
SYN31156	A/C	1	15071638	+	NA	NA	NA	NA	NA	NA	CC	CC	AA	CC	AC	AA	AA	CC	CC	AA	CC	AA	AA	AA	AA	AA	AA	AA	AA	CC	AA	AA	AA	AA	CC	AA	AA	AA	AA	NN	AA	AA	AA	AA	AA	AA	AA	AA	AA
PUT-163a-149070811-822	A/G	1	15071787	+	NA	NA	NA	NA	NA	NA	GG	GG	AA	GG	AG	GG	AA	GG	GG	AA	GG	GG	AA	AA	AA	AA	AA	AA	AA	GG	AA	AA	AA	AA	GG	AA	GG	AA	AA	AA	AA	AA	AA	AA	AA	AA	AA	GG	AA
SYN31166	A/G	1	15170295	+	NA	NA	NA	NA	NA	NA	AA	AA	GG	AA	GG	AA	AA	AA	AA	AA	GG	AA	AA	GG	AA	GG	GG	NN	AA	AA	GG	AA	AA	GG	AA	AA	AA	AA	AA	AA	GG	GG	GG	GG	AA	AA	AA	AA	GG
SYN31163	G/A	1	15170385	+	NA	NA	NA	NA	NA	NA	AA	AA	GG	GG	GG	GG	GG	AA	AA	GG	GG	GG	AA	GG	AA	GG	GG	GG	AA	AA	GG	AA	GG	GG	AA	AA	GG	AA	GG	AA	GG	GG	GG	GG	GG	GG	AA	GG	GG
SYNGENTA10955	A/G	1	15170841	+	NA	NA	NA	NA	NA	NA	AA	AA	AA	GG	AA	AA	GG	AA	AA	GG	AA	AA	AA	AA	AA	AA	AA	AA	AA	AA	AA	AA	GG	AA	AA	AA	GG	AA	GG	AA	AA	AA	AA	AA	GG	GG	AA	AA	AA
SYN22238	G/A	1	15491852	+	NA	NA	NA	NA	NA	NA	AA	AA	AA	GG	GG	AA	GG	GG	GG	AA	GG	GG	AA	AA	GG	GG	GG	GG	GG	GG	GG	GG	GG	GG	GG	GG	GG	GG	GG	GG	AA	GG	GG	GG	GG	GG	AA	GG	GG
SYN20196	G/A	1	15513197	+	NA	NA	NA	NA	NA	NA	AA	AA	AA	AA	AA	AA	GG	AA	AA	AA	AA	GG	AA	AA	GG	GG	GG	GG	AA	AA	GG	GG	GG	AA	GG	GG	GG	GG	GG	GG	AA	AA	AA	AA	GG	AA	GG	AA	GG
PZE-101026095	A/G	1	15728580	+	NA	NA	NA	NA	NA	NA	GG	GG	AA	AA	AA	GG	AA	AA	AA	AA	AA	AA	GG	AA	AA	AA	AA	AA	AA	AA	AA	AA	AA	AA	AA	AA	AA	AA	AA	AA	AA	AA	AA	AA	AA	AA	AA	AA	AA
PZE-101026096	A/G	1	15729259	+	NA	NA	NA	NA	NA	NA	GG	GG	AA	AA	AA	GG	AA	AA	AA	AA	AA	AA	GG	AA	AA	AA	AA	AA	AA	AA	AA	AA	AA	AA	AA	AA	AA	AA	AA	AA	AA	AA	AA	AA	AA	AA	AA	AA	AA
ZM015125-0227	G/A	1	15738968	+	NA	NA	NA	NA	NA	NA	GG	GG	GG	AA	GG	GG	GG	GG	GG	GG	AA	GG	GG	GG	GG	GG	GG	GG	GG	GG	GG	GG	AA	GG	GG	GG	AA	GG	AA	GG	GG	GG	GG	GG	AA	AA	GG	AA	GG
PZE-101026148	A/G	1	15739094	+	NA	NA	NA	NA	NA	NA	AA	AA	AA	AA	GG	AA	AA	AA	AA	AA	AA	GG	AA	AA	GG	AA	AA	AA	AA	AA	AA	AA	AA	GG	GG	GG	AA	GG	AA	GG	AA	GG	GG	GG	AA	AA	GG	AA	AA
SYN5068	A/G	1	15775277	+	NA	NA	NA	NA	NA	NA	AA	AA	AA	GG	AA	AA	AA	AA	AA	AA	GG	AA	AA	AA	AA	AA	AA	AA	AA	AA	AA	AA	GG	AA	AA	AA	GG	AA	GG	AA	AA	AA	AA	AA	GG	GG	AA	GG	AA
SYN5061	G/A	1	15775455	+	NA	NA	NA	NA	NA	NA	AA	AA	AA	GG	GG	AA	AA	AA	AA	AA	GG	AA	AA	AA	AA	GG	GG	GG	AA	AA	GG	GG	GG	GG	GG	AA	GG	AA	GG	AA	AA	GG	GG	GG	GG	GG	AA	GG	GG
SYN5056	A/G	1	15779696	+	NA	NA	NA	NA	NA	NA	AA	AA	AA	GG	GG	AA	AA	AA	AA	AA	GG	AA	AA	AA	AA	AA	AA	AA	AA	AA	AA	AA	GG	GG	GG	AA	GG	AA	GG	AA	AA	GG	GG	GG	GG	GG	AA	GG	AA
SYN5065	G/A	1	15781931	+	NA	NA	NA	NA	NA	NA	GG	GG	GG	AA	GG	GG	GG	GG	GG	GG	AA	GG	GG	GG	GG	GG	GG	GG	GG	GG	GG	GG	AA	GG	AA	GG	AA	GG	AA	GG	GG	GG	GG	GG	AA	AA	GG	AA	GG
PZE-101026206	G/A	1	15781985	+	NA	NA	NA	NA	NA	NA	GG	GG	GG	AA	GG	GG	GG	GG	GG	GG	AA	GG	GG	GG	GG	GG	GG	GG	GG	GG	GG	GG	AA	GG	AA	GG	AA	GG	AA	GG	GG	GG	GG	GG	AA	AA	GG	AA	GG
PZE-101026218	A/G	1	15783656	+	NA	NA	NA	NA	NA	NA	AA	AA	AA	GG	AA	AA	AA	AA	AA	AA	GG	AA	AA	AA	AA	AA	AA	AA	AA	AA	AA	AA	GG	AA	GG	AA	GG	AA	GG	AA	AA	AA	AA	AA	GG	GG	AA	GG	AA
SYN5063	A/C	1	15783835	+	NA	NA	NA	NA	NA	NA	AA	AA	AA	CC	CC	AA	AA	AA	AA	AA	CC	AA	AA	AA	AA	AA	AA	AA	AA	AA	AA	AA	CC	CC	CC	AA	CC	AA	CC	AA	AA	CC	CC	CC	CC	CC	AA	CC	AA
SYN5066	A/C	1	15785176	+	NA	NA	NA	NA	NA	NA	AA	AA	CC	AA	AA	AA	AA	AA	AA	AA	AA	AA	AA	CC	AA	AA	AA	AA	AA	AA	AA	AA	AA	AA	AA	AA	AA	AA	AA	AA	CC	AA	AA	AA	AA	AA	AA	AA	AA
PZE-101026314	A/G	1	15808888	+	NA	NA	NA	NA	NA	NA	AA	AA	GG	AA	AA	AA	AA	AA	AA	AA	AA	AA	AA	GG	GG	GG	GG	GG	AA	AA	GG	GG	AA	AA	AA	GG	AA	AA	AA	GG	GG	AA	AA	AA	AA	AA	AA	AA	GG
PZE-101026386	G/A	1	15817248	+	NA	NA	NA	NA	NA	NA	GG	GG	AA	NN	GG	GG	GG	GG	GG	GG	GG	GG	GG	AA	NN	AA	AA	AA	NN	GG	AA	AA	GG	GG	GG	NN	GG	GG	GG	NN	AA	GG	GG	GG	GG	NN	GG	GG	AA
PZE-101026429	A/G	1	15907469	+	NA	NA	NA	NA	NA	NA	AA	AA	AA	AA	AA	AA	GG	AA	AA	AA	AA	GG	AA	AA	AA	GG	GG	GG	AA	AA	GG	AA	GG	AA	AA	AA	GG	AA	GG	AA	AA	AA	AA	AA	GG	AA	AA	AA	GG
PZE-101026621	A/C	1	15989724	+	NA	NA	NA	NA	NA	NA	AA	AA	AA	AA	AA	AA	CC	AA	AA	CC	CC	CC	AA	AA	CC	AA	AA	AA	AA	AA	AA	AA	AA	AA	CC	CC	AA	AA	AA	CC	AA	AA	AA	AA	AA	AA	AA	CC	AA
PUT-163a-76282462-3845	C/A	1	15992259	+	NA	NA	NA	NA	NA	NA	CC	CC	AA	CC	CC	CC	CC	CC	CC	CC	CC	CC	CC	AA	CC	CC	CC	CC	CC	CC	CC	AA	CC	CC	CC	CC	CC	CC	CC	CC	AA	CC	CC	CC	CC	CC	CC	CC	CC
PZE-101026882	G/A	1	16062335	+	NA	NA	NA	NA	NA	NA	GG	GG	GG	GG	AA	GG	GG	NN	GG	GG	NN	GG	GG	GG	GG	GG	GG	GG	GG	GG	GG	GG	GG	AA	GG	GG	GG	NN	GG	GG	GG	AA	AA	AA	GG	GG	GG	GG	GG
PZE-101027125	G/C	1	16178511	+	NA	NA	NA	NA	NA	NA	GG	GG	GG	CC	GG	GG	CC	GG	GG	GG	GG	GG	GG	GG	GG	GG	GG	NN	GG	GG	GG	CC	GG	GG	GG	GG	GG	GG	GG	GG	GG	GG	GG	GG	GG	GG	GG	GG	GG
PZE-101027158	G/A	1	16201810	+	NA	NA	NA	NA	NA	NA	GG	GG	GG	GG	GG	GG	AA	GG	GG	GG	GG	GG	GG	GG	GG	GG	GG	GG	GG	GG	GG	AA	GG	GG	GG	GG	GG	GG	GG	GG	GG	GG	GG	GG	GG	GG	GG	GG	GG
ZM008441-0588	G/A	1	16335539	+	NA	NA	NA	NA	NA	NA	AA	AA	GG	GG	GG	AA	AA	GG	AA	GG	GG	GG	AA	GG	GG	GG	GG	GG	AA	AA	GG	GG	GG	GG	GG	GG	GG	AA	GG	GG	GG	GG	GG	GG	GG	GG	GG	GG	GG
PZE-101027351	G/A	1	16348038	+	NA	NA	NA	NA	NA	NA	AA	AA	GG	GG	GG	AA	GG	GG	AA	GG	GG	GG	AA	GG	GG	GG	GG	GG	GG	AA	GG	GG	GG	GG	GG	GG	GG	AA	GG	GG	GG	GG	GG	GG	GG	GG	GG	GG	GG
PZE-101027362	A/G	1	16348917	+	NA	NA	NA	NA	NA	NA	GG	GG	AA	GG	AA	GG	AA	AA	GG	GG	AA	AA	GG	AA	AA	AA	AA	AA	AA	GG	AA	AA	AA	AA	AA	AA	AA	GG	AA	AA	AA	AA	AA	AA	AA	AA	AA	AA	AA
PZE-101027182	C/A	1	16371704	+	NA	NA	NA	NA	NA	NA	CC	CC	AA	CC	CC	CC	AA	AA	CC	CC	CC	AA	CC	AA	AA	CC	CC	CC	AA	CC	AA	CC	CC	CC	AA	AA	CC	CC	CC	AA	AA	CC	CC	CC	CC	AA	CC	AA	CC
PZE-101027417	G/A	1	16436892	+	NA	NA	NA	NA	NA	NA	AA	AA	AA	AA	GG	AA	AA	GG	AA	GG	GG	AA	GG	AA	AA	GG	GG	GG	GG	AA	AA	GG	GG	GG	AA	AA	GG	GG	GG	AA	AA	GG	GG	GG	GG	AA	GG	AA	GG
PZE-101027475	A/G	1	16437971	+	NA	NA	NA	NA	NA	NA	GG	GG	GG	AA	AA	GG	GG	GG	GG	AA	AA	AA	GG	GG	NN	GG	GG	GG	GG	GG	AA	GG	AA	AA	GG	NN	AA	AA	AA	NN	GG	AA	AA	GG	AA	AA	GG	AA	GG
PZE-101027616	G/A	1	16469406	+	NA	NA	NA	NA	NA	NA	GG	GG	GG	NN	GG	GG	GG	GG	GG	GG	GG	GG	GG	GG	AA	GG	GG	GG	GG	GG	GG	GG	GG	GG	GG	AA	GG	GG	GG	AA	GG	GG	GG	GG	GG	GG	GG	GG	GG
SYN14297	G/A	1	16579851	+	NA	NA	NA	NA	NA	NA	GG	GG	AA	GG	GG	GG	GG	GG	GG	AA	AA	GG	GG	AA	GG	GG	GG	GG	AA	GG	GG	GG	GG	GG	GG	GG	GG	GG	GG	GG	AA	GG	GG	GG	GG	GG	GG	GG	GG
PZE-101027798	G/A	1	16598661	+	NA	NA	NA	NA	NA	NA	GG	GG	GG	AA	GG	GG	GG	GG	GG	GG	AA	AA	GG	GG	GG	GG	GG	GG	GG	GG	AA	GG	GG	GG	GG	GG	GG	GG	GG	GG	GG	GG	GG	GG	GG	AA	GG	GG	GG
PZE-101027807	C/A	1	16602399	+	NA	NA	NA	NA	NA	NA	CC	CC	AA	CC	CC	CC	CC	CC	CC	AA	CC	CC	AA	AA	CC	CC	CC	CC	AA	CC	CC	CC	CC	CC	AA	CC	CC	CC	CC	CC	AA	CC	CC	CC	CC	CC	CC	CC	CC
PUT-163a-50327548-2188	T/A	1	16603698	+	NA	NA	NA	NA	NA	NA	TT	TT	AA	TT	TT	TT	TT	TT	TT	AA	TT	TT	AA	AA	TT	TT	TT	TT	AA	TT	TT	TT	TT	TT	AA	TT	TT	TT	TT	TT	AA	TT	TT	TT	TT	TT	TT	TT	TT
PUT-163a-76287542-3906	G/A	1	16603761	+	NA	NA	NA	NA	NA	NA	GG	GG	AA	GG	GG	AA	GG	AA	GG	AA	GG	GG	AA	AA	GG	GG	GG	GG	AA	GG	GG	GG	GG	GG	AA	GG	GG	AA	GG	GG	AA	GG	GG	AA	GG	GG	AA	GG	GG
PUT-163a-149084683-873	A/G	1	16604546	+	NA	NA	NA	NA	NA	NA	GG	GG	GG	AA	GG	AA	AA	AA	GG	GG	AA	AA	GG	GG	AA	AA	AA	AA	GG	GG	AA	AA	AA	GG	GG	AA	AA	AA	AA	AA	GG	GG	GG	AA	AA	AA	AA	AA	AA
PZE-101027831	G/A	1	16626785	+	NA	NA	NA	NA	NA	NA	GG	GG	GG	AA	GG	AA	AA	AA	GG	GG	NN	NN	GG	GG	AA	GG	GG	GG	GG	GG	NN	GG	AA	GG	GG	AA	AA	AA	AA	AA	GG	GG	GG	AA	AA	AA	AA	GG	GG
PZE-101028031	A/G	1	16782503	+	NA	NA	NA	NA	NA	NA	GG	GG	AA	GG	GG	AA	GG	AA	GG	GG	AA	AA	GG	AA	AA	AA	AA	AA	AA	GG	AA	AA	AA	GG	GG	GG	AA	AA	AA	GG	AA	GG	GG	NN	AA	AA	GG	AA	AA
PUT-163a-71311320-3113	T/A	1	16784467	+	NA	NA	NA	NA	NA	NA	TT	TT	TT	TT	TT	TT	TT	TT	TT	TT	TT	AA	AA	TT	AA	AA	AA	AA	TT	TT	AA	TT	AA	TT	TT	AA	AA	TT	AA	AA	TT	TT	TT	AA	AA	AA	TT	TT	AA
PUT-163a-71311320-3110	A/G	1	16784593	+	NA	NA	NA	NA	NA	NA	AA	AA	GG	GG	AA	GG	GG	GG	AA	GG	GG	AA	AA	GG	GG	GG	GG	GG	GG	AA	AA	GG	AA	AA	GG	AA	AA	GG	AA	AA	GG	AA	AA	AA	AA	AA	AA	GG	GG
PZE-101028104	G/A	1	16788319	+	NA	NA	NA	NA	NA	NA	GG	GG	GG	GG	GG	GG	AA	GG	GG	GG	AA	GG	GG	GG	AA	AA	AA	AA	GG	GG	GG	AA	GG	GG	AA	GG	GG	GG	GG	GG	GG	GG	GG	GG	GG	GG	GG	GG	AA
PZE-101028121	A/G	1	16788736	+	NA	NA	NA	NA	NA	NA	AA	AA	AA	AA	AA	GG	GG	AA	AA	GG	GG	GG	AA	AA	GG	GG	GG	GG	AA	AA	GG	GG	AA	AA	GG	AA	AA	AA	AA	AA	AA	AA	AA	AA	AA	GG	AA	AA	GG
SYN362	G/A	1	16792521	+	NA	NA	NA	NA	NA	NA	GG	GG	GG	GG	GG	GG	GG	GG	GG	GG	GG	GG	GG	GG	GG	GG	GG	GG	GG	GG	GG	GG	GG	GG	GG	GG	GG	GG	GG	GG	GG	GG	GG	GG	GG	GG	GG	GG	GG
SYN364	A/C	1	16800487	+	NA	NA	NA	NA	NA	NA	AA	AA	AA	AA	AA	AA	AA	AA	AA	AA	AA	AA	CC	AA	AA	AA	AA	AA	AA	AA	AA	CC	AA	AA	AA	CC	AA	AA	AA	CC	AA	AA	AA	AA	AA	AA	AA	AA	AA
PZE-101028242	G/A	1	16802074	+	NA	NA	NA	NA	NA	NA	GG	GG	GG	GG	GG	AA	GG	GG	GG	AA	GG	AA	AA	GG	AA	AA	AA	AA	GG	GG	AA	AA	GG	GG	AA	AA	GG	GG	GG	AA	GG	GG	GG	AA	GG	AA	GG	AA	AA
SYN367	C/A	1	16826305	+	NA	NA	NA	NA	NA	NA	CC	CC	CC	AA	AA	CC	CC	CC	CC	CC	AA	CC	CC	CC	CC	CC	CC	CC	CC	CC	AA	AA	CC	AA	AA	CC	CC	CC	CC	CC	CC	AA	AA	AA	CC	AA	AA	CC	CC
PZE-101028351	C/G	1	16826343	+	NA	NA	NA	NA	NA	NA	GG	GG	GG	CC	CC	GG	GG	GG	GG	GG	CC	GG	GG	GG	CC	CC	CC	CC	GG	GG	CC	CC	GG	CC	CC	GG	GG	GG	GG	GG	GG	CC	CC	CC	GG	CC	CC	GG	CC
SYN31941	A/G	1	16953663	+	NA	NA	NA	NA	NA	NA	GG	GG	GG	AA	GG	AA	AA	GG	GG	GG	AA	AA	AA	GG	AA	AA	AA	AA	GG	GG	AA	AA	AA	GG	AA	AA	AA	GG	AA	AA	GG	GG	GG	AA	AA	AA	GG	AA	AA
PZE-101028839	C/A	1	17409398	+	NA	NA	NA	NA	NA	NA	CC	CC	CC	CC	CC	CC	CC	CC	CC	CC	CC	AA	CC	CC	CC	CC	CC	CC	AA	CC	CC	CC	CC	CC	AA	CC	CC	CC	CC	CC	CC	CC	CC	CC	CC	CC	CC	CC	CC
PZE-101028883	C/A	1	17464152	+	NA	NA	NA	NA	NA	NA	CC	CC	CC	NN	AA	AA	AA	AA	CC	CC	CC	CC	CC	CC	CC	CC	CC	CC	AA	CC	CC	CC	CC	AA	CC	CC	CC	AA	CC	CC	CC	AA	AA	CC	CC	CC	AA	CC	CC
PZE-101028930	G/A	1	17493297	+	NA	NA	NA	NA	NA	NA	GG	GG	AA	AA	GG	GG	GG	GG	GG	GG	AA	GG	NN	AA	AA	AA	AA	AA	AA	GG	AA	AA	GG	GG	AA	NN	GG	GG	GG	NN	AA	GG	GG	AA	GG	AA	GG	AA	AA
PZE-101029123	C/A	1	17528163	+	NA	NA	NA	NA	NA	NA	CC	CC	CC	AA	AA	AA	CC	AA	AA	AA	CC	CC	CC	CC	AA	AA	AA	AA	CC	AA	CC	AA	CC	AA	CC	CC	CC	AA	CC	CC	CC	AA	AA	AA	CC	CC	AA	CC	AA
SYN33277	G/A	1	17625530	+	NA	NA	NA	NA	NA	NA	GG	GG	GG	GG	GG	GG	GG	GG	GG	GG	GG	GG	GG	GG	AA	AA	AA	AA	GG	GG	GG	GG	GG	GG	GG	GG	GG	GG	GG	GG	GG	GG	GG	GG	GG	GG	GG	GG	AA
SYN33270	C/A	1	17654025	+	NA	NA	NA	NA	NA	NA	CC	CC	CC	AA	CC	CC	CC	CC	CC	CC	CC	CC	CC	CC	CC	CC	CC	CC	CC	CC	CC	AA	CC	CC	CC	CC	CC	CC	CC	CC	CC	CC	CC	CC	CC	CC	CC	CC	CC
PUT-163a-101390185-21	G/A	1	17655683	+	NA	NA	NA	NA	NA	NA	GG	GG	GG	AA	NN	GG	GG	GG	AA	GG	GG	AA	GG	GG	AA	AA	AA	AA	GG	AA	AA	GG	GG	AA	GG	GG	GG	GG	GG	GG	GG	AA	AA	AA	GG	AA	AA	AA	AA
PZB00718.5	G/A	1	17666998	+	NA	NA	NA	NA	NA	NA	GG	GG	AA	GG	GG	GG	GG	GG	GG	GG	GG	GG	GG	AA	GG	GG	GG	GG	GG	GG	GG	GG	GG	GG	GG	GG	GG	GG	GG	GG	AA	GG	GG	GG	GG	GG	GG	GG	GG
PZB00718.3	G/A	1	17667362	+	NA	NA	NA	NA	NA	NA	GG	GG	GG	GG	AG	AA	GG	AA	GG	AA	GG	GG	GG	GG	AA	AA	AA	AA	GG	GG	GG	GG	AA	GG	AA	GG	AA	GG	AA	GG	GG	GG	GG	GG	AA	GG	GG	GG	AA
PZE-101029587	G/A	1	17695889	+	NA	NA	NA	NA	NA	NA	NN	NN	AA	GG	GG	GG	GG	GG	GG	AA	GG	GG	GG	AA	GG	GG	GG	GG	GG	GG	GG	AA	GG	GG	GG	GG	GG	NN	GG	GG	AA	GG	GG	GG	GG	GG	GG	GG	GG
SYN30822	A/G	1	17714192	+	NA	NA	NA	NA	NA	NA	AA	AA	AA	AA	AA	AA	AA	AA	AA	AA	AA	AA	AA	AA	AA	AA	AA	AA	AA	AA	AA	GG	AA	AA	AA	AA	AA	AA	AA	AA	AA	GG	GG	GG	AA	AA	GG	AA	AA
SYN30825	A/G	1	17716337	+	NA	NA	NA	NA	NA	NA	GG	GG	AA	AA	AA	AA	AA	GG	GG	AA	AA	GG	GG	AA	AA	AA	AA	AA	AA	GG	GG	GG	AA	GG	AA	GG	AA	GG	AA	GG	AA	GG	GG	GG	AA	GG	GG	GG	AA
SYN30824	G/A	1	17716466	+	NA	NA	NA	NA	NA	NA	AA	AA	GG	GG	GG	AA	GG	AA	AA	GG	GG	AA	AA	GG	GG	GG	GG	GG	GG	AA	AA	AA	GG	AA	GG	AA	GG	AA	GG	AA	GG	AA	AA	AA	GG	AA	AA	AA	GG
PZE-101029689	A/G	1	17739746	+	NA	NA	NA	NA	NA	NA	GG	GG	GG	AA	AA	AA	GG	GG	GG	AA	AA	GG	GG	GG	AA	AA	AA	AA	GG	GG	GG	AA	AA	GG	AA	GG	AA	GG	AA	GG	GG	AA	AA	AA	AA	GG	AA	GG	AA
SYN30830	C/A	1	17745804	+	NA	NA	NA	NA	NA	NA	CC	CC	CC	CC	CC	CC	CC	CC	CC	CC	CC	CC	CC	CC	CC	CC	CC	CC	CC	CC	CC	AA	CC	CC	CC	CC	CC	CC	CC	CC	CC	AA	AA	AA	CC	CC	AA	CC	CC
SYN30828	G/A	1	17746383	+	NA	NA	NA	NA	NA	NA	GG	GG	AA	GG	GG	GG	GG	GG	GG	GG	GG	GG	GG	AA	GG	GG	GG	GG	AA	GG	GG	GG	GG	GG	GG	GG	GG	GG	GG	GG	AA	GG	GG	GG	GG	GG	GG	GG	GG
PZE-101029707	G/A	1	17748552	+	NA	NA	NA	NA	NA	NA	GG	GG	GG	AA	GG	AA	GG	GG	GG	GG	GG	GG	GG	GG	AA	AA	AA	AA	GG	GG	GG	AA	AA	GG	AA	GG	AA	GG	AA	GG	GG	AA	AA	AA	AA	GG	AA	GG	AA
PZE-101029737	A/G	1	17828621	+	NA	NA	NA	NA	NA	NA	GG	GG	GG	GG	GG	AA	GG	AA	AA	GG	GG	GG	GG	GG	GG	GG	GG	GG	GG	AA	GG	AA	AA	AA	AA	GG	AA	GG	AA	GG	GG	AA	AA	AA	AA	GG	AA	GG	GG
PZE-101029748	C/A	1	17832205	+	NA	NA	NA	NA	NA	NA	CC	CC	CC	CC	CC	AA	AA	AA	AA	CC	CC	CC	NN	CC	CC	CC	CC	CC	CC	AA	CC	CC	AA	AA	CC	NN	AA	CC	AA	NN	CC	CC	CC	CC	AA	CC	CC	CC	CC
PZE-101029759	A/G	1	17843007	+	NA	NA	NA	NA	NA	NA	AA	AA	GG	AA	AA	AA	AA	AA	AA	GG	AA	GG	AA	GG	AA	AA	AA	AA	GG	AA	GG	AA	AA	AA	GG	AA	AA	GG	AA	AA	GG	AA	AA	AA	AA	GG	AA	GG	AA
PZE-101029820	G/A	1	17850815	+	NA	NA	NA	NA	NA	NA	AA	AA	AA	GG	AA	GG	GG	GG	GG	GG	AA	AA	GG	AA	GG	GG	GG	GG	GG	GG	AA	AA	GG	GG	GG	GG	GG	AA	GG	GG	AA	GG	GG	GG	GG	AA	GG	AA	GG
SYN10534	G/A	1	17881884	+	NA	NA	NA	NA	NA	NA	GG	GG	AA	GG	GG	GG	GG	AA	AA	GG	GG	AA	GG	AA	GG	GG	GG	GG	GG	AA	AA	GG	GG	AA	GG	GG	GG	AA	GG	GG	AA	GG	GG	GG	GG	AA	GG	AA	GG
SYN10533	C/A	1	17884650	+	NA	NA	NA	NA	NA	NA	CC	CC	AA	CC	CC	CC	CC	CC	CC	CC	CC	AA	CC	AA	CC	CC	CC	CC	CC	CC	CC	CC	CC	CC	CC	CC	CC	CC	CC	CC	AA	AA	AA	AA	CC	CC	AA	CC	CC
PZE-101029990	G/A	1	17963080	+	NA	NA	NA	NA	NA	NA	GG	GG	GG	GG	GG	GG	GG	GG	GG	GG	GG	GG	GG	GG	GG	GG	GG	GG	AA	GG	GG	AA	GG	GG	GG	GG	GG	GG	GG	GG	GG	GG	GG	GG	GG	GG	GG	GG	GG
PZE-101029991	G/A	1	17963743	+	NA	NA	NA	NA	NA	NA	GG	AA	GG	AA	GG	GG	GG	GG	GG	GG	GG	GG	GG	GG	AA	AA	AA	AA	GG	GG	AA	AA	AA	GG	GG	GG	AA	AA	AA	GG	GG	GG	GG	GG	AA	AA	GG	AA	AA
SYN10530	G/A	1	17964293	+	NA	NA	NA	NA	NA	NA	GG	AA	AA	GG	GG	GG	GG	GG	GG	GG	GG	GG	GG	AA	GG	GG	GG	GG	GG	GG	AA	AA	GG	GG	GG	GG	GG	AA	GG	GG	AA	GG	GG	GG	GG	AA	GG	AA	GG
SYN10529	G/A	1	17964481	+	NA	NA	NA	NA	NA	NA	GG	AA	AA	GG	GG	GG	GG	AA	AA	GG	AA	GG	GG	AA	GG	GG	GG	GG	AA	AA	AA	AA	GG	AA	GG	GG	GG	AA	GG	GG	AA	GG	GG	GG	GG	AA	GG	AA	GG
SYN10525	A/G	1	17965654	+	NA	NA	NA	NA	NA	NA	GG	AA	AA	AA	GG	GG	GG	AA	AA	GG	AA	AA	GG	AA	AA	AA	AA	AA	AA	AA	GG	AA	AA	AA	GG	GG	AA	GG	AA	GG	AA	GG	GG	GG	AA	GG	GG	GG	AA
SYN10535	G/A	1	17965912	+	NA	NA	NA	NA	NA	NA	GG	GG	GG	GG	GG	GG	GG	GG	GG	GG	GG	GG	GG	GG	GG	GG	GG	GG	GG	GG	GG	GG	GG	GG	GG	GG	GG	GG	GG	GG	GG	AA	AA	AA	GG	GG	AA	GG	GG
SYN10527	G/A	1	17966688	+	NA	NA	NA	NA	NA	NA	GG	GG	GG	GG	GG	GG	GG	GG	GG	GG	GG	GG	GG	GG	GG	GG	GG	GG	GG	GG	GG	GG	GG	GG	AG	GG	GG	GG	GG	GG	GG	AG	AA	AG	GG	GG	NN	GG	GG
SYN10537	A/G	1	17966974	+	NA	NA	NA	NA	NA	NA	AA	AA	AA	AA	AA	AA	AA	AA	AA	AA	AA	AA	AA	AA	AA	AA	AA	AA	AA	AA	AA	AA	AA	AA	GG	AA	AA	AA	AA	AA	AA	GG	GG	GG	AA	AA	GG	AA	AA
SYN10531	G/A	1	17967749	+	NA	NA	NA	NA	NA	NA	GG	AA	GG	GG	GG	GG	GG	GG	GG	GG	GG	GG	GG	GG	GG	GG	GG	GG	GG	GG	GG	GG	GG	GG	GG	GG	GG	GG	GG	GG	GG	AA	AA	AA	GG	GG	AA	GG	GG
SYN10528	G/A	1	17975969	+	NA	NA	NA	NA	NA	NA	GG	GG	GG	GG	GG	GG	GG	GG	GG	GG	GG	GG	GG	GG	GG	GG	GG	GG	GG	GG	GG	GG	GG	GG	GG	GG	GG	GG	GG	GG	GG	AA	AA	AA	GG	GG	AA	GG	GG
PZE-101030022	C/A	1	17976792	+	NA	NA	NA	NA	NA	NA	CC	CC	CC	CC	CC	CC	CC	CC	CC	CC	CC	CC	CC	CC	CC	CC	CC	CC	CC	CC	CC	CC	CC	CC	CC	CC	CC	CC	CC	CC	CC	AA	AA	AA	CC	CC	AA	CC	CC
SYN100	G/A	1	18131680	+	NA	NA	NA	NA	NA	NA	GG	GG	GG	GG	GG	GG	AA	GG	GG	GG	AA	GG	GG	GG	GG	GG	AA	GG	GG	GG	GG	GG	GG	GG	GG	GG	GG	GG	GG	GG	GG	GG	GG	GG	GG	GG	GG	GG	GG
PZE-101030089	C/A	1	18133579	+	NA	NA	NA	NA	NA	NA	CC	CC	CC	CC	CC	CC	AC	CC	CC	CC	AC	CC	CC	CC	CC	CC	AC	CC	CC	CC	CC	CC	CC	CC	CC	CC	CC	CC	CC	CC	CC	CC	CC	CC	CC	CC	CC	CC	CC
SYN97	C/A	1	18138527	+	NA	NA	NA	NA	NA	NA	CC	CC	CC	CC	CC	CC	CC	CC	CC	CC	CC	CC	CC	CC	CC	CC	AA	CC	CC	CC	CC	CC	CC	CC	CC	CC	CC	CC	CC	CC	CC	CC	CC	CC	CC	CC	CC	CC	CC
SYN96	C/A	1	18139432	+	NA	NA	NA	NA	NA	NA	CC	CC	CC	CC	CC	CC	CC	CC	CC	CC	AA	CC	CC	CC	CC	CC	AA	CC	CC	CC	CC	CC	CC	CC	CC	CC	CC	CC	CC	CC	CC	CC	CC	CC	CC	CC	CC	CC	CC
SYN101	A/G	1	18143655	+	NA	NA	NA	NA	NA	NA	AA	AA	AA	AA	AA	AA	AA	AA	AA	AA	GG	AA	AA	AA	AA	AA	GG	AA	AA	AA	AA	AA	AA	AA	AA	AA	AA	AA	AA	AA	AA	GG	GG	GG	AA	AA	GG	AA	AA
PZE-101030211	G/A	1	18190764	+	NA	NA	NA	NA	NA	NA	GG	GG	GG	GG	AA	GG	GG	AA	AA	GG	GG	GG	GG	GG	GG	GG	GG	GG	GG	AA	AA	AA	GG	AA	GG	GG	GG	AA	GG	GG	GG	AA	AA	AA	GG	AA	AA	AA	GG
PZE-101030220	G/A	1	18198129	+	NA	NA	NA	NA	NA	NA	GG	GG	GG	GG	AA	GG	GG	AA	AA	GG	GG	GG	GG	GG	GG	GG	GG	GG	AA	AA	AA	AA	GG	AA	GG	GG	GG	AA	GG	GG	GG	AA	AA	AA	GG	AA	AA	AA	GG
PZE-101030221	G/A	1	18199120	+	NA	NA	NA	NA	NA	NA	GG	AA	GG	AA	GG	GG	AA	GG	GG	GG	GG	AA	AA	GG	AA	AA	GG	AA	GG	GG	GG	GG	AA	GG	GG	AA	AA	GG	AA	AA	GG	GG	GG	GG	AA	GG	GG	GG	AA
PZE-101030251	C/A	1	18201645	+	NA	NA	NA	NA	NA	NA	AA	CC	AA	CC	CC	AA	CC	CC	CC	AA	AA	CC	CC	AA	CC	CC	AA	CC	CC	CC	CC	CC	CC	CC	AA	CC	CC	CC	CC	CC	AA	CC	CC	CC	CC	CC	CC	CC	CC
PZE-101030280	G/A	1	18206983	+	NA	NA	NA	NA	NA	NA	GG	GG	GG	GG	GG	GG	GG	GG	GG	GG	GG	AA	GG	GG	GG	GG	AA	GG	GG	GG	GG	GG	GG	GG	GG	GG	GG	GG	GG	GG	GG	GG	GG	GG	GG	GG	GG	GG	GG
PZE-101030300	A/G	1	18293950	+	NA	NA	NA	NA	NA	NA	AA	AA	AA	AA	AA	AA	AA	AA	AA	AA	AA	AA	AA	AA	AA	AA	AA	AA	AA	AA	AA	AA	AA	AA	AA	AA	AA	AA	AA	AA	AA	AA	AA	AA	AA	AA	AA	AA	AA
SYN30133	G/A	1	18444560	+	NA	NA	NA	NA	NA	NA	GG	GG	AA	GG	GG	GG	GG	GG	GG	GG	GG	GG	GG	AA	GG	GG	GG	GG	GG	GG	GG	GG	GG	GG	GG	GG	GG	GG	GG	GG	AA	GG	GG	GG	GG	GG	GG	GG	GG
PZE-101030429	C/A	1	18624581	+	NA	NA	NA	NA	NA	NA	CC	CC	CC	CC	CC	CC	CC	CC	CC	NN	CC	CC	CC	CC	CC	CC	CC	CC	CC	CC	CC	NN	CC	CC	NN	CC	CC	CC	CC	CC	CC	CC	CC	CC	CC	CC	CC	CC	CC
PZE-101030561	C/A	1	18643856	+	NA	NA	NA	NA	NA	NA	CC	CC	CC	AA	CC	CC	CC	CC	CC	CC	AA	NN	CC	CC	AA	AA	CC	AA	CC	CC	AA	AA	CC	CC	CC	CC	CC	AA	CC	CC	CC	AA	AA	AA	CC	AA	AA	AA	AA
SYN29713	A/G	1	18697940	+	NA	NA	NA	NA	NA	NA	AA	AA	AA	AA	AA	AA	AA	AA	AA	AA	AA	AA	AA	AA	AA	AA	AA	AA	AA	AA	AA	AA	AA	AA	AA	AA	AA	AA	AA	AA	AA	GG	GG	GG	AA	AA	GG	AA	AA
PZE-101030616	A/G	1	18758909	+	NA	NA	NA	NA	NA	NA	GG	GG	AA	GG	AA	GG	GG	AA	AA	AA	GG	GG	AA	AA	GG	GG	AA	GG	AA	AA	AA	GG	AA	AA	NN	AA	AA	AA	AA	AA	AA	GG	GG	GG	AA	AA	GG	AA	GG
PZE-101030692	G/A	1	18957087	+	NA	NA	NA	NA	NA	NA	GG	AG	AA	GG	GG	GG	GG	GG	GG	GG	AA	GG	GG	AA	GG	GG	GG	GG	GG	GG	GG	GG	AA	GG	GG	GG	AA	GG	AA	GG	AA	AA	AA	AA	AA	GG	AA	GG	GG
PZA00358.12	G/A	1	18980563	+	NA	NA	NA	NA	NA	NA	GG	AA	GG	GG	GG	GG	GG	GG	GG	AA	AA	GG	GG	GG	GG	GG	GG	GG	GG	GG	AA	GG	GG	GG	GG	GG	GG	AA	GG	GG	GG	GG	GG	GG	GG	AA	GG	AA	GG
PZE-101030875	A/C	1	18984396	+	NA	NA	NA	NA	NA	NA	AA	AA	CC	AA	AA	AA	AA	AA	AA	AA	AA	AA	AA	CC	AA	AA	AA	AA	AA	AA	AA	AA	AA	AA	AA	AA	AA	AA	AA	AA	CC	AA	AA	AA	AA	AA	AA	AA	AA
PZE-101030925	G/A	1	18986228	+	NA	NA	NA	NA	NA	NA	GG	GG	GG	GG	GG	GG	GG	GG	GG	GG	GG	GG	GG	GG	GG	GG	GG	GG	GG	GG	GG	GG	AA	GG	GG	GG	GG	GG	GG	GG	GG	GG	GG	GG	AA	GG	GG	GG	GG
PZE-101030943	G/A	1	18987716	+	NA	NA	NA	NA	NA	NA	GG	GG	GG	AA	GG	GG	GG	GG	GG	GG	GG	NN	AA	GG	AA	AA	GG	AA	GG	GG	GG	GG	NN	GG	AA	AA	GG	GG	GG	AA	GG	GG	GG	GG	NN	GG	GG	GG	AA
PZE-101031043	A/G	1	19080916	+	NA	NA	NA	NA	NA	NA	AA	GG	AA	GG	AA	AA	AA	AA	AA	AA	AA	GG	AA	AA	GG	GG	AA	GG	AA	AA	AA	AA	GG	AA	AA	AA	AA	AA	AA	AA	AA	AA	AA	AA	GG	AA	AA	AA	GG
PZE-101031053	C/A	1	19099272	+	NA	NA	NA	NA	NA	NA	CC	CC	CC	AA	CC	CC	CC	CC	CC	CC	CC	CC	CC	CC	AA	AA	CC	AA	CC	CC	CC	CC	CC	CC	CC	CC	CC	CC	CC	CC	CC	CC	CC	CC	CC	CC	CC	CC	AA
PZE-101031077	G/A	1	19100675	+	NA	NA	NA	NA	NA	NA	GG	GG	AA	GG	GG	GG	AA	GG	GG	GG	AA	AA	AA	AA	GG	GG	GG	GG	GG	GG	GG	GG	AA	GG	GG	AA	GG	GG	GG	AA	AA	GG	GG	GG	AA	GG	GG	GG	GG
PZE-101031146	C/G	1	19103803	+	NA	NA	NA	NA	NA	NA	GG	CC	GG	CC	CC	CC	GG	CC	CC	CC	CC	CC	CC	GG	CC	CC	CC	CC	CC	CC	CC	CC	CC	CC	GG	CC	CC	CC	CC	CC	GG	CC	CC	CC	CC	CC	CC	CC	CC
SYNGENTA18049	A/T	1	19253162	+	NA	NA	NA	NA	NA	NA	AA	TT	AA	AA	AA	TT	AA	AA	AA	TT	TT	AA	TT	AA	AA	AA	AA	AA	AA	AA	TT	TT	TT	AA	AA	TT	AA	TT	AA	TT	AA	AA	AA	AA	TT	AA	AA	AA	AA
PZE-101031542	T/A	1	19262378	+	NA	NA	NA	NA	NA	NA	AA	AA	TT	TT	TT	TT	TT	TT	TT	AA	AA	AA	TT	TT	AA	AA	TT	AA	TT	TT	TT	TT	AA	AA	TT	TT	TT	TT	TT	TT	TT	AA	AA	AA	AA	AA	AA	AA	AA
SYN16133	C/A	1	19327639	+	NA	NA	NA	NA	NA	NA	CC	CC	CC	AA	AA	CC	CC	AA	AA	CC	CC	CC	CC	CC	CC	CC	CC	CC	CC	AA	CC	CC	AA	CC	AA	CC	CC	CC	CC	CC	CC	CC	CC	CC	AA	CC	CC	CC	CC
PUT-163a-148944618-481	A/G	1	19328048	+	NA	NA	NA	NA	NA	NA	AG	GG	AA	AA	AA	GG	AA	AA	AA	AA	AA	GG	AA	AA	AA	AA	AA	AA	AA	AA	AA	AA	AA	AA	AA	AA	AA	AA	AA	AA	AA	AA	AA	AA	AA	GG	AA	GG	AA
PZE-101031655	C/G	1	19346576	+	NA	NA	NA	NA	NA	NA	GG	GG	CC	CC	CC	CC	CC	CC	CC	CC	GG	GG	GG	CC	CC	CC	CC	CC	CC	CC	GG	GG	CC	GG	CC	GG	GG	GG	GG	GG	CC	GG	GG	GG	CC	GG	GG	GG	CC
PZE-101031636	C/A	1	19347396	+	NA	NA	NA	NA	NA	NA	CC	CC	CC	AA	AA	NN	AA	AA	AA	AA	CC	NN	NN	CC	AA	AA	AA	AA	AA	AA	CC	CC	AA	CC	AA	NN	CC	CC	CC	NN	CC	CC	CC	CC	AA	NN	CC	NN	AA
SYN7651	A/G	1	19560075	+	NA	NA	NA	NA	NA	NA	AA	AA	AA	GG	GG	AA	AA	GG	GG	AA	AA	AA	GG	AA	AA	AA	GG	AA	AA	GG	AA	AA	GG	AA	GG	GG	AA	AA	AA	GG	AA	AA	AA	AA	GG	AA	AA	AA	AA
SYN7654	G/A	1	19635160	+	NA	NA	NA	NA	NA	NA	AA	GG	GG	AG	AA	GG	GG	AA	AA	GG	GG	AA	GG	GG	GG	GG	AA	GG	AA	AA	GG	AG	GG	AA	AA	GG	GG	GG	GG	GG	GG	GG	AG	GG	GG	AA	AG	AA	GG
PZE-101032015	A/G	1	19640811	+	NA	NA	NA	NA	NA	NA	AA	AA	AA	AA	GG	AA	AA	GG	GG	AA	AA	AA	AA	AA	GG	GG	AA	GG	AA	GG	AA	AA	AA	AA	GG	AA	GG	AA	GG	AA	AA	GG	AA	GG	AA	AA	AA	AA	GG
SYN38630	G/A	1	19679687	+	NA	NA	NA	NA	NA	NA	NN	GG	GG	NN	AA	AA	AA	AA	AA	GG	GG	AA	AA	GG	GG	GG	NN	GG	AA	AA	AA	NN	GG	GG	NN	AA	AA	AA	AA	AA	GG	GG	GG	GG	GG	AA	GG	NN	GG
SYN38627	G/A	1	19693208	+	NA	NA	NA	NA	NA	NA	GG	GG	GG	GG	GG	GG	GG	GG	GG	AA	GG	AA	GG	GG	GG	GG	GG	GG	GG	GG	GG	GG	GG	GG	GG	GG	GG	GG	GG	GG	GG	AA	GG	AA	GG	AA	GG	GG	AA
SYN38628	G/A	1	19693428	+	NA	NA	NA	NA	NA	NA	GG	GG	GG	GG	GG	GG	GG	GG	GG	AA	GG	AA	GG	GG	GG	GG	GG	GG	AA	GG	GG	GG	GG	GG	GG	GG	GG	GG	GG	GG	GG	AA	GG	AA	GG	AA	GG	GG	AA
SYN38626	C/A	1	19693679	+	NA	NA	NA	NA	NA	NA	CC	CC	CC	CC	CC	CC	AA	CC	CC	AA	CC	AA	CC	CC	CC	CC	CC	CC	CC	CC	CC	CC	CC	CC	CC	CC	CC	CC	CC	CC	CC	AA	CC	AA	CC	AA	CC	CC	AA
PZE-101032230	G/A	1	19696230	+	NA	NA	NA	NA	NA	NA	GG	GG	AA	AA	GG	GG	GG	GG	GG	GG	AA	GG	AA	AA	GG	GG	GG	GG	AA	GG	GG	GG	GG	GG	GG	AA	GG	GG	GG	AA	AA	GG	GG	GG	GG	GG	GG	GG	GG
PZE-101032231	G/A	1	19696259	+	NA	NA	NA	NA	NA	NA	AA	GG	GG	GG	GG	GG	AA	GG	GG	AA	GG	AA	GG	GG	GG	GG	GG	GG	GG	GG	GG	AA	GG	GG	GG	GG	GG	GG	GG	GG	GG	AA	GG	AA	GG	AA	GG	GG	AA
PZE-101032246	A/C	1	19699766	+	NA	NA	NA	NA	NA	NA	AA	AA	AA	AA	AA	AA	AA	AA	AA	AA	AA	CC	AA	AA	CC	CC	CC	CC	CC	AA	CC	CC	CC	CC	CC	AA	CC	CC	CC	AA	AA	AA	CC	AA	CC	CC	CC	AA	CC
PZE-101032249	G/A	1	19699932	+	NA	NA	NA	NA	NA	NA	GG	AA	AA	AA	AA	AA	GG	AA	AA	GG	AA	GG	AA	AA	GG	GG	GG	GG	GG	AA	GG	GG	GG	GG	GG	AA	GG	GG	GG	AA	AA	AA	GG	AA	GG	GG	GG	AA	GG
PZE-101032313	G/A	1	19791776	+	NA	NA	NA	NA	NA	NA	GG	GG	GG	GG	GG	GG	GG	GG	GG	GG	GG	GG	GG	GG	GG	GG	GG	GG	GG	GG	GG	GG	AA	GG	GG	GG	GG	GG	GG	GG	GG	GG	GG	GG	AA	GG	GG	GG	GG
PZE-101032318	G/A	1	19792097	+	NA	NA	NA	NA	NA	NA	GG	GG	GG	GG	GG	GG	AA	GG	GG	GG	GG	GG	GG	GG	GG	GG	AA	GG	AA	GG	AA	GG	AA	GG	GG	GG	AA	AA	AA	GG	GG	GG	GG	GG	AA	GG	GG	GG	GG
ZM004048-0695	A/G	1	19945363	+	NA	NA	NA	NA	NA	NA	AA	AA	GG	GG	GG	GG	AA	GG	GG	AA	AA	AA	AA	GG	AA	AA	AA	AA	AA	GG	GG	GG	AA	AA	AA	AA	GG	GG	GG	AA	GG	GG	AA	GG	AA	AA	AA	AA	AA
PZE-101032517	A/G	1	19974787	+	NA	NA	NA	NA	NA	NA	AA	GG	AA	GG	AA	AA	GG	AA	AA	GG	AA	AA	AA	AA	GG	GG	GG	GG	GG	AA	AA	AA	AA	GG	AA	AA	AA	AA	AA	AA	AA	AA	GG	AA	AA	AA	GG	GG	AA
PZE-101032702	A/G	1	20096765	+	NA	NA	NA	NA	NA	NA	AA	AA	AA	AA	AA	AA	GG	AA	AA	GG	AA	AA	AA	AA	GG	GG	AA	GG	GG	AA	GG	AA	AA	AA	GG	AA	GG	GG	GG	GG	AA	GG	AA	GG	AA	AA	AA	GG	AA
PZE-101032703	A/G	1	20096805	+	NA	NA	NA	NA	NA	NA	AA	AA	AA	AA	AA	AA	GG	AA	AA	AA	AA	AA	AA	AA	GG	GG	AA	GG	GG	AA	GG	AA	AA	AA	AA	AA	AA	GG	AA	GG	AA	AA	AA	AA	AA	AA	AA	AA	AA
PZE-101032704	G/A	1	20096952	+	NA	NA	NA	NA	NA	NA	GG	GG	GG	GG	GG	GG	AA	GG	GG	GG	GG	AA	AA	GG	AA	AA	GG	AA	AA	GG	AA	GG	AA	GG	GG	AA	GG	AA	GG	AA	GG	GG	GG	GG	AA	GG	GG	GG	GG
SYN35792	C/A	1	20106601	+	NA	NA	NA	NA	NA	NA	CC	CC	AA	CC	CC	CC	CC	CC	CC	AA	CC	AA	AA	AA	CC	CC	CC	CC	AA	CC	CC	CC	CC	CC	AA	AA	AA	CC	AA	CC	CC	CC	CC	CC	CC	AA	CC	CC	CC
SYN35793	A/G	1	20108275	+	NA	NA	NA	NA	NA	NA	AA	AA	GG	AA	AA	AA	AA	AA	AA	GG	AA	AA	GG	GG	AA	AA	AA	AA	AA	AA	AA	AA	AA	AA	GG	GG	GG	AA	GG	AA	AA	AA	AA	AA	AA	GG	AA	AA	AA
SYN28649	G/A	1	20216839	+	NA	NA	NA	NA	NA	NA	GG	GG	AA	GG	AA	AA	AA	AA	AA	GG	GG	GG	GG	AA	AA	AA	GG	AA	AA	AA	AA	GG	GG	AA	GG	GG	GG	AA	GG	AA	AA	GG	AA	GG	GG	GG	AA	AA	GG
SYN28651	G/A	1	20218720	+	NA	NA	NA	NA	NA	NA	GG	GG	AA	GG	AA	AA	AA	AA	AA	GG	GG	GG	GG	AA	AA	AA	GG	AA	AA	AA	AA	GG	GG	AA	GG	GG	GG	AA	GG	AA	AA	GG	AA	GG	GG	GG	AA	AA	GG
SYN28647	G/A	1	20219006	+	NA	NA	NA	NA	NA	NA	GG	GG	GG	GG	GG	GG	GG	GG	GG	GG	GG	GG	GG	GG	GG	GG	AA	GG	GG	GG	GG	GG	GG	GG	GG	GG	GG	GG	GG	GG	GG	GG	GG	GG	GG	GG	GG	GG	AA
PZE-101032822	A/C	1	20281583	+	NA	NA	NA	NA	NA	NA	AA	AA	CC	AA	CC	CC	CC	CC	CC	AA	AA	AA	AA	CC	CC	CC	AA	CC	CC	CC	CC	AA	AA	CC	AA	AA	AA	CC	AA	CC	CC	AA	CC	AA	AA	AA	CC	CC	AA
SYN28648	A/G	1	20284299	+	NA	NA	NA	NA	NA	NA	AA	AA	GG	AA	GG	GG	GG	GG	GG	AA	AA	AA	AA	GG	GG	GG	AA	GG	GG	GG	GG	AA	AA	GG	AA	AA	AA	GG	AA	GG	GG	AA	GG	AA	AA	AA	GG	GG	AA
PZE-101032815	A/G	1	20287508	+	NA	NA	NA	NA	NA	NA	AA	AA	GG	AA	GG	GG	GG	GG	GG	AA	AA	AA	AA	GG	GG	GG	AA	GG	GG	GG	GG	AA	AA	GG	AA	AA	AA	GG	AA	GG	GG	AA	GG	AA	AA	AA	GG	GG	AA
SYN24828	A/G	1	20419410	+	NA	NA	NA	NA	NA	NA	AA	AA	GG	AA	AA	AA	GG	AA	AA	AA	AA	AA	AA	GG	GG	GG	AA	GG	GG	AA	GG	AA	AA	AA	AA	AA	AA	GG	AA	GG	GG	AA	AA	AA	AA	AA	AA	GG	AA
SYN24827	G/A	1	20419527	+	NA	NA	NA	NA	NA	NA	GG	GG	GG	GG	GG	GG	GG	GG	GG	GG	GG	GG	GG	GG	GG	GG	AA	GG	GG	GG	GG	GG	GG	GG	GG	GG	GG	GG	GG	GG	GG	GG	GG	GG	GG	GG	GG	GG	AA
PZE-101032846	A/G	1	20529530	+	NA	NA	NA	NA	NA	NA	AA	AA	GG	AA	AA	AA	GG	AA	AA	AA	AA	AA	AA	GG	GG	GG	AA	GG	GG	AA	AA	AA	AA	AA	AA	AA	AA	AA	AA	AA	GG	AA	AA	AA	AA	AA	AA	GG	AA
SYN27888	A/G	1	20642051	+	NA	NA	NA	NA	NA	NA	AA	GG	AA	GG	GG	GG	AA	AA	AA	GG	AA	AA	AA	GG	GG	GG	AA	GG	GG	AA	GG	GG	AA	AA	AA	AA	AA	GG	AA	GG	AA	AA	AA	AA	NN	AA	AA	GG	GG
SYN27887	A/G	1	20642806	+	NA	NA	NA	NA	NA	NA	AA	AA	GG	AA	AA	AA	GG	AA	AA	AA	AA	AA	AA	GG	GG	GG	AA	GG	GG	AA	AA	AA	AA	AA	AA	AA	AA	AA	AA	AA	GG	AA	AA	AA	AA	AA	AA	GG	AA
SYN27599	G/A	1	20903447	+	NA	NA	NA	NA	NA	NA	GG	GG	GG	GG	GG	GG	AA	GG	GG	GG	GG	GG	GG	GG	AA	AA	AA	AA	AA	GG	GG	GG	GG	GG	AA	GG	GG	GG	GG	GG	AA	GG	GG	GG	GG	GG	GG	GG	AA
PZE-101032933	A/G	1	20907601	+	NA	NA	NA	NA	NA	NA	GG	AA	AA	AA	AA	AA	AA	AA	AA	AA	AA	AA	AA	AA	AA	AA	AA	AA	AA	AA	AA	AA	AA	AA	AA	AA	AA	AA	AA	AA	AA	AA	AA	AA	AA	AA	AA	AA	AA
PZE-101032948	G/A	1	20915191	+	NA	NA	NA	NA	NA	NA	GG	AA	AA	GG	AA	AA	GG	AA	AA	GG	GG	GG	AA	AA	GG	GG	GG	GG	GG	AA	GG	GG	GG	AA	GG	AA	AA	GG	AA	AA	GG	GG	AA	GG	GG	AA	AA	GG	GG
PZE-101032956	G/A	1	20916117	+	NA	NA	NA	NA	NA	NA	GG	GG	GG	GG	GG	GG	GG	GG	GG	GG	AA	GG	GG	GG	GG	GG	GG	GG	GG	GG	GG	AA	AA	GG	GG	GG	GG	GG	GG	GG	GG	GG	GG	GG	AA	GG	GG	GG	GG
PZE-101032957	G/A	1	20916210	+	NA	NA	NA	NA	NA	NA	GG	AA	GG	GG	GG	GG	GG	GG	GG	GG	GG	GG	GG	GG	GG	GG	GG	GG	GG	GG	GG	GG	GG	GG	GG	GG	AA	GG	AA	AA	GG	GG	GG	GG	GG	GG	GG	GG	GG
PZE-101032973	A/G	1	20992314	+	NA	NA	NA	NA	NA	NA	AA	GG	AA	AA	AA	AA	AA	AA	AA	AA	GG	AA	AA	AA	AA	AA	AA	AA	AA	AA	AA	GG	GG	AA	AA	AA	GG	AA	GG	GG	AA	AA	AA	AA	GG	AA	AA	AA	AA
PZE-101032974	G/A	1	20993649	+	NA	NA	NA	NA	NA	NA	GG	AA	GG	GG	GG	GG	GG	GG	GG	GG	AA	GG	GG	GG	GG	GG	GG	GG	GG	GG	GG	AA	AA	GG	GG	GG	AA	GG	AA	AA	GG	GG	GG	GG	AA	GG	GG	GG	GG
PZE-101032978	C/A	1	20999934	+	NA	NA	NA	NA	NA	NA	CC	CC	CC	CC	CC	CC	AA	CC	CC	CC	CC	CC	CC	CC	AA	AA	AA	AA	AA	CC	CC	CC	CC	CC	AA	CC	CC	CC	CC	CC	AA	CC	CC	CC	CC	CC	CC	AA	AA
PZE-101032991	G/A	1	21074756	+	NA	NA	NA	NA	NA	NA	GG	GG	GG	GG	GG	GG	AA	GG	GG	GG	GG	GG	GG	GG	AA	AA	AA	AA	AA	GG	GG	GG	GG	GG	AA	GG	GG	GG	GG	GG	AA	GG	GG	GG	GG	GG	GG	AA	AA
PZE-101033005	C/A	1	21084055	+	NA	NA	NA	NA	NA	NA	CC	AA	CC	CC	CC	CC	CC	CC	CC	CC	CC	CC	CC	CC	CC	CC	CC	CC	CC	CC	CC	AA	AA	CC	CC	CC	AA	CC	AA	AA	AA	CC	CC	CC	AA	CC	CC	CC	CC
PZE-101033065	G/A	1	21206083	+	NA	NA	NA	NA	NA	NA	GG	AA	GG	GG	GG	GG	GG	GG	GG	GG	GG	GG	GG	GG	GG	GG	GG	GG	GG	GG	GG	GG	GG	GG	GG	GG	AA	GG	AA	AA	GG	GG	GG	GG	GG	GG	GG	GG	GG
PZE-101033119	G/A	1	21381552	+	NA	NA	NA	NA	NA	NA	GG	GG	GG	GG	GG	GG	GG	GG	GG	GG	GG	GG	GG	GG	GG	GG	GG	GG	GG	GG	GG	AA	AA	GG	GG	GG	GG	GG	GG	GG	AA	GG	GG	GG	AA	GG	GG	GG	GG
PZE-101033184	C/A	1	21389891	+	NA	NA	NA	NA	NA	NA	AA	CC	AA	AA	CC	CC	AA	CC	CC	AA	CC	AA	CC	AA	AA	AA	CC	AA	AA	CC	AA	CC	CC	CC	CC	CC	CC	AA	CC	CC	CC	AA	CC	AA	CC	AA	CC	CC	CC
SYN18699	G/A	1	21461697	+	NA	NA	NA	NA	NA	NA	AA	GG	AA	AA	GG	GG	AA	GG	GG	AA	GG	AA	GG	AA	AA	AA	GG	AA	AA	GG	AA	GG	GG	GG	GG	GG	GG	AA	GG	GG	GG	AA	GG	AA	GG	AA	GG	GG	GG
SYN18708	A/G	1	21466619	+	NA	NA	NA	NA	NA	NA	AA	GG	GG	AA	GG	GG	AA	GG	GG	AA	GG	GG	AA	GG	AA	AA	AA	AA	AA	GG	AA	GG	GG	GG	AA	AA	GG	AA	GG	GG	GG	AA	GG	AA	GG	AA	GG	GG	AA
SYN18706	G/A	1	21467000	+	NA	NA	NA	NA	NA	NA	GG	GG	GG	AA	GG	GG	GG	GG	GG	GG	GG	GG	AA	GG	GG	GG	AA	GG	GG	GG	GG	GG	GG	GG	GG	AA	GG	GG	GG	GG	GG	AA	GG	AA	GG	GG	GG	GG	AA
SYN18710	A/G	1	21467059	+	NA	NA	NA	NA	NA	NA	AA	AA	AA	GG	AA	AA	AA	AA	AA	AA	AA	AA	GG	AA	AA	AA	GG	AA	AA	AA	AA	AA	AA	AA	AA	GG	AA	AA	AA	AA	AA	GG	AA	GG	AA	AA	AA	AA	GG
SYN18709	G/A	1	21467062	+	NA	NA	NA	NA	NA	NA	GG	AA	AA	GG	AA	AA	GG	AA	AA	AA	AA	AA	GG	AA	GG	GG	GG	GG	GG	AA	GG	AA	AA	AA	GG	GG	AA	GG	AA	AA	AA	GG	AA	GG	AA	GG	AA	AA	GG
SYNGENTA12504	G/A	1	21467902	+	NA	NA	NA	NA	NA	NA	GG	GG	GG	AA	GG	GG	AA	GG	GG	GG	GG	GG	AA	GG	AA	AA	AA	AA	GG	GG	GG	GG	GG	GG	GG	AA	GG	NN	NN	GG	GG	AA	GG	AA	GG	AA	GG	GG	AA
PZA00425.11	C/A	1	21468295	+	NA	NA	NA	NA	NA	NA	CC	CC	CC	AA	CC	CC	AA	CC	CC	AA	CC	CC	AA	CC	AA	AA	AA	AA	AA	CC	CC	CC	CC	CC	AA	AA	CC	CC	CC	CC	CC	AA	CC	AA	CC	AA	CC	CC	AA
SYN18700	G/A	1	21470031	+	NA	NA	NA	NA	NA	NA	GG	GG	GG	GG	AA	AA	AG	AA	AA	AA	GG	GG	GG	GG	AG	AG	AA	AG	AA	AA	GG	GG	GG	AA	AA	GG	GG	GG	GG	GG	GG	GG	AA	GG	GG	GG	AA	AA	AA
SYN18696	C/A	1	21471219	+	NA	NA	NA	NA	NA	NA	CC	CC	CC	CC	CC	CC	CC	CC	CC	AA	CC	CC	CC	CC	CC	CC	AA	CC	CC	CC	CC	CC	CC	CC	CC	CC	CC	CC	CC	CC	CC	CC	CC	CC	CC	CC	CC	CC	AA
SYN18703	G/A	1	21472300	+	NA	NA	NA	NA	NA	NA	GG	GG	AA	GG	AA	AA	GG	AA	AA	AA	GG	GG	GG	AA	GG	GG	GG	GG	AA	AA	GG	GG	GG	GG	AA	GG	GG	GG	GG	GG	AA	GG	GG	GG	GG	GG	GG	GG	GG
SYN18698	G/A	1	21525564	+	NA	NA	NA	NA	NA	NA	GG	GG	GG	GG	GG	GG	GG	GG	GG	GG	AA	GG	GG	GG	GG	GG	AA	GG	GG	GG	GG	AA	AA	GG	GG	GG	GG	GG	GG	GG	GG	GG	GG	GG	AA	GG	GG	GG	AA
PZE-101033489	G/A	1	21568570	+	NA	NA	NA	NA	NA	NA	AA	AA	GG	GG	GG	GG	AA	GG	GG	GG	GG	AA	AA	GG	AA	AA	GG	AA	GG	GG	AA	GG	GG	GG	GG	AA	GG	AA	GG	AA	GG	AA	GG	AA	GG	GG	GG	AA	GG
PZE-101033613	G/A	1	21682502	+	NA	NA	NA	NA	NA	NA	AA	AA	GG	GG	GG	GG	GG	GG	GG	AA	AA	AA	AA	GG	GG	GG	AA	GG	AA	GG	AA	GG	GG	GG	AA	AA	AA	AA	AA	GG	AA	GG	GG	GG	GG	GG	GG	AA	AA
PZE-101033622	A/G	1	21684527	+	NA	NA	NA	NA	NA	NA	AA	AA	GG	AA	GG	GG	AA	GG	GG	AA	AA	AA	AA	GG	GG	GG	AA	GG	GG	GG	AA	AA	AA	GG	AA	AA	AA	AA	AA	GG	GG	GG	GG	GG	AA	GG	GG	AA	AA
PZE-101033632	G/A	1	21692099	+	NA	NA	NA	NA	NA	NA	GG	GG	AA	GG	AA	AA	AA	AA	AA	GG	GG	GG	GG	AA	GG	GG	AA	GG	AA	AA	GG	GG	GG	AA	AA	GG	GG	GG	GG	GG	AA	GG	AA	GG	GG	AA	AA	GG	AA
PZE-101033801	A/C	1	21710836	+	NA	NA	NA	NA	NA	NA	CC	CC	AA	CC	CC	CC	CC	CC	CC	AA	CC	AA	AA	AA	CC	CC	CC	CC	AA	CC	AA	AA	CC	NN	AA	AA	CC	AA	CC	CC	AA	AA	NN	AA	CC	AA	NN	AA	CC
PZE-101033968	G/A	1	21722308	+	NA	NA	NA	NA	NA	NA	GG	GG	GG	GG	AA	AA	GG	AA	AA	GG	GG	GG	AA	GG	GG	GG	GG	GG	GG	AA	AA	GG	AA	GG	GG	AA	GG	AA	GG	GG	GG	GG	GG	NN	AA	GG	GG	GG	GG
PZE-101034048	G/A	1	21758352	+	NA	NA	NA	NA	NA	NA	GG	GG	GG	GG	GG	GG	GG	GG	GG	GG	GG	GG	GG	GG	GG	GG	GG	GG	GG	GG	GG	GG	GG	AA	GG	GG	GG	GG	GG	GG	GG	GG	AA	GG	GG	GG	AA	GG	GG
PZE-101034052	G/A	1	21759934	+	NA	NA	NA	NA	NA	NA	NN	AA	GG	GG	GG	GG	GG	GG	GG	GG	GG	GG	AA	GG	GG	GG	GG	GG	GG	GG	GG	GG	GG	AA	NN	GG	GG	GG	GG	GG	AA	GG	AA	GG	GG	GG	AA	GG	GG
SYN430	G/A	1	21983736	+	NA	NA	NA	NA	NA	NA	GG	GG	AA	GG	AA	AA	AA	AA	AA	GG	GG	GG	GG	AA	GG	GG	GG	GG	GG	AA	GG	GG	GG	GG	GG	GG	GG	GG	GG	GG	GG	GG	GG	GG	GG	GG	GG	GG	GG
SYN429	A/G	1	21983824	+	NA	NA	NA	NA	NA	NA	AA	AA	GG	AA	AA	AA	GG	AA	AA	AA	AA	AA	AA	GG	AA	AA	AA	AA	AA	AA	AA	AA	AA	AA	AA	AA	AA	AA	AA	AA	AA	AA	AA	AA	AA	AA	AA	AA	AA
PZE-101034085	G/A	1	21984148	+	NA	NA	NA	NA	NA	NA	GG	GG	AA	GG	GG	GG	AA	GG	GG	GG	GG	GG	GG	AA	GG	GG	GG	GG	GG	GG	GG	GG	GG	GG	GG	GG	GG	GG	GG	GG	GG	GG	GG	GG	GG	GG	GG	GG	GG
PZE-101034091	A/G	1	21984783	+	NA	NA	NA	NA	NA	NA	AA	AA	AA	AA	AA	AA	AA	AA	AA	AA	AA	GG	GG	AA	AA	AA	AA	AA	GG	AA	GG	GG	AA	AA	AA	GG	AA	GG	AA	GG	GG	GG	AA	AA	AA	GG	AA	GG	GG
SYN431	A/G	1	21985134	+	NA	NA	NA	NA	NA	NA	AA	AA	AA	AA	GG	GG	AA	GG	GG	AA	AA	GG	GG	AA	AA	AA	AA	AA	GG	GG	GG	GG	AA	AA	AA	GG	AA	GG	AA	GG	GG	GG	AA	AA	AA	GG	AA	GG	GG
PZE-101034101	G/A	1	21991763	+	NA	NA	NA	NA	NA	NA	GG	GG	GG	GG	AA	AA	GG	AA	AA	GG	GG	AA	AA	GG	GG	GG	GG	GG	AA	AA	AA	AA	GG	GG	GG	AA	GG	AA	GG	AA	AA	AA	GG	GG	GG	AA	GG	AA	AA
PHM13619.5	C/A	1	22253283	+	NA	NA	NA	NA	NA	NA	CC	CC	CC	CC	CC	CC	CC	CC	CC	CC	AA	CC	CC	CC	CC	CC	CC	CC	AA	CC	AA	CC	AA	CC	CC	AA	AA	CC	AA	AA	AA	AA	CC	AA	AA	CC	CC	AA	CC
PZE-101034395	C/A	1	22375781	+	NA	NA	NA	NA	NA	NA	AA	AA	CC	CC	AA	CC	CC	CC	CC	CC	CC	CC	CC	CC	CC	CC	CC	CC	CC	CC	CC	AA	CC	CC	AA	CC	CC	CC	CC	CC	CC	AA	CC	CC	CC	CC	CC	AA	CC
SYN18923	A/G	1	22379557	+	NA	NA	NA	NA	NA	NA	AA	AA	AA	AA	AA	AA	AA	AA	AA	AA	AA	AA	AA	AA	AA	AA	AA	AA	AA	AA	AA	AA	AA	AA	AA	AA	AA	GG	AA	AA	AA	AA	AA	AA	AA	AA	AA	AA	GG
SYN18926	C/A	1	22379568	+	NA	NA	NA	NA	NA	NA	CC	CC	AA	CC	CC	CC	AA	CC	CC	AA	CC	CC	AA	AA	CC	CC	CC	CC	CC	CC	AA	CC	CC	AA	CC	AA	CC	CC	CC	AA	CC	AA	AA	AA	CC	CC	AA	AA	CC
SYN18917	A/G	1	22380781	+	NA	NA	NA	NA	NA	NA	GG	AA	AA	AA	AA	AA	AA	AA	AA	AA	AA	GG	AA	AA	AA	AA	AA	AA	GG	AA	AA	GG	AA	AA	AA	AA	GG	GG	GG	AA	GG	AA	AA	AA	AA	GG	AA	AA	GG
SYN18916	A/G	1	22382842	+	NA	NA	NA	NA	NA	NA	GG	AA	AA	AA	AA	AA	AA	AA	AA	AA	AA	GG	AA	AA	AA	AA	AA	AA	GG	AA	AA	AA	AA	AA	AA	AA	GG	GG	GG	AA	GG	AA	AA	AA	AA	GG	AA	AA	GG
PZE-101034427	A/G	1	22383310	+	NA	NA	NA	NA	NA	NA	GG	AA	AA	AA	AA	GG	AA	GG	GG	AA	AA	GG	GG	AA	AA	AA	AA	AA	GG	GG	AA	AA	AA	AA	AA	GG	GG	AA	GG	AA	GG	AA	AA	AA	AA	GG	AA	AA	AA
PZE-101034431	A/G	1	22383989	+	NA	NA	NA	NA	NA	NA	AA	AA	AA	GG	AA	AA	AA	AA	AA	AA	AA	AA	AA	AA	GG	GG	GG	GG	AA	AA	AA	GG	AA	AA	AA	AA	AA	AA	AA	AA	AA	AA	AA	AA	AA	AA	AA	AA	AA
SYN18922	A/G	1	22437864	+	NA	NA	NA	NA	NA	NA	GG	AA	AA	GG	AA	GG	AA	GG	GG	GG	AA	AA	AA	AA	GG	GG	GG	GG	GG	GG	GG	AA	AA	AA	GG	AA	GG	GG	GG	GG	GG	GG	GG	GG	AA	AA	AA	GG	GG
SYN18921	A/C	1	22437974	+	NA	NA	NA	NA	NA	NA	AA	AA	CC	AA	AA	AA	AA	AA	AA	AA	AA	AA	CC	CC	AA	AA	AA	AA	AA	AA	AA	CC	AA	AA	AA	AA	AA	AA	AA	AA	AA	AA	AA	AA	AA	AA	AA	AA	AA
PZE-101034578	A/G	1	22463751	+	NA	NA	NA	NA	NA	NA	AA	AA	GG	AA	AA	AA	AA	AA	AA	AA	AA	AA	AA	GG	AA	AA	AA	AA	AA	AA	AA	AA	AA	AA	AA	AA	AA	AA	AA	AA	AA	GG	AA	AA	AA	AA	AA	GG	AA
PZA02487.1	G/A	1	22595964	+	NA	NA	NA	NA	NA	NA	GG	GG	AA	AA	GG	GG	GG	GG	GG	GG	GG	GG	AA	AA	AA	AA	AA	AA	GG	GG	GG	GG	GG	GG	AA	GG	GG	AA	GG	GG	GG	GG	GG	GG	GG	GG	GG	GG	GG
PHM3226.15	A/G	1	22596124	+	NA	NA	NA	NA	NA	NA	AA	AA	GG	GG	AA	AA	AA	AA	AA	AA	AA	AA	GG	GG	GG	GG	GG	GG	AA	AA	AA	AA	AA	AA	GG	AA	AA	GG	AA	AA	AA	AA	AA	AA	AA	AA	AA	AA	AA
PUT-163a-60353197-2708	C/G	1	22632923	+	NA	NA	NA	NA	NA	NA	CC	GG	CC	CC	CC	CC	CC	GG	GG	CC	GG	GG	CC	CC	CC	CC	CC	CC	CC	GG	CC	CC	GG	CC	CC	CC	CC	CC	CC	CC	GG	CC	CC	GG	GG	GG	CC	CC	CC
PUT-163a-60353197-2707	A/G	1	22633022	+	NA	NA	NA	NA	NA	NA	GG	GG	AA	AA	AA	AA	GG	GG	GG	AA	GG	GG	AA	AA	AA	AA	AA	AA	AA	GG	AA	AA	GG	AA	AA	AA	AA	AA	AA	AA	GG	AA	AA	GG	GG	GG	AA	AA	AA
PZE-101035008	C/A	1	22645687	+	NA	NA	NA	NA	NA	NA	CC	CC	CC	AA	CC	AA	CC	CC	CC	CC	CC	AA	CC	CC	AA	AA	AA	AA	CC	CC	CC	CC	AA	AA	CC	AA	CC	CC	CC	CC	CC	CC	CC	CC	AA	AA	AA	AA	CC
ZM013364-0434	C/A	1	22892923	+	NA	NA	NA	NA	NA	NA	CC	CC	CC	CC	CC	CC	CC	CC	CC	CC	AA	CC	AA	CC	CC	CC	CC	CC	CC	CC	AA	CC	CC	CC	CC	CC	CC	AA	CC	AA	CC	CC	CC	AA	CC	CC	CC	CC	AA
PZE-101035341	A/T	1	23054862	+	NA	NA	NA	NA	NA	NA	NN	AA	AA	TT	AA	AA	AA	AA	AA	AA	AA	AA	AA	AA	TT	TT	TT	TT	TT	AA	AA	TT	NN	AA	AA	AA	TT	AA	TT	AA	AA	AA	AA	AA	NN	AA	AA	NN	TT
PZE-101035605	G/A	1	23193950	+	NA	NA	NA	NA	NA	NA	GG	GG	GG	AA	GG	GG	AA	GG	GG	GG	GG	GG	GG	GG	AA	AA	AA	AA	GG	GG	GG	AA	GG	AA	GG	GG	GG	GG	GG	GG	GG	GG	GG	GG	GG	GG	AA	GG	AA
PZE-101035640	G/A	1	23218696	+	NA	NA	NA	NA	NA	NA	GG	GG	GG	AA	GG	GG	AA	GG	GG	GG	GG	GG	GG	GG	AA	AA	AA	NN	AA	GG	GG	AA	GG	AA	AA	GG	AA	GG	AA	GG	GG	GG	GG	GG	GG	GG	AA	GG	AA
SYN13194	A/G	1	23219069	+	NA	NA	NA	NA	NA	NA	AA	AA	AA	GG	AA	AA	GG	AA	AA	AA	AA	AA	AA	AA	GG	GG	GG	GG	GG	AA	AA	GG	AA	GG	AA	AA	GG	AA	GG	AA	AA	AA	AA	AA	AA	AA	GG	AA	GG
SYN13192	G/A	1	23219245	+	NA	NA	NA	NA	NA	NA	GG	GG	GG	AA	GG	GG	AA	GG	GG	GG	GG	GG	GG	GG	AA	AA	AA	AA	GG	GG	GG	AA	GG	AA	GG	GG	GG	GG	GG	GG	GG	GG	GG	GG	GG	GG	AA	GG	AA
SYN13193	G/A	1	23219912	+	NA	NA	NA	NA	NA	NA	GG	GG	GG	AA	GG	AA	AA	GG	GG	GG	NN	NN	GG	GG	AA	AA	AA	AA	NN	GG	GG	AA	GG	AA	NN	GG	NN	GG	NN	GG	NN	GG	GG	GG	GG	NN	AA	GG	AA
PZE-101035691	A/G	1	23228084	+	NA	NA	NA	NA	NA	NA	AA	AA	AA	GG	AA	AA	AA	AA	AA	AA	AA	GG	AA	AA	GG	GG	GG	GG	AA	AA	AA	GG	AA	AA	AA	GG	AA	AA	AA	AA	GG	AA	AA	AA	AA	GG	AA	AA	NN
PZE-101035737	G/A	1	23229801	+	NA	NA	NA	NA	NA	NA	GG	GG	GG	AA	GG	GG	GG	GG	GG	GG	GG	GG	GG	GG	AA	AA	AA	AA	GG	GG	AA	AA	GG	GG	GG	GG	GG	AA	GG	AA	GG	GG	GG	GG	GG	GG	GG	GG	GG
PZD00096.1	G/A	1	23241186	+	NA	NA	NA	NA	NA	NA	GG	GG	AA	GG	GG	GG	GG	GG	GG	GG	GG	GG	GG	AA	GG	GG	GG	GG	GG	GG	AA	AA	GG	GG	GG	GG	GG	AA	GG	AA	GG	GG	GG	GG	GG	GG	GG	GG	GG
PZD00098.3	G/A	1	23242215	+	NA	NA	NA	NA	NA	NA	GG	GG	AA	GG	GG	GG	GG	GG	GG	GG	GG	GG	GG	AA	GG	GG	GG	GG	GG	GG	GG	GG	GG	GG	GG	GG	GG	GG	GG	GG	GG	GG	GG	GG	GG	GG	GG	GG	GG
SYN13196	A/G	1	23246082	+	NA	NA	NA	NA	NA	NA	GG	AA	AA	AA	AA	AA	AA	AA	AA	AA	GG	AA	AA	AA	AA	AA	AA	AA	AA	AA	AA	AA	AA	AA	AA	AA	GG	AA	GG	AA	AA	AA	AA	AA	AA	AA	AA	AA	GG
SYN13195	A/C	1	23246099	+	NA	NA	NA	NA	NA	NA	CC	AA	AA	AA	AA	NN	AA	AA	AA	AA	CC	AA	AA	AA	AA	AA	AA	AA	AA	AA	AA	AA	AA	AA	AA	AA	CC	AA	CC	AA	AA	AA	AA	AA	AA	AA	AA	AA	CC
SYN13191	A/G	1	23249289	+	NA	NA	NA	NA	NA	NA	GG	AA	AA	AA	AA	AA	AA	AA	AA	AA	GG	AA	AA	AA	AA	AA	AA	AA	AA	AA	AA	AA	AA	NN	AA	AA	GG	AA	GG	AA	AA	AA	AA	AA	AA	AA	NN	AA	GG
PZE-101036181	A/T	1	23564131	+	NA	NA	NA	NA	NA	NA	AA	AA	AA	AA	AA	TT	AA	AA	AA	AA	AA	TT	TT	AA	AA	AA	AA	AA	TT	AA	AA	AA	AA	AA	TT	AA	AA	AA	AA	AA	TT	AA	AA	TT	AA	TT	AA	AA	TT
PZE-101036305	A/G	1	23610626	+	NA	NA	NA	NA	NA	NA	GG	AA	GG	AA	AA	AA	GG	AA	AA	GG	GG	GG	AA	GG	GG	AA	AA	AA	GG	AA	AA	AA	AA	GG	AA	GG	GG	AA	GG	AA	AA	NN	AA	AA	AA	GG	GG	AA	AA
SYN25850	G/A	1	23613431	+	NA	NA	NA	NA	NA	NA	AA	GG	AA	GG	GG	GG	AA	GG	GG	AA	AA	AA	GG	AA	AA	GG	GG	GG	AA	GG	GG	GG	GG	AA	GG	AA	AA	GG	AA	GG	GG	NN	GG	GG	GG	AA	AA	GG	GG
PZE-101036310	A/G	1	23615254	+	NA	NA	NA	NA	NA	NA	AA	AA	GG	AA	AA	AA	GG	AA	AA	AA	AA	GG	AA	GG	GG	AA	AA	AA	AA	AA	AA	AA	AA	AA	AA	GG	GG	AA	GG	AA	AA	AA	AA	AA	AA	GG	AA	AA	AA
PZE-101036318	G/A	1	23615962	+	NA	NA	NA	NA	NA	NA	AA	AA	GG	AA	AA	AA	GG	AA	AA	GG	AA	GG	GG	GG	GG	AA	AA	AA	GG	AA	GG	GG	AA	GG	AA	GG	GG	GG	GG	GG	AA	GG	AA	AA	AA	GG	GG	AA	AA
PZE-101036338	G/A	1	23618315	+	NA	NA	NA	NA	NA	NA	GG	AA	GG	GG	AA	AA	GG	AA	AA	GG	GG	GG	GG	GG	GG	GG	GG	GG	GG	AA	GG	GG	GG	GG	AA	GG	GG	GG	GG	GG	AA	NN	AA	GG	GG	GG	GG	GG	AA
PZE-101036444	G/A	1	23936178	+	NA	NA	NA	NA	NA	NA	GG	GG	GG	GG	GG	GG	GG	GG	GG	GG	GG	GG	GG	GG	GG	GG	GG	GG	GG	GG	GG	GG	GG	GG	GG	GG	GG	GG	GG	GG	GG	GG	GG	GG	GG	AA	GG	GG	AA
PZE-101036423	G/A	1	23939622	+	NA	NA	NA	NA	NA	NA	GG	GG	GG	GG	GG	GG	GG	GG	GG	GG	GG	GG	GG	GG	AA	GG	GG	GG	GG	GG	GG	GG	GG	GG	GG	AA	GG	GG	GG	GG	GG	GG	GG	GG	GG	GG	GG	GG	GG
PZE-101036609	A/G	1	23965965	+	NA	NA	NA	NA	NA	NA	AA	AA	AA	AA	AA	AA	AA	AA	AA	AA	AA	AA	AA	AA	AA	AA	AA	AA	GG	AA	AA	AA	AA	AA	AA	AA	AA	AA	AA	AA	AA	AA	AA	AA	AA	AA	AA	AA	GG
PZE-101036683	G/A	1	24052120	+	NA	NA	NA	NA	NA	NA	GG	AA	GG	AA	AA	GG	AA	AA	AA	AA	GG	GG	GG	GG	GG	AA	AA	AA	GG	AA	GG	AA	AA	AA	GG	GG	AA	GG	AA	GG	GG	NN	GG	AA	AA	GG	GG	AA	GG
PZE-101036799	C/A	1	24194242	+	NA	NA	NA	NA	NA	NA	AA	CC	CC	CC	CC	AA	AA	CC	CC	AA	AA	AA	CC	CC	CC	CC	CC	CC	CC	CC	CC	AA	CC	CC	AA	CC	CC	CC	CC	CC	AA	CC	CC	AA	CC	AA	CC	CC	AA
PZE-101036862	C/A	1	24203717	+	NA	NA	NA	NA	NA	NA	CC	AA	CC	AA	AA	CC	CC	AA	AA	AA	CC	CC	AA	CC	CC	AA	AA	AA	AA	AA	AA	CC	CC	AA	AA	CC	CC	AA	CC	AA	CC	AA	AA	CC	CC	CC	AA	CC	CC
PZE-101036864	A/G	1	24203774	+	NA	NA	NA	NA	NA	NA	AA	AA	AA	AA	AA	AA	AA	AA	AA	AA	AA	AA	AA	AA	AA	AA	AA	AA	AA	AA	AA	AA	GG	AA	AA	AA	AA	AA	AA	AA	AA	AA	AA	AA	GG	AA	AA	GG	AA
SYN39147	C/A	1	24208278	+	NA	NA	NA	NA	NA	NA	AA	CC	CC	CC	CC	AA	AA	CC	CC	CC	AA	CC	CC	CC	CC	CC	CC	CC	CC	CC	CC	AA	CC	CC	CC	CC	CC	CC	CC	CC	AA	CC	CC	CC	CC	CC	CC	CC	AA
SYN7041	A/C	1	24225835	+	NA	NA	NA	NA	NA	NA	AA	AA	CC	AA	AA	AA	AA	AA	AA	AA	AA	AA	AA	CC	AA	AA	AA	AA	AA	AA	AA	AA	AA	AA	AA	AA	AA	AA	AA	AA	CC	AA	AA	CC	AA	AA	AA	AA	AA
SYN7040	G/A	1	24225863	+	NA	NA	NA	NA	NA	NA	GG	GG	AA	GG	GG	GG	NN	GG	GG	GG	GG	NN	GG	AA	GG	GG	GG	GG	GG	GG	GG	GG	GG	GG	GG	GG	GG	GG	GG	GG	AA	GG	GG	AA	GG	NN	GG	GG	GG
PZE-101036991	A/G	1	24296248	+	NA	NA	NA	NA	NA	NA	GG	NN	AA	AA	NN	GG	NN	NN	NN	GG	GG	GG	AA	AA	AA	AA	AA	AA	GG	NN	AA	GG	AA	GG	NN	AA	AA	AA	AA	AA	GG	AG	AA	AA	AA	GG	AA	AA	GG
SYN7039	A/G	1	24308521	+	NA	NA	NA	NA	NA	NA	GG	AA	AA	AA	AA	AA	GG	AA	AA	AA	GG	AA	AA	AA	AA	AA	AA	AA	GG	AA	AA	GG	AA	AA	AA	AA	AA	AA	AA	AA	GG	AA	AA	AA	AA	AA	AA	AA	GG
PZE-101037142	C/A	1	24408873	+	NA	NA	NA	NA	NA	NA	CC	CC	CC	AA	CC	CC	CC	CC	CC	CC	CC	CC	CC	CC	CC	AA	AA	AA	CC	CC	CC	CC	CC	CC	CC	CC	CC	CC	CC	CC	CC	CC	CC	CC	CC	CC	CC	CC	CC
PZE-101037191	G/A	1	24507957	+	NA	NA	NA	NA	NA	NA	GG	GG	GG	GG	GG	AA	GG	GG	GG	GG	GG	GG	GG	GG	GG	GG	GG	GG	GG	GG	GG	AA	GG	AA	GG	GG	GG	GG	GG	GG	GG	NN	GG	AA	GG	GG	GG	GG	AA
PZE-101037211	G/A	1	24510735	+	NA	NA	NA	NA	NA	NA	AA	AA	GG	GG	AA	AA	AA	AA	AA	AA	AA	AA	AA	GG	AA	GG	GG	GG	GG	AA	AA	AA	GG	GG	AA	AA	AA	AA	AA	AA	GG	GG	GG	GG	GG	AA	GG	GG	AA
PZE-101037244	A/G	1	24584605	+	NA	NA	NA	NA	NA	NA	NN	GG	AA	AA	GG	GG	AA	AA	GG	GG	NN	GG	GG	AA	AA	AA	AA	AA	GG	GG	GG	GG	AA	AA	GG	AA	AA	GG	AA	GG	GG	AA	AA	GG	AA	GG	AA	AA	GG
SYN5537	G/A	1	24584799	+	NA	NA	NA	NA	NA	NA	GG	AA	GG	GG	AA	AA	AA	GG	AA	AA	GG	AA	AA	GG	GG	GG	GG	GG	AA	AA	AA	AA	GG	GG	AA	GG	AA	AA	AA	AA	AA	GG	GG	AA	GG	AA	GG	GG	AA
SYN5538	A/C	1	24585840	+	NA	NA	NA	NA	NA	NA	AA	AA	AA	CC	AA	AA	AA	CC	AA	AA	AA	AA	AA	AA	CC	CC	CC	CC	AA	AA	AA	CC	AA	CC	AA	CC	AA	AA	AA	AA	CC	NN	AA	CC	AA	AA	AA	AA	CC
PZE-101037265	A/G	1	24585875	+	NA	NA	NA	NA	NA	NA	GG	GG	GG	AA	GG	GG	GG	AA	GG	NN	GG	GG	GG	GG	AA	AA	AA	AA	GG	GG	GG	AA	NN	AA	GG	AA	GG	GG	GG	GG	AA	AA	NN	AA	NN	GG	NN	NN	AA
PZE-101037602	A/G	1	24735390	+	NA	NA	NA	NA	NA	NA	AA	AA	AA	AA	AA	AA	AA	AA	AA	AA	AA	GG	AA	AA	AA	AA	AA	AA	AA	AA	AA	AA	AA	AA	AA	AA	AA	AA	AA	AA	GG	AA	AA	AA	AA	GG	AA	AA	AA
PZE-101037751	C/G	1	24931201	+	NA	NA	NA	NA	NA	NA	CC	CC	CC	GG	CC	GG	GG	CC	CC	GG	CC	GG	GG	CC	GG	GG	GG	GG	CC	CC	GG	GG	CC	CC	CC	GG	CC	GG	CC	GG	GG	NN	GG	CC	CC	GG	GG	CC	GG
PZA02921.9	G/A	1	24941000	+	NA	NA	NA	NA	NA	NA	GG	GG	GG	GG	GG	GG	GG	GG	GG	GG	GG	GG	GG	GG	AA	GG	GG	GG	GG	GG	GG	GG	GG	GG	GG	AA	GG	GG	GG	GG	GG	AG	AA	GG	GG	GG	AA	GG	GG
SYNGENTA10989	A/G	1	24941685	+	NA	NA	NA	NA	NA	NA	AA	AA	GG	GG	AA	GG	AA	AA	AA	AA	AA	GG	GG	GG	AA	GG	GG	GG	AA	AA	GG	GG	AA	AA	AA	AA	AA	GG	AA	GG	GG	AA	AA	AA	AA	GG	AA	AA	GG
PZE-101037854	A/C	1	25101603	+	NA	NA	NA	NA	NA	NA	AA	AA	CC	CC	AA	CC	AA	AA	AA	AA	AA	CC	CC	CC	AA	CC	CC	CC	AA	AA	CC	CC	AA	AA	AA	AA	AA	CC	AA	CC	CC	AA	AA	AA	AA	CC	AA	AA	CC
SYN87	G/A	1	25157944	+	NA	NA	NA	NA	NA	NA	GG	GG	GG	AA	GG	GG	GG	GG	GG	GG	GG	GG	AA	GG	GG	AA	AA	AA	GG	GG	AA	AA	GG	GG	GG	GG	GG	AA	GG	AA	GG	GG	GG	GG	GG	GG	GG	GG	AA
PZE-101038026	A/C	1	25287214	+	NA	NA	NA	NA	NA	NA	CC	CC	AA	AA	CC	AA	CC	AA	CC	CC	CC	AA	AA	AA	AA	AA	AA	AA	AA	CC	AA	AA	AA	AA	AA	AA	AA	AA	AA	AA	AA	AA	AA	AA	AA	AA	AA	AA	AA
PUT-163a-4314770-2048	G/A	1	25288174	+	NA	NA	NA	NA	NA	NA	GG	GG	AA	AA	GG	GG	GG	GG	GG	GG	GG	GG	AA	AA	GG	AA	AA	AA	AA	GG	AA	GG	AA	GG	GG	GG	AA	AA	AA	AA	GG	GG	GG	GG	AA	GG	GG	AA	AA
PZE-101037997	G/A	1	25288174	+	NA	NA	NA	NA	NA	NA	GG	GG	AA	AA	GG	GG	GG	GG	GG	GG	GG	GG	AA	AA	GG	AA	AA	AA	AA	GG	AA	GG	AA	GG	GG	GG	AA	AA	AA	AA	GG	GG	GG	GG	AA	GG	GG	AA	AA
PZE-101038058	A/G	1	25371750	+	NA	NA	NA	NA	NA	NA	AA	GG	AA	AA	GG	NN	NN	AA	GG	NN	GG	AA	AA	AA	AA	AA	AA	AA	AA	GG	AA	AA	AA	AA	GG	AA	AA	AA	AA	AA	AA	AA	AA	GG	AA	AA	AA	AA	AA
PZE-101038176	C/A	1	25376989	+	NA	NA	NA	NA	NA	NA	AA	CC	AA	CC	CC	AA	CC	AA	CC	CC	AA	CC	CC	AA	CC	CC	CC	CC	AA	CC	AA	CC	CC	AA	CC	CC	CC	AA	CC	AA	CC	AA	AA	AA	CC	CC	AA	CC	CC
PZE-101038250	A/C	1	25381332	+	NA	NA	NA	NA	NA	NA	AA	CC	AA	AA	CC	CC	CC	AA	CC	CC	CC	CC	AA	AA	AA	AA	AA	AA	AA	CC	CC	AA	AA	AA	AA	AA	AA	CC	AA	CC	AA	AC	CC	CC	AA	AA	CC	AA	AA
PZE-101038258	A/G	1	25387503	+	NA	NA	NA	NA	NA	NA	AA	GG	AA	AA	GG	GG	AA	AA	GG	AA	AA	AA	AA	AA	AA	AA	AA	AA	AA	GG	GG	AA	AA	AA	AA	AA	AA	GG	AA	GG	AA	AA	AA	GG	AA	AA	AA	AA	AA
PZE-101038268	G/A	1	25392977	+	NA	NA	NA	NA	NA	NA	GG	AA	GG	GG	AA	AA	AA	GG	AA	AA	GG	AA	GG	GG	GG	GG	GG	GG	AA	AA	AA	GG	GG	GG	AA	GG	GG	AA	GG	AA	GG	GG	GG	AA	GG	GG	GG	GG	GG
PZE-101038315	G/A	1	25400235	+	NA	NA	NA	NA	NA	NA	AA	AA	GG	GG	AA	AA	GG	GG	AA	GG	AA	GG	AA	GG	GG	GG	GG	GG	GG	AA	GG	GG	AA	GG	GG	GG	AA	GG	AA	GG	GG	NN	GG	AA	AA	GG	AA	AA	AA
SYN16271	A/G	1	25411160	+	NA	NA	NA	NA	NA	NA	AA	AA	GG	AA	AA	GG	GG	AA	AA	GG	AA	GG	AA	GG	GG	AA	AA	AA	GG	AA	AA	GG	GG	AA	GG	GG	GG	AA	GG	AA	GG	AA	AA	AA	GG	GG	AA	GG	AA
SYN16264	A/G	1	25411250	+	NA	NA	NA	NA	NA	NA	AA	AA	GG	AA	AA	AA	AA	AA	AA	AA	AA	AA	AA	GG	AA	AA	AA	AA	AA	AA	AA	GG	AA	AA	AA	AA	AA	AA	AA	AA	AA	AA	AA	AA	AA	AA	AA	AA	AA
SYN16262	C/A	1	25413694	+	NA	NA	NA	NA	NA	NA	AA	AA	AA	CC	AA	AA	AA	CC	AA	AA	CC	AA	CC	AA	CC	CC	CC	CC	AA	AA	CC	AA	CC	CC	AA	CC	CC	CC	CC	CC	AA	CC	CC	AA	CC	AA	CC	CC	CC
SYN16261	G/A	1	25414488	+	NA	NA	NA	NA	NA	NA	AA	AA	AA	GG	AA	AA	GG	GG	AA	GG	GG	AA	GG	AA	GG	GG	GG	GG	AA	AA	GG	AA	AA	GG	AA	GG	AA	GG	AA	GG	AA	GG	GG	AA	AA	AA	GG	AA	GG
SYN16275	A/G	1	25414647	+	NA	NA	NA	NA	NA	NA	AA	AA	AA	GG	AA	AA	GG	GG	AA	GG	GG	AA	GG	AA	AA	GG	GG	GG	AA	AA	GG	AA	AA	GG	AA	AA	AA	GG	AA	GG	AA	GG	GG	AA	AA	AA	GG	AA	GG
SYN16276	C/A	1	25414702	+	NA	NA	NA	NA	NA	NA	CC	CC	CC	AA	CC	CC	AA	AA	CC	AA	AA	CC	AA	CC	CC	AA	AA	AA	CC	CC	AA	CC	CC	AA	CC	CC	CC	AA	CC	AA	CC	AA	AA	CC	CC	CC	AA	CC	AA
SYN16259	A/G	1	25415714	+	NA	NA	NA	NA	NA	NA	AA	AA	AA	GG	AA	AA	GG	GG	AA	GG	GG	AA	GG	AA	AA	GG	AA	GG	AA	AA	GG	AA	AA	GG	AA	AA	AA	GG	AA	GG	AA	GG	GG	AA	AA	AA	GG	AA	GG
SYN16258	A/G	1	25425873	+	NA	NA	NA	NA	NA	NA	AA	AA	AA	GG	AA	AA	AA	AA	AA	AA	AA	AA	AA	AA	AA	GG	AA	GG	AA	AA	GG	AA	AA	AA	AA	AA	AA	GG	AA	GG	AA	AA	AA	AA	AA	AA	AA	AA	GG
SYN16272	A/G	1	25426052	+	NA	NA	NA	NA	NA	NA	AA	AA	AA	AA	AA	AA	AA	AA	AA	AA	AA	AA	AA	AA	AA	AA	AA	AA	AA	AA	GG	AA	AA	AA	AA	AA	AA	GG	AA	GG	AA	AA	AA	AA	AA	AA	AA	AA	GG
SYN16274	G/A	1	25426090	+	NA	NA	NA	NA	NA	NA	GG	GG	GG	GG	GG	GG	AA	GG	GG	AA	GG	AA	AA	GG	GG	GG	AA	GG	GG	GG	AA	GG	GG	GG	GG	GG	GG	AA	GG	AA	GG	GG	GG	AA	GG	GG	GG	GG	AA
SYN16268	A/G	1	25426532	+	NA	NA	NA	NA	NA	NA	AA	AA	AA	AA	AA	AA	AA	AA	AA	AA	AA	GG	GG	AA	AA	AA	GG	AA	AA	AA	GG	AA	AA	AA	AA	AA	AA	GG	AA	GG	AA	AA	AA	GG	AA	AA	AA	AA	GG
PZE-101038503	A/G	1	25452076	+	NA	NA	NA	NA	NA	NA	GG	GG	GG	AA	GG	AA	AA	GG	GG	AA	AA	GG	AA	GG	GG	AA	AA	AA	AA	GG	AA	AA	GG	GG	AA	GG	GG	AA	GG	AA	AA	AG	GG	AA	GG	AA	AA	GG	AA
PZE-101038522	A/C	1	25452904	+	NA	NA	NA	NA	NA	NA	NN	CC	CC	AA	CC	CC	AA	CC	CC	AA	AA	CC	AA	CC	CC	AA	AA	AA	AA	CC	AA	AC	NN	CC	AA	CC	NN	AA	NN	AA	AA	AC	CC	AA	NN	AA	AA	NN	AA
PZE-101038492	G/C	1	25623520	+	NA	NA	NA	NA	NA	NA	CC	CC	CC	GG	CC	CC	CC	GG	CC	CC	GG	CC	GG	CC	GG	GG	NN	GG	GG	CC	GG	CC	GG	GG	GG	GG	GG	GG	GG	GG	NN	GC	GG	GG	GG	CC	CC	GG	GG
SYN33013	G/A	1	25630599	+	NA	NA	NA	NA	NA	NA	AA	AA	AA	GG	AA	AA	AA	AA	AA	AA	GG	AA	GG	AA	AA	GG	GG	GG	AA	AA	GG	GG	GG	AA	AA	AA	GG	GG	GG	GG	GG	AG	AA	GG	GG	GG	GG	GG	GG
SYN33012	G/A	1	25634022	+	NA	NA	NA	NA	NA	NA	GG	GG	GG	AA	GG	GG	GG	GG	GG	GG	GG	GG	GG	GG	GG	AA	GG	AA	GG	GG	AA	GG	GG	GG	GG	GG	GG	AA	GG	AA	GG	GG	GG	GG	GG	GG	GG	GG	AA
PZE-101038611	C/A	1	25635415	+	NA	NA	NA	NA	NA	NA	CC	CC	CC	CC	CC	CC	CC	CC	CC	CC	CC	CC	CC	CC	CC	CC	CC	CC	CC	CC	CC	AA	CC	CC	CC	CC	CC	CC	CC	CC	AA	NN	CC	CC	CC	AA	AA	CC	CC
PZE-101038678	G/A	1	25710814	+	NA	NA	NA	NA	NA	NA	AA	NN	GG	GG	NN	GG	GG	GG	NN	GG	GG	NN	GG	GG	GG	GG	GG	GG	GG	NN	AA	GG	AA	GG	GG	GG	AA	AA	AA	AA	GG	GG	GG	GG	AA	GG	GG	AA	GG
PZE-101038943	A/G	1	25820784	+	NA	NA	NA	NA	NA	NA	AA	AA	AA	GG	AA	AA	GG	AA	AA	GG	AA	GG	AA	AA	GG	GG	AA	GG	GG	AA	AA	GG	GG	AA	AA	GG	GG	AA	GG	AA	GG	AG	AA	AA	GG	GG	GG	GG	AA
SYN30328	A/C	1	25824203	+	NA	NA	NA	NA	NA	NA	CC	CC	AA	AA	CC	AA	AA	CC	CC	AA	CC	AA	CC	AA	AA	AA	CC	AA	AA	CC	CC	AA	AA	CC	CC	AA	AA	CC	AA	CC	AA	AC	CC	CC	AA	AA	AA	AA	CC
SYN30334	C/A	1	25824422	+	NA	NA	NA	NA	NA	NA	CC	CC	AA	CC	CC	AA	CC	CC	CC	CC	CC	CC	CC	AA	CC	CC	CC	CC	CC	CC	CC	CC	CC	CC	CC	CC	CC	CC	CC	CC	CC	CC	CC	CC	CC	CC	CC	CC	CC
SYN30333	A/G	1	25824451	+	NA	NA	NA	NA	NA	NA	GG	GG	AA	AA	GG	AA	AA	GG	GG	AA	GG	AA	GG	AA	AA	AA	GG	AA	AA	GG	GG	AA	AA	GG	GG	AA	AA	GG	AA	GG	AA	NN	NN	GG	AA	AA	AA	AA	GG
SYN30332	C/A	1	25824933	+	NA	NA	NA	NA	NA	NA	CC	CC	AA	CC	CC	AA	CC	CC	CC	CC	CC	CC	CC	AA	CC	CC	CC	CC	CC	CC	CC	CC	CC	CC	CC	CC	CC	CC	CC	CC	CC	CC	CC	CC	CC	CC	CC	CC	CC
SYN30331	A/C	1	25825041	+	NA	NA	NA	NA	NA	NA	AA	AA	CC	AA	AA	CC	AA	AA	AA	AA	AA	AA	AA	CC	AA	AA	AA	AA	AA	AA	AA	AA	AA	AA	AA	AA	AA	AA	AA	AA	AA	AA	AA	AA	AA	AA	AA	AA	AA
PZE-101038989	G/A	1	25878895	+	NA	NA	NA	NA	NA	NA	GG	GG	GG	AA	GG	AA	AA	GG	GG	AA	GG	AA	GG	GG	AA	AA	GG	AA	AA	GG	GG	AA	AA	GG	GG	AA	AA	GG	AA	GG	AA	AG	GG	GG	AA	AA	AA	AA	GG
PZE-101039024	G/A	1	25884891	+	NA	NA	NA	NA	NA	NA	GG	GG	AA	GG	GG	AA	GG	GG	GG	GG	AA	GG	GG	AA	GG	GG	GG	GG	GG	GG	AA	AA	GG	AA	AA	GG	GG	AA	GG	AA	GG	AA	AA	AA	GG	GG	AA	GG	GG
SYN24	G/A	1	26038500	+	NA	NA	NA	NA	NA	NA	GG	GG	AA	GG	GG	GG	GG	GG	GG	GG	GG	GG	GG	AA	GG	GG	AA	GG	GG	GG	GG	GG	GG	GG	GG	GG	GG	GG	GG	GG	GG	GG	GG	GG	GG	GG	GG	GG	GG
SYN10797	G/A	1	26197833	+	NA	NA	NA	NA	NA	NA	GG	GG	AA	GG	GG	NN	GG	GG	GG	GG	GG	GG	GG	AA	GG	GG	GG	GG	GG	GG	GG	NN	GG	GG	GG	GG	GG	GG	GG	GG	GG	GG	GG	GG	GG	GG	NN	GG	GG
SYN10794	G/A	1	26200983	+	NA	NA	NA	NA	NA	NA	GG	AA	GG	GG	AA	GG	GG	GG	AA	GG	AA	GG	NN	GG	GG	GG	NN	GG	GG	AA	GG	GG	GG	AA	AA	GG	GG	GG	GG	GG	GG	AG	AA	GG	GG	GG	GG	GG	NN
PZB01957.1	C/A	1	26202944	+	NA	NA	NA	NA	NA	NA	CC	CC	AA	CC	CC	CC	CC	CC	CC	CC	CC	CC	CC	AA	CC	CC	CC	CC	CC	CC	CC	CC	CC	CC	CC	CC	CC	CC	CC	CC	CC	CC	CC	CC	CC	CC	CC	CC	CC
SYN10799	G/A	1	26328147	+	NA	NA	NA	NA	NA	NA	GG	GG	GG	GG	GG	GG	GG	GG	GG	GG	GG	GG	AA	GG	GG	GG	GG	GG	GG	GG	GG	AA	GG	GG	GG	GG	GG	GG	GG	GG	GG	NN	GG	GG	GG	GG	AA	GG	AA
SYN10801	A/G	1	26328156	+	NA	NA	NA	NA	NA	NA	AA	AA	GG	AA	AA	GG	AA	AA	AA	AA	AA	AA	AA	GG	AA	AA	GG	AA	AA	AA	AA	AA	AA	AA	AA	AA	AA	AA	AA	AA	AA	AA	AA	AA	AA	AA	AA	AA	AA
PZE-101039199	C/A	1	26433098	+	NA	NA	NA	NA	NA	NA	AA	CC	AA	CC	CC	CC	CC	CC	CC	CC	AA	CC	CC	AA	AA	CC	AA	CC	CC	CC	CC	CC	CC	CC	AA	AA	CC	CC	CC	CC	CC	CC	CC	CC	CC	CC	CC	CC	CC
PZE-101039207	A/G	1	26433514	+	NA	NA	NA	NA	NA	NA	GG	AA	GG	AA	AA	AA	AA	AA	AA	AA	GG	GG	GG	GG	GG	AA	GG	AA	AA	AA	AA	AA	AA	GG	GG	GG	AA	AA	AA	AA	GG	AG	GG	AA	AA	GG	AA	AA	GG
SYN27581	A/G	1	26438356	+	NA	NA	NA	NA	NA	NA	AA	AA	GG	AA	AA	AA	AA	GG	AA	AA	AA	GG	AA	GG	GG	AA	AA	AA	AA	AA	AA	AA	AA	GG	AA	GG	AA	AA	AA	AA	GG	AG	GG	AA	AA	GG	AA	AA	AA
PZE-101039301	G/A	1	26496101	+	NA	NA	NA	NA	NA	NA	GG	GG	GG	GG	GG	AA	GG	GG	GG	GG	AA	AA	GG	GG	AA	GG	GG	GG	AA	GG	GG	GG	AA	AA	AA	AA	AA	GG	AA	GG	AA	AG	AA	GG	AA	AA	GG	AA	GG
PZE-101039351	G/A	1	26574295	+	NA	NA	NA	NA	NA	NA	GG	GG	GG	GG	GG	AA	AA	AA	GG	AA	GG	GG	AA	GG	AA	GG	AA	GG	AA	GG	AA	GG	GG	AA	AA	AA	GG	AA	GG	AA	GG	AG	AA	GG	GG	GG	GG	GG	GG
PZE-101039371	G/A	1	26578028	+	NA	NA	NA	NA	NA	NA	GG	GG	GG	GG	GG	GG	GG	GG	GG	GG	GG	GG	AA	GG	GG	GG	GG	GG	GG	GG	GG	GG	GG	GG	GG	GG	GG	GG	GG	GG	GG	AG	GG	GG	GG	GG	AA	GG	AA
PZE-101039400	A/C	1	26683529	+	NA	NA	NA	NA	NA	NA	AA	CC	AA	AA	CC	CC	CC	CC	CC	AA	CC	AA	AA	AA	CC	AA	AA	AA	AA	CC	AA	AA	AA	AA	CC	CC	AA	AA	AA	AA	AA	AA	AA	AA	AA	AA	AA	AA	AA
PZE-101039409	A/G	1	26685796	+	NA	NA	NA	NA	NA	NA	AG	AA	GG	AA	AA	AA	AA	GG	AA	GG	AG	AA	AG	GG	AA	AA	AA	AA	GG	AA	AA	AA	AA	GG	AA	AA	AA	AA	AA	AA	AA	AG	GG	GG	AA	AA	AA	AA	AA
PZE-101039440	G/A	1	26692135	+	NA	NA	NA	NA	NA	NA	AA	GG	AA	GG	GG	GG	GG	AA	GG	AA	AA	GG	AA	AA	GG	GG	GG	GG	AA	GG	GG	GG	GG	AA	GG	GG	GG	GG	GG	GG	GG	AG	AA	AA	GG	GG	GG	GG	GG
PZE-101039466	G/A	1	26694328	+	NA	NA	NA	NA	NA	NA	GG	GG	GG	AA	GG	AA	AA	GG	GG	GG	GG	GG	GG	GG	GG	AA	AA	AA	GG	GG	AA	GG	AA	GG	GG	GG	AA	AA	AA	AA	GG	GG	GG	GG	AA	GG	GG	AA	GG
PZE-101039469	G/A	1	26695589	+	NA	NA	NA	NA	NA	NA	GG	GG	GG	AA	GG	AA	AA	GG	GG	GG	GG	GG	GG	GG	GG	AA	AA	AA	GG	GG	AA	GG	AA	GG	GG	GG	AA	AA	AA	AA	GG	GG	GG	GG	AA	GG	GG	AA	GG
SYN246	G/A	1	26825328	+	NA	NA	NA	NA	NA	NA	GG	GG	GG	GG	GG	GG	GG	GG	GG	AA	GG	GG	GG	GG	GG	GG	GG	GG	GG	GG	GG	GG	GG	AA	AA	GG	GG	GG	GG	GG	GG	AA	AA	GG	GG	GG	AA	GG	AA
SYN250	G/A	1	26825413	+	NA	NA	NA	NA	NA	NA	GG	GG	AA	GG	GG	AA	GG	AA	GG	GG	AA	GG	GG	AA	GG	GG	GG	GG	GG	GG	GG	GG	GG	GG	GG	GG	GG	GG	GG	GG	GG	GG	GG	GG	GG	GG	GG	GG	GG
SYN248	C/A	1	26825638	+	NA	NA	NA	NA	NA	NA	CC	CC	CC	CC	CC	CC	CC	CC	CC	AA	CC	CC	CC	CC	CC	CC	CC	CC	CC	CC	CC	CC	CC	AA	AA	CC	CC	CC	CC	CC	CC	AA	AA	CC	CC	CC	AA	CC	AA
SYN252	A/G	1	26825826	+	NA	NA	NA	NA	NA	NA	AA	AA	AA	AA	AA	AA	AA	AA	AA	GG	AA	AA	AA	AA	AA	AA	AA	AA	AA	AA	AA	AA	AA	GG	GG	AA	AA	AA	AA	AA	AA	GG	GG	AA	AA	AA	GG	AA	GG
SYN6258	G/A	1	26911913	+	NA	NA	NA	NA	NA	NA	GG	GG	AA	GG	GG	GG	GG	GG	GG	GG	GG	GG	AA	AA	GG	GG	GG	GG	GG	GG	GG	GG	GG	GG	GG	GG	GG	GG	GG	GG	GG	GG	GG	GG	GG	GG	GG	GG	GG
PZE-101039624	A/G	1	26915317	+	NA	NA	NA	NA	NA	NA	AA	AA	GG	GG	AA	AA	AA	AA	AA	AA	AA	AA	GG	GG	GG	GG	AA	GG	AA	AA	AA	GG	GG	AA	AA	GG	GG	AA	GG	AA	AA	AA	AA	AA	GG	AA	AA	GG	GG
PZE-101039642	G/A	1	26916269	+	NA	NA	NA	NA	NA	NA	GG	GG	AA	NN	GG	GG	GG	GG	GG	GG	GG	GG	AA	AA	GG	NN	GG	NN	NN	GG	GG	AA	AA	GG	GG	GG	AA	GG	AA	GG	GG	GG	GG	GG	AA	GG	GG	AA	AA
PZE-101039648	A/G	1	26917064	+	NA	NA	NA	NA	NA	NA	AA	AA	GG	GG	AA	AA	AA	AA	AA	AA	AA	AA	AA	GG	AA	GG	AA	GG	GG	AA	AA	GG	GG	AA	AA	AA	GG	AA	GG	AA	AA	AA	AA	AA	GG	AA	AA	GG	GG
PZE-101039655	G/A	1	26948708	+	NA	NA	NA	NA	NA	NA	GG	GG	AA	AA	GG	GG	GG	GG	GG	GG	GG	GG	GG	AA	AA	AA	GG	AA	GG	GG	GG	AA	AA	GG	GG	AA	AA	GG	AA	GG	GG	GG	GG	GG	AA	GG	GG	AA	AA
PZE-101039839	T/A	1	27095647	+	NA	NA	NA	NA	NA	NA	TT	AA	TT	TT	AA	TT	TT	TT	AA	TT	TT	TT	TT	TT	TT	TT	TT	TT	AA	AA	TT	TT	TT	TT	AA	TT	TT	TT	TT	TT	TT	TT	TT	TT	TT	AA	TT	TT	TT
SYN29903	G/A	1	27122000	+	NA	NA	NA	NA	NA	NA	GG	GG	GG	GG	GG	GG	GG	GG	GG	GG	GG	GG	GG	GG	GG	GG	GG	GG	GG	GG	GG	AA	AA	GG	GG	GG	AA	GG	AA	GG	GG	GG	GG	GG	AA	GG	GG	AA	AA
SYN21667	A/C	1	27178431	+	NA	NA	NA	NA	NA	NA	CC	AA	AA	CC	AA	AA	AA	CC	AA	AA	AA	CC	CC	AA	CC	CC	NN	AA	CC	AA	AA	AA	AA	AA	AA	CC	CC	CC	CC	AA	CC	AA	AA	AA	AA	CC	AA	CC	CC
PZE-101040594	G/A	1	27379439	+	NA	NA	NA	NA	NA	NA	AA	GG	GG	GG	GG	GG	GG	AA	GG	GG	AA	GG	GG	GG	AA	GG	AA	GG	AA	GG	GG	GG	GG	GG	GG	AA	GG	AA	GG	GG	GG	GG	GG	GG	GG	AA	GG	GG	GG
SYN21665	G/A	1	27388742	+	NA	NA	NA	NA	NA	NA	GG	GG	AA	AA	GG	AA	GG	GG	GG	GG	NN	GG	GG	AA	GG	AA	GG	AA	GG	GG	GG	GG	GG	GG	GG	GG	GG	GG	GG	GG	GG	GG	GG	AA	GG	GG	GG	GG	GG
SYN21657	A/G	1	27388849	+	NA	NA	NA	NA	NA	NA	GG	AA	GG	GG	AA	GG	AA	GG	AA	AA	GG	AA	AA	GG	GG	GG	GG	GG	GG	AA	AA	AA	AA	AA	AA	GG	AA	GG	AA	AA	AA	AA	AA	GG	AA	AG	AA	AA	AA
SYN21659	C/A	1	27388973	+	NA	NA	NA	NA	NA	NA	NN	CC	AA	AA	CC	AA	CC	NN	CC	CC	CC	CC	CC	AA	CC	AA	NN	AA	NN	CC	CC	CC	CC	CC	CC	CC	CC	NN	CC	CC	CC	CC	CC	AA	CC	CC	CC	CC	CC
SYN21670	A/G	1	27389065	+	NA	NA	NA	NA	NA	NA	AA	AA	GG	GG	AA	GG	AA	AA	AA	AA	AA	AA	AA	GG	AA	GG	AA	GG	AA	AA	AA	AA	AA	AA	AA	AA	AA	AA	AA	AA	AA	AA	AA	GG	AA	AA	AA	AA	AA
SYN21669	A/G	1	27389125	+	NA	NA	NA	NA	NA	NA	AA	AA	GG	GG	AA	GG	AA	AA	AA	AA	AA	AA	AA	GG	AA	GG	AA	GG	AA	AA	AA	AA	AA	AA	AA	AA	AA	AA	AA	AA	AA	AA	AA	GG	AA	AA	AA	AA	AA
PZE-101040601	G/A	1	27394586	+	NA	NA	NA	NA	NA	NA	GG	GG	GG	GG	GG	GG	GG	GG	GG	GG	AA	GG	GG	GG	GG	GG	GG	GG	GG	GG	GG	GG	GG	GG	GG	GG	GG	GG	GG	GG	GG	GG	GG	GG	GG	GG	GG	GG	GG
PZE-101040607	A/C	1	27395156	+	NA	NA	NA	NA	NA	NA	CC	AA	CC	CC	AA	CC	AA	CC	AA	AA	CC	AA	AA	CC	CC	CC	CC	CC	CC	AA	AA	AA	AA	AA	AA	CC	AA	CC	AA	AA	AA	AA	AA	CC	AA	AA	AA	AA	AA
PZE-101040619	A/G	1	27400077	+	NA	NA	NA	NA	NA	NA	GG	AA	GG	GG	AA	GG	AA	GG	AA	AA	GG	AA	AA	GG	GG	GG	GG	GG	GG	AA	AA	AA	AA	AA	AA	GG	AA	GG	AA	AA	AA	AA	AA	GG	AA	AA	AA	AA	AA
PZE-101040641	C/A	1	27403703	+	NA	NA	NA	NA	NA	NA	CC	CC	CC	CC	CC	CC	CC	CC	CC	CC	AA	CC	CC	CC	CC	CC	CC	CC	CC	CC	CC	CC	CC	CC	CC	CC	CC	CC	CC	CC	CC	CC	CC	CC	CC	CC	CC	CC	CC
SYN15800	G/A	1	27406519	+	NA	NA	NA	NA	NA	NA	GG	GG	AA	AA	GG	AA	GG	GG	GG	GG	GG	GG	GG	AA	GG	AA	GG	AA	GG	GG	GG	GG	GG	GG	GG	GG	GG	GG	GG	GG	GG	GG	GG	AA	GG	GG	GG	GG	GG
SYN15798	A/G	1	27406777	+	NA	NA	NA	NA	NA	NA	AA	GG	AA	AA	GG	AA	GG	AA	GG	GG	AA	GG	GG	AA	AA	AA	AA	AA	AA	GG	GG	GG	GG	GG	GG	AA	GG	AA	GG	GG	GG	GG	GG	AA	GG	GG	GG	GG	GG
SYN15799	G/A	1	27406990	+	NA	NA	NA	NA	NA	NA	GG	GG	AA	AA	GG	AA	GG	GG	GG	GG	GG	GG	GG	AA	GG	AA	GG	AA	GG	GG	GG	GG	GG	GG	GG	GG	GG	GG	GG	GG	GG	GG	GG	AA	GG	GG	GG	GG	GG
SYN15796	A/G	1	27502314	+	NA	NA	NA	NA	NA	NA	AA	AA	GG	GG	AA	GG	AA	AA	AA	AA	AA	AA	AA	GG	AA	GG	AA	GG	AA	AA	AA	AA	AA	AA	AA	AA	AA	AA	AA	AA	AA	AA	AA	GG	AA	AA	AA	AA	AA
PZE-101040677	G/A	1	27502892	+	NA	NA	NA	NA	NA	NA	GG	GG	AA	AA	GG	AA	GG	GG	GG	GG	AA	GG	GG	AA	GG	AA	GG	AA	GG	GG	GG	GG	GG	GG	GG	GG	GG	GG	GG	GG	GG	GG	GG	AA	GG	GG	GG	GG	GG
PZE-101040783	A/G	1	27552783	+	NA	NA	NA	NA	NA	NA	AA	AA	GG	AA	AA	AA	AA	GG	AA	GG	AA	AA	AA	GG	AA	AA	AA	AA	AA	AA	GG	AA	AA	AA	AA	AA	AA	AA	AA	GG	AA	AA	AA	AA	AA	AA	AA	AA	AA
PZE-101040838	A/G	1	27555261	+	NA	NA	NA	NA	NA	NA	NN	GG	GG	AA	GG	AA	GG	GG	GG	AA	AA	AA	AA	GG	GG	AA	AA	AA	AA	GG	GG	GG	GG	AA	AA	GG	AA	NN	AA	GG	AA	NN	GG	AA	GG	AA	GG	AA	AA
PZE-101040895	A/G	1	27626654	+	NA	NA	NA	NA	NA	NA	AA	AA	AA	AA	AA	AA	AA	AA	AA	GG	AA	AA	AA	AA	AA	AA	AA	AA	GG	AA	AA	AA	AA	GG	NN	AA	AA	AA	AA	AA	AA	AG	AA	AA	AA	GG	AA	AA	AA
SYN68	G/A	1	27627320	+	NA	NA	NA	NA	NA	NA	GG	GG	AA	GG	GG	NN	AA	AA	GG	NN	NN	GG	GG	AA	GG	GG	GG	GG	GG	GG	GG	GG	GG	AA	AA	GG	GG	GG	GG	GG	GG	NN	GG	GG	GG	GG	GG	GG	GG
SYN71	A/C	1	27628115	+	NA	NA	NA	NA	NA	NA	CC	CC	CC	AA	CC	CC	AA	CC	CC	AA	CC	CC	AA	CC	AA	AA	AA	AA	AA	CC	AA	CC	CC	AA	CC	AA	AA	CC	AA	AA	CC	AC	CC	AA	CC	AA	CC	AA	AA
SYN75	G/A	1	27628132	+	NA	NA	NA	NA	NA	NA	GG	AA	AA	GG	AA	GG	GG	GG	AA	GG	AA	GG	GG	AA	GG	GG	GG	GG	GG	AA	GG	GG	GG	GG	AA	GG	GG	GG	GG	GG	GG	GG	GG	GG	GG	GG	GG	GG	GG
SYN61	A/G	1	27630438	+	NA	NA	NA	NA	NA	NA	AA	GG	AA	AA	GG	NN	NN	GG	GG	AA	NN	GG	AA	AA	AA	AA	GG	AA	GG	GG	AA	AA	AA	NN	AA	AA	NN	AA	NN	AA	GG	AA	AA	AA	AA	GG	AA	NN	NN
SYN74	C/A	1	27638012	+	NA	NA	NA	NA	NA	NA	AA	AA	AA	CC	AA	AA	CC	AA	AA	AA	AA	CC	CC	AA	NN	CC	CC	CC	AA	AA	CC	CC	CC	AA	CC	CC	CC	AA	NN	CC	CC	NN	CC	CC	CC	CC	CC	CC	CC
SYN73	G/A	1	27639628	+	NA	NA	NA	NA	NA	NA	GG	GG	GG	AA	GG	GG	GG	AA	GG	GG	GG	GG	AA	GG	AA	AA	AA	GG	GG	GG	GG	AA	AA	GG	AA	AA	AA	GG	AA	GG	GG	AG	AA	GG	AA	GG	AA	AA	AA
SYN69	A/G	1	27640613	+	NA	NA	NA	NA	NA	NA	GG	AA	GG	AA	AA	GG	GG	AA	AA	AA	GG	GG	AA	GG	AA	AA	AA	AA	GG	AA	GG	AA	AA	AA	AA	AA	AA	GG	AA	GG	AA	AA	AA	AA	AA	GG	AA	AA	AA
SYN63	A/C	1	27645479	+	NA	NA	NA	NA	NA	NA	AA	AA	AA	CC	AA	AA	AA	CC	AA	CC	AA	AA	CC	AA	CC	CC	CC	AA	AA	AA	AA	CC	CC	AA	CC	CC	CC	AA	CC	AA	AA	NN	CC	AA	CC	AA	CC	CC	CC
PZE-101041070	A/G	1	27647570	+	NA	NA	NA	NA	NA	NA	AA	AA	AA	AA	AA	AA	AA	AA	AA	AA	AA	AA	AA	AA	AA	AA	AA	GG	AA	AA	AA	AA	AA	AA	AA	AA	AA	AA	AA	AA	GG	AA	AA	GG	AA	AA	AA	AA	AA
PZE-101041088	C/A	1	27776090	+	NA	NA	NA	NA	NA	NA	CC	CC	CC	AA	CC	CC	CC	CC	CC	CC	CC	CC	CC	CC	AA	AA	AA	CC	CC	CC	CC	CC	CC	CC	CC	AA	AA	CC	AA	CC	AA	CC	CC	CC	CC	CC	CC	AA	AA
PZE-101041178	G/A	1	27804092	+	NA	NA	NA	NA	NA	NA	AA	GG	GG	AA	GG	GG	AA	GG	GG	AA	GG	GG	GG	GG	GG	AA	AA	AA	GG	GG	AA	GG	GG	GG	GG	GG	AA	AA	AA	AA	GG	GG	GG	AA	GG	GG	GG	AA	AA
SYN24633	G/A	1	27909410	+	NA	NA	NA	NA	NA	NA	AA	GG	GG	AA	GG	AA	AA	AA	GG	GG	GG	GG	GG	GG	GG	AA	AA	GG	AA	GG	AA	GG	GG	AA	AA	GG	AA	AA	AA	AA	AA	NN	GG	GG	GG	AA	GG	AA	AA
SYN24635	G/A	1	27916969	+	NA	NA	NA	NA	NA	NA	AA	GG	GG	AA	GG	AA	AA	AA	GG	GG	GG	GG	GG	GG	GG	AA	AA	GG	AA	GG	AA	GG	GG	AA	AA	GG	AA	AA	AA	AA	AA	GG	GG	GG	GG	AA	GG	AA	AA
SYN24632	G/A	1	27918394	+	NA	NA	NA	NA	NA	NA	GG	NN	AA	GG	NN	GG	GG	GG	NN	GG	GG	GG	GG	AA	GG	GG	GG	GG	GG	NN	GG	GG	GG	GG	GG	GG	GG	GG	GG	GG	GG	GG	GG	GG	GG	GG	GG	GG	GG
ZM010667-0876	C/A	1	27978827	+	NA	NA	NA	NA	NA	NA	CC	CC	CC	AA	CC	CC	CC	CC	CC	CC	CC	CC	CC	CC	AA	AA	AA	CC	CC	CC	CC	CC	CC	CC	CC	AA	AA	CC	AA	CC	CC	CC	CC	CC	CC	CC	CC	AA	AA
PZE-101041380	A/G	1	27980406	+	NA	NA	NA	NA	NA	NA	AA	AA	GG	AA	AA	GG	AA	AA	AA	AA	GG	AA	AA	GG	AA	AA	AA	AA	GG	AA	AA	AA	AA	AA	AA	AA	AA	AA	AA	AA	AA	AA	AA	AA	AA	GG	AA	AA	AA
SYN24373	A/G	1	28071009	+	NA	NA	NA	NA	NA	NA	AA	AA	AA	AA	AA	AA	AA	AA	AA	AA	AA	AA	AA	AA	AA	AA	GG	AA	AA	AA	AA	AA	AA	AA	AA	AA	GG	AA	GG	AA	AA	AA	AA	AA	AA	AA	AA	GG	GG
SYN24370	C/A	1	28078326	+	NA	NA	NA	NA	NA	NA	CC	CC	CC	CC	CC	CC	CC	CC	CC	CC	CC	CC	CC	CC	CC	CC	CC	CC	CC	CC	CC	CC	CC	CC	CC	CC	AA	CC	AA	CC	CC	CC	CC	CC	CC	CC	CC	AA	AA
SYN23119	A/G	1	28376885	+	NA	NA	NA	NA	NA	NA	AA	AA	AA	AA	AA	GG	AA	GG	AA	AA	GG	GG	GG	AA	AA	AA	GG	GG	GG	AA	GG	GG	GG	AA	GG	AA	GG	AA	GG	GG	GG	NN	GG	GG	GG	AA	GG	GG	GG
PZE-101041588	A/G	1	28417212	+	NA	NA	NA	NA	NA	NA	AA	GG	AA	AA	GG	GG	AA	AA	GG	GG	AA	GG	GG	AA	GG	AA	AA	AA	GG	GG	GG	GG	GG	AA	GG	GG	AA	AA	AA	GG	AA	NN	GG	AA	GG	AA	GG	AA	AA
PZB02058.2	G/A	1	28421579	+	NA	NA	NA	NA	NA	NA	GG	AA	GG	AA	AA	GG	AA	GG	AA	AA	GG	AA	GG	GG	GG	AA	AA	GG	AA	AA	AA	GG	GG	AA	GG	GG	AA	GG	AA	AA	GG	NN	GG	GG	GG	GG	GG	AA	AA
PZB02058.1	G/A	1	28421841	+	NA	NA	NA	NA	NA	NA	GG	GG	AA	GG	GG	AA	GG	AA	GG	GG	AA	GG	AA	AA	GG	GG	GG	GG	GG	GG	GG	AA	AA	GG	AA	GG	GG	GG	GG	GG	GG	AG	AA	GG	AA	GG	AA	GG	GG
PZB02058.3	G/A	1	28421953	+	NA	NA	NA	NA	NA	NA	GG	AA	AA	GG	AA	AA	GG	AA	AA	GG	AA	GG	AA	AA	GG	GG	GG	GG	GG	AA	GG	AA	AA	GG	AA	GG	GG	GG	GG	GG	GG	AG	AA	GG	AA	GG	AA	GG	GG
PUT-163a-149085801-877	A/G	1	28446550	+	NA	NA	NA	NA	NA	NA	AA	GG	GG	AA	GG	AA	AA	AA	GG	AA	AA	AA	GG	GG	AA	AA	GG	GG	AA	GG	AA	GG	GG	AA	AA	AA	AA	AA	AA	AA	AA	NN	GG	GG	GG	GG	GG	AA	AA
PUT-163a-149085801-876	G/A	1	28446659	+	NA	NA	NA	NA	NA	NA	AA	GG	GG	AA	GG	AA	AA	GG	GG	AA	GG	AA	AA	GG	GG	AA	GG	GG	AA	GG	AA	AA	AA	GG	AA	GG	AA	AA	AA	AA	AA	NN	AA	GG	AA	GG	AA	AA	AA
PZE-101041837	G/A	1	28529484	+	NA	NA	NA	NA	NA	NA	GG	GG	GG	AA	GG	AA	GG	AA	GG	GG	AA	GG	AA	GG	AA	AA	GG	GG	GG	GG	GG	GG	GG	AA	GG	AA	AA	GG	AA	GG	GG	AG	AA	GG	GG	GG	GG	AA	AA
PZE-101041854	A/G	1	28596991	+	NA	NA	NA	NA	NA	NA	NN	AA	GG	AA	AA	AA	AA	AA	AA	GG	AA	GG	AA	GG	AA	AA	GG	AA	AA	AA	AA	GG	GG	AA	AA	AA	AA	GG	AA	AA	GG	NN	AA	AA	GG	AA	GG	AA	AA
SYN6614	G/A	1	28610618	+	NA	NA	NA	NA	NA	NA	GG	GG	GG	AA	GG	GG	GG	GG	GG	GG	GG	GG	GG	GG	GG	AA	GG	GG	GG	GG	GG	GG	GG	AA	GG	GG	AA	GG	AA	GG	GG	NN	GG	GG	GG	GG	GG	AA	AA
PZE-101041986	A/G	1	28614072	+	NA	NA	NA	NA	NA	NA	AA	AA	AA	NN	NN	AA	AA	AA	AA	AA	NN	AA	AA	AA	GG	NN	AA	AA	NN	AA	AA	AA	GG	AA	NN	GG	NN	AA	NN	AA	AA	GG	GG	AA	GG	AA	GG	NN	NN
PZE-101041995	A/G	1	28614487	+	NA	NA	NA	NA	NA	NA	GG	AA	GG	GG	AA	GG	AA	AA	AA	AA	GG	AA	AA	GG	AA	GG	GG	AA	AA	AA	AA	AA	AA	AA	AA	AA	GG	GG	GG	AA	AA	AA	AA	AA	AA	AA	AA	GG	GG
PZE-101042009	A/G	1	28615160	+	NA	NA	NA	NA	NA	NA	GG	GG	AA	AA	GG	AA	GG	GG	GG	AA	GG	AA	AA	AA	AA	AA	GG	GG	GG	GG	GG	GG	AA	GG	GG	AA	AA	GG	AA	GG	AA	NN	AA	GG	AA	AA	AA	AA	AA
PZE-101042039	C/A	1	28632923	+	NA	NA	NA	NA	NA	NA	CC	AA	CC	CC	AA	CC	CC	CC	AA	CC	CC	CC	AA	CC	CC	CC	AA	CC	CC	AA	AA	CC	CC	CC	CC	CC	CC	CC	CC	AA	CC	CC	CC	CC	CC	CC	CC	CC	CC
PZE-101042040	A/G	1	28633411	+	NA	NA	NA	NA	NA	NA	AA	GG	AA	AA	GG	AA	GG	AA	GG	AA	AA	AA	GG	AA	AA	AA	GG	GG	AA	GG	GG	GG	AA	AA	AA	AA	AA	AA	AA	GG	AA	AA	AA	GG	AA	AA	AA	AA	AA
PZE-101042041	A/G	1	28636325	+	NA	NA	NA	NA	NA	NA	AA	AA	AA	AA	AA	AA	GG	GG	AA	AA	AA	AA	AA	AA	AA	AA	AA	GG	AA	AA	AA	GG	GG	AA	GG	AA	AA	AA	AA	AA	AA	AG	GG	GG	GG	AA	GG	AA	AA
PZE-101042048	A/C	1	28641301	+	NA	NA	NA	NA	NA	NA	AA	CC	AA	AA	CC	AA	CC	NN	CC	AA	AA	AA	CC	AA	AA	AA	CC	CC	AA	CC	CC	CC	CC	AA	NN	AA	AA	AA	AA	CC	AA	NN	CC	CC	CC	AA	CC	AA	AA
PZE-101042060	A/C	1	28642804	+	NA	NA	NA	NA	NA	NA	AA	CC	AA	AA	CC	AA	CC	AA	CC	AA	CC	AA	CC	AA	AA	AA	CC	CC	AA	CC	CC	CC	AA	AA	CC	AA	AA	AA	AA	CC	AA	AA	AA	CC	AA	AA	AA	AA	AA
PZE-101042156	A/G	1	28766398	+	NA	NA	NA	NA	NA	NA	GG	AA	AA	AA	GG	GG	AA	GG	AA	GG	GG	GG	AA	AA	GG	AA	AA	AA	GG	AA	AA	NN	AA	GG	AA	GG	AA	GG	AA	AA	GG	AG	AA	AA	AA	GG	AA	AA	AA
PZE-101042195	G/A	1	28796497	+	NA	NA	NA	NA	NA	NA	AA	GG	GG	GG	AA	AA	GG	AA	GG	AA	AA	AA	GG	GG	AA	GG	GG	GG	AA	GG	GG	GG	GG	AA	GG	AA	GG	AA	GG	GG	AA	NN	GG	GG	GG	AA	GG	GG	GG
PZE-101042196	A/G	1	28796566	+	NA	NA	NA	NA	NA	NA	GG	AA	AA	AA	GG	GG	AA	GG	AA	GG	GG	GG	AA	AA	GG	AA	AA	AA	GG	AA	AA	AA	AA	GG	AA	GG	AA	GG	AA	AA	GG	AG	AA	AA	AA	GG	AA	AA	AA
PZE-101042212	A/G	1	28801906	+	NA	NA	NA	NA	NA	NA	AA	GG	AA	AA	AA	AA	AA	AA	GG	AA	AA	AA	AA	AA	AA	AA	AA	GG	AA	GG	AA	AA	AA	AA	AA	AA	AA	AA	AA	AA	AA	AA	AA	GG	AA	AA	AA	AA	AA
PZE-101042341	G/A	1	28927650	+	NA	NA	NA	NA	NA	NA	GG	GG	GG	GG	GG	GG	GG	GG	GG	GG	GG	GG	AA	GG	GG	GG	AA	GG	GG	GG	AA	GG	GG	AA	GG	GG	GG	GG	GG	AA	GG	GG	GG	GG	GG	GG	GG	GG	GG
PZE-101042424	A/G	1	28964147	+	NA	NA	NA	NA	NA	NA	AA	GG	AA	AA	GG	GG	GG	AA	GG	AA	AA	AA	GG	AA	GG	AA	GG	GG	AA	GG	AA	GG	AA	GG	AA	GG	AA	AA	AA	AA	AA	AG	AA	GG	AA	AA	AA	AA	AA
SYN23444	A/G	1	29254640	+	NA	NA	NA	NA	NA	NA	NN	AA	AA	AA	AA	AA	AA	AA	NN	AA	GG	NN	GG	AA	AA	AA	AA	AA	AA	NN	AA	NN	AA	AA	AA	AA	GG	AA	GG	AA	AA	AA	AA	AA	AA	AA	AA	GG	GG
SYN23445	G/A	1	29255212	+	NA	NA	NA	NA	NA	NA	GG	AA	GG	GG	GG	AA	GG	AA	AA	AA	AA	AA	AA	GG	GG	GG	GG	GG	GG	AA	GG	AA	GG	GG	GG	GG	AA	GG	NN	GG	AA	GG	GG	GG	GG	AA	GG	AA	AA
SYN23449	G/A	1	29255462	+	NA	NA	NA	NA	NA	NA	AA	AA	GG	GG	GG	AA	GG	AA	AA	AA	AA	AA	AA	GG	GG	GG	GG	GG	GG	AA	GG	AA	GG	GG	GG	GG	AA	AA	AA	GG	AA	GG	GG	GG	GG	AA	GG	AA	AA
SYN23446	A/C	1	29255792	+	NA	NA	NA	NA	NA	NA	CC	CC	AA	AA	AA	CC	AA	CC	CC	CC	CC	CC	CC	AA	AA	AA	AA	AA	AA	CC	AA	CC	AA	AA	AA	AA	CC	CC	CC	AA	CC	AA	AA	AA	AA	CC	AA	CC	CC
PZE-101043094	A/G	1	29355317	+	NA	NA	NA	NA	NA	NA	GG	GG	AA	AA	AA	GG	AA	GG	GG	AA	AA	GG	GG	AA	AA	AA	AA	AA	AA	GG	AA	GG	AA	AA	AA	AA	GG	GG	GG	AA	GG	AA	GG	AA	AA	GG	NN	GG	GG
PZE-101043096	G/A	1	29355902	+	NA	NA	NA	NA	NA	NA	GG	AA	GG	GG	GG	AA	GG	AA	AA	GG	GG	AA	AA	GG	GG	GG	GG	GG	GG	AA	GG	AA	GG	GG	GG	GG	AA	GG	AA	GG	AA	GG	GG	GG	GG	AA	GG	AA	AA
SYN6638	C/A	1	29360366	+	NA	NA	NA	NA	NA	NA	AA	AA	CC	CC	AA	AA	CC	AA	AA	AA	AA	AA	AA	CC	AC	CC	AC	AC	CC	AA	CC	AA	AC	CC	CC	CC	AA	AA	AA	CC	AA	CC	AA	CC	CC	AA	CC	AA	AA
PZE-101043180	C/A	1	29400930	+	NA	NA	NA	NA	NA	NA	AA	CC	CC	CC	AA	CC	CC	CC	CC	CC	CC	CC	CC	CC	CC	CC	CC	CC	CC	CC	CC	CC	CC	CC	CC	CC	CC	AA	CC	CC	CC	CC	CC	CC	CC	CC	CC	CC	CC
PZE-101043186	A/C	1	29403977	+	NA	NA	NA	NA	NA	NA	CC	AA	AA	AA	CC	AA	AA	AA	AA	AA	AA	AA	AA	AA	AA	AA	AA	AA	AA	AA	AA	AA	AA	AA	AA	AA	AA	CC	AA	AA	AA	AA	CC	AA	AA	AA	NN	AA	AA
PZE-101043189	G/A	1	29404442	+	NA	NA	NA	NA	NA	NA	AA	GG	GG	GG	AA	GG	GG	GG	GG	GG	GG	GG	GG	GG	GG	GG	GG	AA	GG	GG	GG	GG	GG	GG	GG	GG	GG	AA	GG	GG	GG	GG	AA	AA	GG	GG	NN	GG	GG
PZE-101043413	C/A	1	29541702	+	NA	NA	NA	NA	NA	NA	CC	CC	CC	CC	CC	CC	CC	AA	CC	AC	CC	CC	CC	CC	CC	CC	CC	CC	CC	CC	CC	AA	CC	AC	CC	CC	CC	CC	CC	CC	CC	NN	AA	AA	CC	CC	CC	CC	CC
PZE-101043507	G/A	1	29550398	+	NA	NA	NA	NA	NA	NA	GG	GG	GG	GG	AA	AA	AA	AA	GG	GG	GG	AA	AA	GG	GG	GG	GG	AA	GG	GG	GG	AA	AA	GG	GG	GG	AA	GG	AA	GG	AA	AG	GG	AA	AA	GG	NN	AA	AA
PZE-101043512	C/A	1	29551638	+	NA	NA	NA	NA	NA	NA	CC	CC	CC	CC	AA	CC	AA	CC	CC	CC	CC	CC	CC	CC	CC	CC	CC	AA	CC	CC	CC	AA	CC	CC	CC	CC	CC	CC	CC	CC	CC	CC	CC	CC	CC	CC	CC	CC	CC
PZE-101043600	A/C	1	29681768	+	NA	NA	NA	NA	NA	NA	AA	AA	CC	CC	AA	AA	CC	CC	AA	AA	AA	CC	AA	CC	CC	CC	CC	CC	AA	AA	AA	AA	AA	AA	AA	CC	CC	AA	CC	AA	AA	AA	CC	CC	AA	AA	NN	CC	CC
PZE-101043604	A/C	1	29684027	+	NA	NA	NA	NA	NA	NA	AA	AA	CC	AA	AA	AA	CC	CC	AA	AA	AA	CC	AA	CC	AA	AA	AA	AA	AA	AA	AA	AA	AA	AA	AA	AA	AA	AA	AA	AA	AA	AA	AA	CC	AA	AA	AA	AA	AA
PZE-101043656	A/C	1	29694518	+	NA	NA	NA	NA	NA	NA	AA	AA	AA	CC	AA	AA	AA	AA	AA	AA	AA	AA	CC	AA	CC	CC	AA	CC	AA	AA	AA	AA	CC	AA	CC	CC	CC	AA	CC	AA	AA	AC	CC	AA	CC	AA	CC	CC	CC
PZE-101043669	A/G	1	29742467	+	NA	NA	NA	NA	NA	NA	AA	AA	AA	GG	AA	AA	AA	AA	AA	AA	AA	AA	GG	AA	GG	GG	AA	GG	AA	AA	AA	AA	GG	AA	AA	GG	GG	AA	GG	AA	AA	NN	GG	AA	GG	AA	GG	GG	GG
PZE-101043670	A/G	1	29742488	+	NA	NA	NA	NA	NA	NA	AA	AA	AA	GG	AA	AA	AA	AA	AA	AA	AA	AA	GG	AA	GG	GG	AA	GG	AA	AA	AA	AA	GG	AA	AA	GG	GG	AA	GG	AA	AA	NN	GG	AA	GG	AA	GG	GG	GG
PZE-101043674	G/A	1	29757662	+	NA	NA	NA	NA	NA	NA	GG	GG	GG	AA	GG	GG	GG	GG	GG	GG	GG	GG	AA	GG	AA	AA	GG	AA	GG	GG	GG	GG	AA	GG	GG	AA	AA	GG	AA	GG	GG	NN	AG	GG	AA	GG	AG	AA	AG
PZE-101043682	A/C	1	29784435	+	NA	NA	NA	NA	NA	NA	CC	AA	CC	CC	CC	AA	CC	CC	AA	CC	AA	CC	AA	CC	AA	CC	AA	CC	AA	AA	AA	AA	AA	AA	CC	AA	CC	CC	CC	AA	AA	AA	AA	CC	AA	AA	AA	CC	CC
PZE-101043685	C/A	1	29784748	+	NA	NA	NA	NA	NA	NA	CC	CC	CC	CC	CC	CC	CC	CC	CC	CC	CC	AA	CC	CC	CC	CC	AA	CC	CC	CC	CC	CC	CC	CC	CC	CC	CC	CC	CC	CC	CC	CC	CC	CC	CC	CC	CC	CC	CC
PZE-101044115	C/A	1	30216622	+	NA	NA	NA	NA	NA	NA	AA	CC	CC	CC	CC	AA	AA	AA	CC	AC	CC	AA	CC	CC	CC	CC	CC	CC	AA	CC	AA	AA	CC	CC	CC	CC	CC	AA	CC	AA	AA	CC	CC	AA	CC	AA	CC	CC	CC
SYNGENTA1435	C/G	1	30259309	+	NA	NA	NA	NA	NA	NA	CC	GG	CC	CC	GG	CC	CC	CC	GG	CC	CC	CC	CC	CC	CC	CC	CC	CC	CC	GG	CC	CC	GG	CC	CC	CC	CC	CC	CC	CC	CC	GC	CC	CC	GG	CC	NN	CC	CC
SYNGENTA1440	A/G	1	30259501	+	NA	NA	NA	NA	NA	NA	GG	AA	AA	AA	GG	GG	GG	AA	AA	AA	GG	GG	AA	AA	AA	AA	GG	AA	GG	AA	GG	GG	GG	GG	AA	AA	AA	GG	AA	GG	AA	GG	AA	AA	GG	GG	NN	AA	AA
PZE-101044313	A/G	1	30279417	+	NA	NA	NA	NA	NA	NA	GG	AA	GG	GG	AA	AA	GG	GG	AA	AA	AA	GG	AA	GG	AA	GG	AA	GG	GG	AA	AA	AA	AA	GG	AA	AA	GG	GG	GG	AA	GG	AG	AA	GG	AA	GG	AA	GG	GG
PZE-101044448	C/A	1	30292896	+	NA	NA	NA	NA	NA	NA	CC	NN	AA	CC	NN	NN	NN	CC	NN	CC	NN	NN	CC	AA	NN	CC	AA	AA	CC	NN	CC	CC	AA	CC	NN	NN	AA	CC	AC	CC	CC	NN	NN	CC	AA	CC	AA	CC	CC
PZE-101044520	G/A	1	30300362	+	NA	NA	NA	NA	NA	NA	GG	GG	GG	GG	GG	GG	GG	GG	GG	GG	GG	GG	GG	GG	GG	GG	GG	GG	AA	GG	NN	GG	GG	GG	GG	GG	GG	GG	GG	NN	GG	GG	GG	GG	GG	GG	GG	GG	GG
PZE-101044585	A/G	1	30436724	+	NA	NA	NA	NA	NA	NA	AA	AA	AA	GG	AA	AA	AA	GG	AA	AA	AA	GG	AA	AA	AA	AA	AA	AA	AA	AA	AA	AA	AA	AA	AA	AA	AA	AA	NN	AA	GG	AA	AA	GG	AA	AA	AA	GG	GG
ZM009766-0333	A/G	1	30534349	+	NA	NA	NA	NA	NA	NA	AA	AA	AA	AA	AA	AA	AA	AA	AA	AA	AA	AA	AA	AA	GG	AA	GG	GG	AA	AA	AA	GG	GG	GG	AA	GG	AA	AA	AA	AA	AA	GG	GG	AA	GG	AA	GG	AA	AA
SYN39234	G/A	1	30535195	+	NA	NA	NA	NA	NA	NA	AA	AA	AA	GG	AA	GG	AA	GG	AA	AA	GG	GG	GG	AA	GG	AA	GG	GG	AA	AA	GG	GG	GG	AA	GG	GG	AA	AA	AG	GG	AA	NN	GG	GG	GG	AA	GG	GG	GG
PZE-101044686	A/G	1	30568749	+	NA	NA	NA	NA	NA	NA	AA	AA	GG	AA	AA	GG	AA	AA	AA	AA	AA	AA	AA	GG	GG	AA	AA	AA	AA	AA	AA	GG	AA	GG	GG	GG	GG	AA	AG	AA	AA	NN	GG	AA	AA	AA	NN	AA	AA
PZE-101044692	A/G	1	30570149	+	NA	NA	NA	NA	NA	NA	AA	GG	AA	AA	GG	AA	GG	AA	GG	AA	AA	NN	AA	AA	GG	GG	AA	AA	AA	GG	NN	AA	AA	GG	GG	GG	AA	AA	AA	NN	NN	NN	GG	AA	AA	NN	AA	AA	AA
PZE-101044715	G/A	1	30571714	+	NA	NA	NA	NA	NA	NA	GG	GG	GG	GG	GG	GG	AA	GG	GG	AA	GG	AA	GG	GG	AA	AA	GG	GG	GG	GG	GG	GG	GG	GG	GG	AA	GG	GG	GG	GG	AA	GG	AA	GG	GG	AA	GG	GG	GG
PZE-101044721	G/A	1	30612195	+	NA	NA	NA	NA	NA	NA	GG	AA	AA	GG	AA	AA	AA	GG	AA	GG	GG	AA	GG	AA	GG	AA	GG	GG	GG	AA	GG	GG	GG	GG	GG	GG	AA	GG	AG	GG	GG	GG	GG	GG	GG	GG	GG	GG	GG
PZE-101044748	G/A	1	30629630	+	NA	NA	NA	NA	NA	NA	AA	GG	GG	GG	GG	NN	GG	GG	GG	GG	AA	GG	AA	GG	GG	GG	GG	GG	AA	GG	GG	AA	GG	GG	GG	GG	GG	AA	GG	GG	GG	GG	GG	GG	GG	GG	GG	GG	GG
PZE-101044926	C/A	1	30682588	+	NA	NA	NA	NA	NA	NA	CC	CC	CC	CC	CC	CC	CC	CC	CC	CC	CC	CC	CC	CC	CC	AA	CC	CC	CC	CC	CC	CC	CC	CC	CC	CC	CC	CC	CC	CC	CC	CC	CC	CC	CC	CC	CC	CC	CC
PZE-101044879	A/C	1	30684307	+	NA	NA	NA	NA	NA	NA	AA	AA	AA	CC	AA	AA	CC	AA	AA	AA	CC	AA	AA	AA	AA	AA	AA	CC	AA	AA	AA	AA	AA	AA	AA	AA	AA	AA	NN	AA	CC	AA	AA	AA	AA	CC	AA	CC	CC
PZE-101044787	A/G	1	30688139	+	NA	NA	NA	NA	NA	NA	AA	AA	GG	NN	AA	AA	NN	GG	AA	GG	GG	AA	AA	GG	AA	GG	AA	GG	AA	AA	GG	GG	AA	AA	AA	AA	GG	GG	GG	GG	NN	AA	AA	GG	AA	AA	AA	NN	NN
SYN34303	G/A	1	30688527	+	NA	NA	NA	NA	NA	NA	GG	GG	AA	GG	GG	GG	GG	AA	GG	AA	AA	GG	GG	AA	GG	AA	GG	AA	GG	GG	AA	AA	GG	GG	GG	GG	AA	AA	NN	AA	GG	GG	GG	AA	GG	GG	GG	GG	GG
PZE-101044778	A/G	1	30689129	+	NA	NA	NA	NA	NA	NA	AA	AA	AA	GG	AA	NN	GG	AA	AA	AA	AA	AA	NN	AA	AA	AA	AA	AA	AA	AA	AA	AA	AA	AA	AA	AA	AA	AA	NN	AA	GG	AA	AA	AA	AA	AA	AA	GG	GG
PZE-101044770	A/G	1	30695765	+	NA	NA	NA	NA	NA	NA	AA	AA	GG	AA	AA	AA	AA	GG	AA	GG	GG	AA	AA	GG	AA	GG	AA	GG	AA	AA	GG	GG	AA	AA	AA	AA	GG	GG	NN	GG	AA	AA	AA	GG	AA	AA	AA	AA	AA
PZE-101045061	C/A	1	30744186	+	NA	NA	NA	NA	NA	NA	CC	CC	AA	CC	CC	CC	CC	AA	CC	AA	CC	CC	CC	AA	CC	AA	CC	AA	CC	CC	AA	AA	CC	AA	CC	CC	AA	AA	NN	AA	CC	NN	CC	AA	CC	CC	CC	CC	CC
SYN37291	A/G	1	30754598	+	NA	NA	NA	NA	NA	NA	AA	AA	AA	GG	AA	AA	AA	AA	AA	AA	AA	AA	AA	AA	AA	AA	AA	AA	AA	AA	AA	AA	AA	AA	AA	AA	AA	AA	AA	AA	GG	AA	AA	AA	AA	AA	AA	GG	GG
SYN37292	A/G	1	30760105	+	NA	NA	NA	NA	NA	NA	AA	AA	AA	GG	AA	AA	AA	AA	AA	AA	AA	AA	AA	AA	AA	AA	AA	AA	AA	AA	AA	AA	AA	AA	AA	AA	AA	AA	AA	AA	GG	AA	AA	AA	AA	AA	AA	GG	GG
PZE-101045021	G/A	1	30762295	+	NA	NA	NA	NA	NA	NA	GG	AA	GG	GG	AA	GG	GG	GG	AA	GG	GG	AA	GG	GG	AA	GG	AA	GG	AA	AA	GG	GG	AA	GG	GG	AA	GG	GG	GG	GG	GG	AG	AA	GG	AA	GG	AA	GG	GG
PZE-101045001	A/G	1	30805134	+	NA	NA	NA	NA	NA	NA	GG	AA	AA	AA	AA	AA	GG	AA	AA	AA	AA	GG	GG	AA	AA	AA	AA	AA	GG	AA	AA	AA	AA	AA	AA	AA	AA	AA	AG	AA	AA	AA	AA	AA	AA	AA	AA	AA	AA
PZE-101045009	A/G	1	30806294	+	NA	NA	NA	NA	NA	NA	AA	GG	AA	AA	GG	GG	GG	GG	GG	GG	AA	AA	GG	AA	AA	AA	AA	AA	AA	GG	GG	AA	AA	AA	GG	AA	AA	GG	AA	GG	AA	AA	AA	GG	AA	AA	AA	AA	AA
PZE-101045064	A/C	1	30888417	+	NA	NA	NA	NA	NA	NA	CC	CC	AA	AA	CC	CC	CC	CC	CC	AA	AA	AA	CC	AA	AA	AA	AA	AA	AA	CC	CC	CC	AA	AA	AA	AA	AA	CC	NN	CC	AA	AA	AA	CC	AA	AA	AA	AA	AA
PZE-101045068	G/A	1	30889881	+	NA	NA	NA	NA	NA	NA	AA	AA	GG	GG	AA	AA	AA	AA	AA	GG	GG	GG	AA	GG	GG	GG	GG	GG	GG	AA	AA	AA	GG	GG	GG	GG	GG	AA	NN	AA	GG	GG	GG	AA	GG	GG	GG	GG	GG
PZE-101045070	A/C	1	30890157	+	NA	NA	NA	NA	NA	NA	CC	CC	AA	AA	CC	CC	CC	CC	CC	AA	AA	AA	CC	AA	AA	AA	AA	AA	AA	CC	CC	CC	AA	AA	AA	AA	AA	CC	AC	CC	AA	AA	AA	CC	AA	AA	AA	AA	AA
PZE-101045204	G/C	1	31060322	+	NA	NA	NA	NA	NA	NA	GG	CC	GG	GG	CC	CC	CC	CC	CC	GG	GG	GG	CC	GG	GG	GG	GG	GG	GG	CC	CC	GG	GG	GG	GG	GG	GG	CC	GG	CC	GG	GG	GG	CC	GG	GG	GG	GG	GG
PZE-101045203	G/A	1	31060548	+	NA	NA	NA	NA	NA	NA	GG	GG	GG	GG	GG	GG	GG	GG	GG	AA	GG	AA	GG	GG	AA	GG	AA	AA	AA	GG	GG	GG	AA	AA	AA	AA	GG	GG	GG	GG	GG	AA	AA	GG	AA	GG	AA	GG	GG
PZE-101045197	A/C	1	31060951	+	NA	NA	NA	NA	NA	NA	AA	AA	AA	AA	AA	AA	AA	AA	AA	CC	AA	CC	AA	AA	CC	AA	CC	CC	CC	AA	AA	AA	CC	CC	CC	CC	AA	AA	AA	AA	AA	CC	CC	AA	CC	AA	CC	AA	AA
PZE-101045153	C/A	1	31064736	+	NA	NA	NA	NA	NA	NA	CC	CC	CC	CC	CC	CC	CC	CC	CC	CC	AA	CC	CC	CC	CC	CC	CC	AA	CC	CC	CC	CC	CC	AA	CC	CC	CC	CC	CC	CC	CC	NN	CC	CC	CC	CC	CC	CC	CC
PZE-101045145	G/A	1	31064990	+	NA	NA	NA	NA	NA	NA	GG	AA	GG	GG	AA	AA	AA	GG	AA	GG	GG	GG	AA	GG	GG	GG	GG	AA	GG	AA	GG	AA	GG	AA	GG	GG	GG	GG	GG	GG	GG	NN	GG	GG	GG	GG	GG	GG	GG
PZE-101045130	C/A	1	31065740	+	NA	NA	NA	NA	NA	NA	CC	CC	CC	CC	CC	AA	CC	CC	CC	CC	CC	CC	AA	CC	CC	CC	CC	CC	CC	CC	CC	CC	CC	CC	CC	CC	CC	CC	CC	CC	CC	CC	CC	CC	CC	CC	CC	CC	CC
PZE-101045111	A/G	1	31070185	+	NA	NA	NA	NA	NA	NA	GG	GG	AA	AA	GG	AA	GG	GG	GG	AA	GG	GG	AA	AA	GG	AA	AA	GG	AA	GG	GG	GG	AA	GG	AA	GG	AA	GG	NN	GG	AA	AA	GG	GG	AA	AA	AA	AA	AA
PZE-101045108	C/A	1	31071829	+	NA	NA	NA	NA	NA	NA	NN	CC	AA	CC	CC	CC	CC	CC	CC	AA	NN	CC	CC	AA	NN	AA	CC	CC	CC	CC	NN	CC	CC	CC	AA	NN	AA	NN	NN	NN	CC	CC	NN	CC	CC	CC	CC	CC	CC
PZE-101045092	G/A	1	31089153	+	NA	NA	NA	NA	NA	NA	GG	GG	GG	NN	GG	NN	GG	GG	GG	GG	GG	GG	AG	GG	GG	GG	NN	GG	GG	GG	AG	NN	GG	GG	GG	GG	GG	AG	GG	AA	GG	GG	NN	GG	GG	NN	GG	GG	GG
PZE-101045249	A/G	1	31206651	+	NA	NA	NA	NA	NA	NA	GG	GG	AA	AA	GG	AA	GG	AA	GG	AA	AA	GG	AA	AA	AA	AA	AA	GG	GG	GG	GG	GG	AA	GG	AA	AA	AA	GG	NN	GG	AA	AG	AA	AA	AA	GG	AA	AA	AA
PZE-101045301	G/A	1	31243038	+	NA	NA	NA	NA	NA	NA	GG	GG	GG	GG	GG	GG	GG	AA	GG	GG	GG	GG	GG	GG	GG	GG	GG	GG	GG	GG	AA	GG	GG	GG	GG	GG	GG	AA	GG	AA	GG	GG	GG	AA	GG	GG	GG	GG	GG
SYN5392	C/A	1	31243619	+	NA	NA	NA	NA	NA	NA	AA	AA	AA	CC	AA	CC	CC	AA	AA	CC	CC	CC	AA	AA	CC	AA	CC	AA	CC	AA	CC	AA	CC	CC	CC	CC	AA	CC	AA	CC	CC	CC	CC	AA	CC	CC	CC	CC	CC
PZE-101045444	G/A	1	31380212	+	NA	NA	NA	NA	NA	NA	GG	GG	GG	GG	GG	GG	GG	GG	GG	GG	GG	GG	AA	GG	AA	GG	AA	GG	GG	GG	GG	AA	AA	GG	GG	AA	GG	GG	GG	GG	GG	AG	AA	GG	AA	GG	AA	GG	GG
PZE-101045481	G/A	1	31485764	+	NA	NA	NA	NA	NA	NA	GG	GG	GG	GG	GG	GG	GG	GG	GG	GG	GG	GG	AA	GG	AA	GG	AA	GG	GG	GG	GG	GG	AA	GG	GG	AA	GG	GG	NN	GG	GG	NN	AA	GG	AA	GG	AA	GG	GG
PZE-101045505	C/A	1	31502042	+	NA	NA	NA	NA	NA	NA	CC	CC	CC	CC	CC	CC	CC	CC	CC	CC	CC	CC	AA	CC	AA	CC	AA	CC	CC	CC	CC	CC	AA	CC	CC	AA	CC	CC	NN	CC	CC	NN	AA	CC	AA	CC	AA	CC	CC
PZE-101045519	A/G	1	31535697	+	NA	NA	NA	NA	NA	NA	AA	AA	AA	AA	AA	AA	AA	GG	AA	AA	AA	AA	GG	AA	GG	AA	GG	AA	AA	AA	AA	AA	GG	AA	AA	GG	AA	AA	NN	AA	AA	NN	GG	GG	GG	AA	GG	AA	AA
PZE-101045549	A/G	1	31582444	+	NA	NA	NA	NA	NA	NA	GG	AA	AA	AA	AA	AA	AA	GG	AA	AA	AA	AA	GG	AA	GG	AA	GG	AA	GG	AA	AA	AA	GG	AA	AA	GG	AA	AA	NN	AA	AA	NN	GG	GG	GG	GG	GG	AA	AA
PZE-101045606	G/A	1	31662682	+	NA	NA	NA	NA	NA	NA	AA	GG	GG	GG	GG	GG	GG	AA	GG	GG	GG	GG	AA	GG	AA	GG	AA	GG	AA	GG	GG	GG	AA	GG	AA	AA	GG	GG	AG	GG	GG	AG	AA	AA	AA	AA	AA	GG	GG
PZE-101045616	A/G	1	31723361	+	NA	NA	NA	NA	NA	NA	GG	AA	AA	AA	AA	AA	AA	GG	AA	AA	AA	AA	GG	AA	AA	AA	AA	AA	GG	AA	AA	AA	AA	AA	AA	AA	AA	AA	GG	AA	AA	AA	AA	GG	AA	GG	AA	AA	AA
SYNGENTA12229	A/G	1	31741542	+	NA	NA	NA	NA	NA	NA	GG	AA	AA	AA	AA	AA	AA	GG	AA	AA	AA	AA	GG	AA	GG	AA	GG	AA	GG	AA	AA	AA	GG	AA	AA	GG	AA	AA	NN	AA	AA	NN	GG	GG	GG	GG	GG	AA	AA
PZE-101046080	C/A	1	31850441	+	NA	NA	NA	NA	NA	NA	CC	CC	CC	CC	CC	AA	CC	CC	CC	AA	CC	CC	CC	CC	CC	CC	CC	CC	AA	CC	CC	CC	AA	CC	CC	CC	CC	CC	CC	CC	CC	CC	CC	CC	AA	AA	CC	CC	CC
SYN8488	G/A	1	31859420	+	NA	NA	NA	NA	NA	NA	GG	GG	GG	AA	GG	GG	GG	GG	GG	GG	GG	GG	GG	GG	GG	GG	GG	GG	GG	GG	GG	GG	GG	GG	GG	GG	GG	GG	GG	GG	AA	GG	GG	GG	GG	GG	GG	AA	AA
SYN8491	G/A	1	31860782	+	NA	NA	NA	NA	NA	NA	GG	GG	GG	GG	GG	GG	GG	GG	GG	GG	GG	GG	GG	GG	GG	GG	GG	GG	GG	GG	GG	GG	AA	GG	GG	GG	GG	GG	GG	GG	GG	GG	GG	GG	AA	GG	GG	GG	GG
PZE-101046057	A/G	1	31861674	+	NA	NA	NA	NA	NA	NA	AA	GG	NN	GG	GG	AA	GG	AA	GG	AA	AA	AA	GG	AA	AA	AA	AA	AA	AA	GG	GG	GG	AA	GG	AA	AA	AA	GG	NN	GG	GG	AG	AA	AA	AA	AA	AA	GG	GG
SYN8489	A/G	1	31861747	+	NA	NA	NA	NA	NA	NA	AA	GG	AA	GG	GG	AA	GG	AA	GG	AA	AA	AA	GG	AA	AA	AA	AA	AA	AA	GG	GG	GG	AA	GG	AA	AA	AA	GG	AA	GG	GG	AG	AA	AA	AA	AA	AA	GG	GG
SYN8487	G/A	1	31865606	+	NA	NA	NA	NA	NA	NA	GG	GG	GG	AA	GG	GG	GG	GG	GG	GG	GG	GG	GG	GG	GG	GG	GG	GG	GG	GG	GG	GG	GG	GG	GG	GG	GG	GG	GG	GG	AA	GG	GG	GG	GG	GG	GG	AA	AA
PZE-101046045	G/A	1	31865649	+	NA	NA	NA	NA	NA	NA	GG	AA	GG	GG	AA	GG	AA	GG	AA	GG	GG	GG	GG	GG	GG	GG	GG	GG	GG	AA	AA	AA	GG	GG	GG	GG	GG	AA	AG	AA	GG	GG	GG	GG	GG	GG	GG	GG	GG
SYN8490	G/A	1	31870063	+	NA	NA	NA	NA	NA	NA	GG	AA	GG	AA	AA	GG	AA	GG	AA	GG	GG	GG	AA	GG	GG	GG	GG	AA	GG	AA	AA	AA	GG	AA	GG	GG	GG	AA	NN	AA	AA	AA	GG	GG	GG	GG	NN	AA	AA
PZE-101046128	G/A	1	31976053	+	NA	NA	NA	NA	NA	NA	GG	GG	GG	GG	GG	GG	GG	AA	GG	GG	GG	AA	AA	GG	AA	GG	GG	GG	AA	GG	AA	AA	GG	AA	GG	AA	GG	AA	GG	AA	GG	AA	AA	AA	GG	AA	AA	GG	GG
PZE-101046132	G/A	1	31976599	+	NA	NA	NA	NA	NA	NA	AA	GG	AA	AA	GG	GG	AA	GG	GG	GG	GG	GG	GG	AA	GG	AA	AA	AA	GG	GG	GG	GG	GG	GG	GG	GG	AA	GG	AA	GG	AA	GG	GG	GG	GG	GG	GG	AA	AA
PZE-101046735	A/C	1	32154688	+	NA	NA	NA	NA	NA	NA	CC	AA	CC	AA	AA	CC	AA	CC	AA	AA	AA	CC	AA	CC	AA	AA	CC	AA	AA	AA	CC	CC	CC	AA	AA	AA	CC	CC	AA	CC	AA	CC	AA	AA	CC	CC	CC	AA	AA
PZE-101046755	G/A	1	32157097	+	NA	NA	NA	NA	NA	NA	AA	GG	GG	AA	GG	GG	AA	GG	GG	GG	AA	GG	AA	GG	AA	AA	GG	AA	GG	GG	GG	GG	GG	GG	GG	AA	GG	GG	AG	GG	AA	GG	AA	GG	GG	GG	NN	AA	AA
PZE-101046835	C/A	1	32197696	+	NA	NA	NA	NA	NA	NA	CC	AA	CC	CC	AA	CC	CC	CC	AA	CC	AA	CC	CC	CC	CC	AA	CC	CC	CC	AA	AA	AA	CC	AA	CC	CC	CC	AA	AC	AA	CC	CC	CC	AA	CC	CC	CC	CC	CC
PZE-101046844	G/A	1	32199839	+	NA	NA	NA	NA	NA	NA	GG	AA	GG	GG	AA	GG	GG	GG	AA	GG	AA	GG	GG	GG	GG	GG	GG	GG	GG	AA	AA	AA	GG	AA	GG	GG	GG	AA	AG	AA	GG	GG	GG	AA	GG	GG	GG	GG	GG
PZE-101046858	A/G	1	32205527	+	NA	NA	NA	NA	NA	NA	GG	AA	AA	GG	AA	AA	AA	AA	AA	AA	AA	AA	AA	AA	AA	GG	AA	AA	AA	AA	AA	AA	AA	AA	AA	AA	AA	AA	AA	AA	GG	AA	AA	AA	AA	AA	AA	GG	GG
PZE-101046859	G/A	1	32205551	+	NA	NA	NA	NA	NA	NA	AG	AA	GG	AA	AA	GG	GG	GG	AA	GG	AA	GG	GG	GG	GG	GG	GG	GG	GG	AA	AA	AA	GG	AA	GG	GG	GG	AA	NN	AA	AA	GG	GG	AA	GG	GG	GG	AA	AA
PZE-101046876	G/A	1	32227267	+	NA	NA	NA	NA	NA	NA	AA	AA	GG	GG	AA	GG	GG	GG	AA	GG	AA	GG	GG	GG	AA	AA	GG	GG	GG	AA	AA	AA	GG	AA	GG	AA	GG	AA	AG	AA	GG	GG	AA	AA	GG	GG	GG	GG	GG
PZE-101046931	G/A	1	32233495	+	NA	NA	NA	NA	NA	NA	AA	AA	GG	GG	AA	GG	GG	AA	AA	AA	AA	GG	AA	GG	GG	AA	GG	GG	GG	AA	AA	AA	GG	AA	AA	GG	GG	AA	AG	AA	GG	GG	GG	AA	GG	GG	GG	GG	GG
PZE-101047239	A/C	1	32601388	+	NA	NA	NA	NA	NA	NA	AA	AA	AA	AA	AA	CC	AA	AA	AA	AA	CC	AA	AA	AA	AA	AA	AA	AA	AA	AA	CC	CC	AA	AA	AA	AA	AA	CC	AA	CC	CC	AA	AA	AA	AA	AA	AA	CC	CC
PZE-101047349	G/A	1	32753620	+	NA	NA	NA	NA	NA	NA	GG	GG	GG	GG	GG	GG	GG	NN	GG	GG	GG	GG	GG	GG	GG	GG	GG	GG	AA	GG	GG	GG	GG	GG	NN	GG	GG	GG	GG	GG	AA	GG	GG	GG	GG	GG	GG	AA	AA
PZE-101047390	A/G	1	32758011	+	NA	NA	NA	NA	NA	NA	GG	AA	AA	AA	AA	GG	GG	GG	AA	AG	GG	GG	GG	AA	GG	AA	AA	GG	AA	AA	AA	AA	AA	AA	AA	GG	AA	AA	AA	AA	AA	GG	GG	AA	AA	GG	GG	AA	AA
PZE-101047517	A/G	1	32837626	+	NA	NA	NA	NA	NA	NA	GG	GG	AA	AA	GG	AA	GG	AA	GG	AG	GG	GG	GG	AA	GG	GG	AA	GG	AA	GG	AA	AA	AA	AA	AA	GG	AA	AA	AA	AA	GG	GG	GG	AA	AA	AA	GG	GG	GG
PZE-101047611	A/G	1	32871182	+	NA	NA	NA	NA	NA	NA	AA	AA	AA	AA	AA	AA	AA	AA	AA	AA	GG	AA	AA	AA	AA	AA	AA	AA	AA	AA	AA	AA	AA	AA	AA	AA	AA	AA	AA	AA	GG	AA	AA	GG	AA	GG	AA	GG	GG
PUT-163a-18162870-1232	C/G	1	32994296	+	NA	NA	NA	NA	NA	NA	GG	CC	GG	CC	CC	CC	CC	CC	CC	CC	CC	CC	GG	GG	CC	GG	GG	CC	CC	CC	CC	CC	GG	CC	CC	CC	GG	CC	GG	CC	GG	GG	CC	CC	GG	CC	NN	GG	GG
PZE-101047696	G/A	1	32998652	+	NA	NA	NA	NA	NA	NA	GG	GG	GG	AA	GG	GG	GG	GG	GG	NN	GG	AA	GG	GG	GG	GG	GG	GG	GG	GG	GG	GG	GG	GG	GG	GG	GG	GG	GG	GG	GG	GG	GG	GG	GG	AA	GG	GG	GG
SYN10151	G/A	1	33112425	+	NA	NA	NA	NA	NA	NA	GG	GG	GG	GG	GG	GG	GG	GG	GG	GG	AA	AA	GG	GG	AA	GG	GG	AA	GG	GG	GG	AA	GG	GG	GG	AA	GG	GG	GG	GG	GG	GG	AA	AA	GG	AA	NN	GG	AA
SYN10144	A/G	1	33118004	+	NA	NA	NA	NA	NA	NA	GG	AA	AA	AA	AA	AA	AA	GG	AA	AA	GG	GG	AA	AA	GG	GG	AA	GG	GG	AA	AA	GG	AA	AA	AA	GG	AA	AA	AA	AA	GG	AA	GG	GG	AA	GG	NN	GG	GG
PZE-101047925	G/A	1	33123139	+	NA	NA	NA	NA	NA	NA	AA	GG	GG	GG	GG	GG	GG	AA	GG	GG	AA	GG	GG	GG	GG	AA	GG	GG	GG	GG	GG	AA	GG	GG	GG	GG	GG	GG	GG	GG	GG	GG	GG	GG	GG	GG	GG	GG	AA
PZE-101048115	A/G	1	33216955	+	NA	NA	NA	NA	NA	NA	AA	GG	AA	GG	GG	AA	AA	AA	GG	AG	AA	GG	AA	AA	AA	GG	AA	AA	GG	GG	AA	GG	AA	GG	AA	AA	AA	AA	AA	AA	AA	AA	AA	GG	AA	AA	AA	AA	AA
PZE-101048164	G/A	1	33266743	+	NA	NA	NA	NA	NA	NA	GG	GG	GG	GG	GG	GG	GG	GG	GG	NN	GG	GG	AA	GG	AA	AA	GG	GG	GG	GG	GG	GG	GG	GG	GG	AA	GG	GG	GG	GG	GG	GG	AA	AA	GG	AA	GG	GG	GG
SYN469	C/A	1	33321021	+	NA	NA	NA	NA	NA	NA	CC	CC	CC	AA	CC	AA	AA	CC	CC	CC	CC	CC	CC	CC	CC	AA	CC	CC	CC	CC	CC	CC	CC	CC	CC	CC	CC	CC	CC	CC	CC	CC	CC	CC	CC	CC	CC	CC	CC
SYN468	C/A	1	33321536	+	NA	NA	NA	NA	NA	NA	CC	CC	CC	AA	CC	CC	AA	CC	CC	CC	CC	AA	AA	CC	AA	AA	CC	AA	CC	CC	CC	CC	CC	CC	CC	AA	CC	CC	CC	CC	CC	CC	AA	AA	CC	CC	CC	CC	AA
PZE-101048542	A/G	1	33382572	+	NA	NA	NA	NA	NA	NA	AA	AA	AA	GG	AA	AA	GG	AA	AA	AG	GG	GG	AA	AA	AA	GG	AA	GG	AA	AA	AA	GG	AA	AA	AA	AA	AA	AA	AA	AA	AA	AA	AA	AA	AA	AA	AA	AA	AA
PZE-101048608	G/A	1	33416348	+	NA	NA	NA	NA	NA	NA	GG	GG	GG	GG	GG	AA	GG	GG	GG	GG	AA	GG	AA	GG	AA	GG	GG	GG	GG	GG	GG	GG	GG	GG	GG	AA	GG	GG	GG	GG	AA	GG	AA	AA	GG	GG	NN	AA	GG
PZE-101048629	A/G	1	33422254	+	NA	NA	NA	NA	NA	NA	GG	AA	AA	AA	AA	AA	GG	AA	AA	AG	GG	AA	AA	AA	AA	AA	AA	AA	AA	AA	GG	GG	AA	GG	AA	AA	AA	GG	AA	GG	AA	GG	AA	AA	AA	AA	GG	AA	GG
PZE-101048744	A/C	1	33459445	+	NA	NA	NA	NA	NA	NA	CC	AA	AA	AA	AA	AA	AA	AA	AA	AC	AA	CC	CC	AA	CC	AA	AA	CC	CC	AA	CC	CC	AA	AA	CC	CC	AA	CC	AA	CC	AA	AA	CC	CC	AA	AA	NN	AA	AA
PZE-101048807	A/C	1	33526063	+	NA	NA	NA	NA	NA	NA	CC	AA	AA	CC	AA	AA	CC	CC	AA	AA	AA	AA	CC	AA	CC	CC	AA	CC	CC	AA	CC	CC	AA	AA	AA	CC	AA	CC	AA	CC	CC	AA	CC	CC	AA	CC	AA	CC	AA
PZE-101048857	A/G	1	33630372	+	NA	NA	NA	NA	NA	NA	AA	GG	GG	GG	GG	GG	AA	AA	GG	GG	GG	AA	AA	GG	AA	GG	GG	AA	AA	GG	AA	GG	GG	AA	AA	AA	GG	AA	GG	AA	AA	AA	AA	GG	GG	AA	AA	AA	GG
PZE-101048890	A/G	1	33672182	+	NA	NA	NA	NA	NA	NA	GG	AA	AA	GG	AA	AA	AA	AA	AA	AA	GG	GG	GG	AA	GG	GG	AA	GG	GG	AA	GG	AA	AA	AA	AA	GG	AA	GG	AA	GG	AA	AA	GG	AA	AA	AA	AA	AA	GG
PZE-101048892	G/A	1	33672279	+	NA	NA	NA	NA	NA	NA	AA	GG	AA	GG	GG	GG	GG	GG	GG	AG	GG	AA	GG	AA	GG	GG	AA	GG	AA	GG	AA	GG	AA	GG	GG	GG	AA	AA	AA	AA	GG	GG	GG	AA	AA	GG	GG	GG	GG
PZE-101048984	A/G	1	33678549	+	NA	NA	NA	NA	NA	NA	GG	AA	GG	AA	AA	AA	AA	AA	AA	AA	GG	GG	GG	GG	GG	AA	GG	AA	AA	AA	GG	GG	GG	AA	AA	GG	GG	GG	GG	GG	AA	AA	GG	AA	GG	GG	NN	GG	GG
PZE-101049044	G/A	1	33799525	+	NA	NA	NA	NA	NA	NA	GG	GG	NN	GG	GG	GG	GG	AA	GG	GG	GG	GG	GG	NN	GG	GG	NN	GG	GG	GG	GG	GG	AA	GG	GG	GG	NN	GG	NN	GG	GG	GG	GG	GG	AA	GG	GG	GG	GG
PZE-101049091	A/G	1	33824383	+	NA	NA	NA	NA	NA	NA	GG	AA	GG	AA	AA	AA	AA	GG	AA	AA	AA	AA	AA	GG	GG	AA	GG	AA	GG	AA	AA	GG	AA	AA	AA	GG	GG	AA	GG	AA	GG	AA	AA	AA	AA	GG	NN	GG	AA
PZE-101049120	A/G	1	33831008	+	NA	NA	NA	NA	NA	NA	AA	GG	AA	GG	GG	GG	GG	AA	GG	AG	GG	GG	GG	AA	AA	GG	AA	GG	AA	GG	GG	AA	GG	AA	GG	AA	AA	GG	AA	GG	AA	AA	AA	GG	GG	AA	AA	AA	GG
PZE-101049125	G/A	1	33831846	+	NA	NA	NA	NA	NA	NA	GG	AA	GG	AA	AA	AA	AA	GG	AA	NN	AA	AA	AA	GG	GG	AA	GG	AA	GG	AA	AA	GG	AA	GG	AA	GG	GG	AA	GG	AA	GG	GG	GG	AA	AA	GG	GG	GG	AA
SYN33792	G/A	1	33833674	+	NA	NA	NA	NA	NA	NA	GG	AA	GG	AA	AA	AA	AA	GG	AA	AG	AA	AA	AA	GG	GG	AA	GG	AA	GG	AA	AA	GG	AA	GG	AA	GG	GG	AA	GG	AA	GG	GG	GG	AA	AA	GG	GG	GG	AA
SYN34505	A/G	1	33885206	+	NA	NA	NA	NA	NA	NA	GG	AA	AA	GG	AA	AA	GG	AA	AA	AG	AA	GG	GG	AA	GG	GG	AA	GG	GG	AA	AA	AA	GG	AA	AA	GG	AA	AA	AA	AA	AA	AA	AA	GG	GG	AA	NN	AA	AA
PZE-101049395	A/G	1	33956553	+	NA	NA	NA	NA	NA	NA	GG	AA	AA	AA	AA	GG	AA	GG	AA	AA	GG	GG	AA	AA	GG	AA	AA	GG	GG	AA	GG	AA	AA	GG	AA	GG	AA	GG	AA	GG	GG	GG	GG	AA	AA	GG	GG	GG	GG
PZE-101049396	C/A	1	33968557	+	NA	NA	NA	NA	NA	NA	CC	AA	CC	AA	AA	CC	CC	CC	AA	AA	CC	CC	CC	CC	CC	CC	CC	CC	CC	AA	CC	CC	AA	CC	AA	CC	CC	CC	CC	CC	CC	CC	CC	CC	AA	CC	CC	CC	CC
PZE-101049401	G/A	1	34100290	+	NA	NA	NA	NA	NA	NA	GG	GG	GG	GG	GG	GG	AA	GG	GG	GG	GG	GG	AA	GG	GG	GG	GG	GG	GG	GG	GG	GG	GG	GG	GG	GG	GG	GG	GG	GG	GG	GG	GG	GG	GG	GG	GG	GG	GG
SYN34797	A/G	1	34153740	+	NA	NA	NA	NA	NA	NA	AA	AA	AA	AA	AA	AA	GG	AA	AA	AA	AA	AA	GG	AA	AA	AA	AA	AA	AA	AA	AA	AA	AA	AA	AA	AA	AA	AA	AA	AA	AA	AA	AA	AA	AA	AA	AA	AA	AA
PZE-101049539	A/G	1	34203421	+	NA	NA	NA	NA	NA	NA	AA	AA	AA	AA	AA	AA	GG	AA	AA	AA	AA	AA	GG	AA	AA	GG	AA	AA	AA	AA	AA	AA	AA	AA	AA	AA	AA	AA	AA	AA	AA	AA	AA	AA	AA	AA	AA	AA	AA
PZE-101049608	C/A	1	34255898	+	NA	NA	NA	NA	NA	NA	CC	CC	AA	CC	CC	CC	AA	AA	CC	AC	CC	CC	AA	AA	CC	AA	AA	CC	CC	CC	CC	CC	CC	CC	AA	CC	AA	CC	AA	CC	AA	CC	CC	CC	CC	AA	CC	AA	CC
PUT-163a-60346415-2551	A/G	1	34317549	+	NA	NA	NA	NA	NA	NA	AA	AA	AA	AA	AA	AA	AA	AA	AA	AA	GG	GG	AA	AA	AA	AA	AA	AA	AA	AA	AA	GG	AA	AA	AA	AA	AA	AA	AA	AA	AA	AA	AA	GG	AA	AA	AA	AA	GG
PZE-101049707	C/A	1	34397744	+	NA	NA	NA	NA	NA	NA	CC	AA	AA	CC	AA	AA	CC	CC	AA	NN	CC	CC	CC	AA	CC	CC	AA	CC	AA	AA	CC	CC	CC	AA	AA	CC	AA	CC	AA	CC	AA	AA	AA	CC	CC	AA	AA	AA	CC
PUT-163a-22546732-1596	G/A	1	34405610	+	NA	NA	NA	NA	NA	NA	GG	GG	AA	GG	GG	GG	GG	GG	GG	GG	GG	GG	GG	AA	GG	GG	AA	GG	GG	GG	GG	GG	GG	GG	AA	GG	AA	GG	AA	GG	AA	GG	GG	GG	GG	AA	GG	AA	GG
PZB01662.2	C/A	1	34408391	+	NA	NA	NA	NA	NA	NA	AA	CC	CC	AA	CC	CC	AA	AA	CC	CC	CC	AA	CC	CC	CC	CC	CC	CC	CC	CC	CC	CC	AA	CC	CC	CC	CC	CC	CC	CC	CC	CC	CC	CC	AA	CC	CC	CC	CC
PZB01662.1	A/G	1	34408551	+	NA	NA	NA	NA	NA	NA	GG	AA	AA	GG	AA	GG	GG	GG	AA	AG	AA	GG	GG	AA	GG	GG	AA	GG	AA	AA	GG	AA	GG	GG	AA	GG	AA	GG	AA	GG	AA	GG	GG	AA	GG	AA	GG	AA	AA
PZE-101049995	A/G	1	34659667	+	NA	NA	NA	NA	NA	NA	AA	GG	AA	AA	GG	AA	AA	AA	GG	AG	AA	GG	AA	AA	AA	AA	AA	AA	AA	GG	AA	AA	AA	AA	AA	AA	AA	AA	AA	AA	AA	AA	AA	AA	AA	AA	AA	AA	AA
SYN24238	G/A	1	34660261	+	NA	NA	NA	NA	NA	NA	GG	GG	GG	AA	GG	AA	GG	GG	GG	GG	GG	GG	GG	GG	AA	GG	GG	GG	GG	GG	AA	AA	GG	AA	GG	AA	GG	AA	GG	AA	AA	AA	AA	GG	GG	AA	AA	AA	GG
PZE-101050010	G/A	1	34663575	+	NA	NA	NA	NA	NA	NA	GG	AA	GG	GG	AA	AA	GG	GG	AA	AG	GG	GG	GG	GG	GG	GG	GG	GG	GG	AA	GG	GG	GG	AA	GG	GG	GG	GG	GG	GG	GG	AA	AA	GG	GG	GG	NN	GG	GG
SYN24239	G/A	1	34672615	+	NA	NA	NA	NA	NA	NA	GG	GG	GG	GG	GG	GG	GG	GG	GG	GG	GG	GG	GG	GG	GG	GG	GG	GG	GG	GG	GG	AA	GG	GG	GG	GG	GG	GG	GG	GG	GG	GG	GG	GG	GG	GG	GG	GG	GG
SYN24244	A/G	1	34716513	+	NA	NA	NA	NA	NA	NA	AA	AA	AA	AA	AA	GG	AA	AA	AA	AA	AA	AA	AA	AA	GG	AA	AA	GG	AA	AA	AA	GG	GG	GG	AA	GG	AA	AA	AA	AA	GG	GG	GG	AA	GG	GG	GG	GG	AA
SYN24243	A/G	1	34716519	+	NA	NA	NA	NA	NA	NA	AA	AA	AA	AA	AA	GG	AA	AA	AA	AA	AA	AA	AA	AA	GG	AA	AA	GG	AA	AA	AA	GG	GG	GG	AA	GG	AA	AA	AA	AA	GG	GG	GG	AA	GG	GG	GG	GG	AA
PZE-101050072	C/A	1	34810799	+	NA	NA	NA	NA	NA	NA	CC	AA	CC	AA	AA	CC	AA	AA	AA	AA	AA	AA	AA	CC	CC	AA	CC	CC	CC	AA	AA	CC	CC	CC	CC	CC	CC	AA	CC	AA	CC	CC	CC	AA	CC	CC	CC	CC	AA
PZE-101050073	C/A	1	34810848	+	NA	NA	NA	NA	NA	NA	AA	CC	AA	CC	CC	CC	CC	CC	CC	CC	CC	CC	CC	AA	CC	CC	AA	CC	AA	CC	CC	CC	CC	CC	AA	CC	AA	CC	AA	CC	CC	CC	CC	CC	CC	CC	CC	CC	CC
PZE-101050075	A/G	1	34811000	+	NA	NA	NA	NA	NA	NA	GG	AA	AA	GG	AA	AA	AA	AA	AA	AA	AA	GG	AA	AA	GG	GG	AA	GG	AA	AA	AA	GG	GG	AA	GG	GG	AA	AA	AA	AA	GG	AA	AA	AA	GG	GG	NN	GG	AA
SYN23168	A/G	1	34811132	+	NA	NA	NA	NA	NA	NA	AA	AA	AA	GG	AA	AA	AA	NN	AA	AA	AA	GG	AA	AA	GG	AA	AA	GG	AA	AA	AA	GG	GG	AA	AA	GG	AA	AA	AA	AA	GG	AA	AA	AA	GG	GG	AA	GG	AA
PZE-101050128	G/A	1	34814398	+	NA	NA	NA	NA	NA	NA	AA	AA	GG	AA	AA	GG	AA	AA	AA	AA	AA	AA	GG	GG	GG	GG	GG	GG	GG	AA	AA	AA	GG	GG	AA	GG	GG	AA	GG	AA	AA	GG	GG	AA	GG	AA	GG	AA	AA
PUT-163a-71771567-3545	C/A	1	34821775	+	NA	NA	NA	NA	NA	NA	AA	AA	CC	AA	AA	CC	AA	AA	AA	AA	AA	AA	CC	CC	CC	CC	CC	AA	CC	AA	AA	AA	AA	CC	AA	CC	CC	AA	CC	AA	CC	CC	CC	AA	AA	CC	CC	CC	AA
PUT-163a-4647510-2125	G/A	1	34821822	+	NA	NA	NA	NA	NA	NA	GG	GG	GG	GG	GG	AA	GG	GG	GG	GG	GG	GG	GG	GG	AA	GG	GG	GG	GG	GG	GG	GG	GG	AA	GG	AA	GG	GG	GG	GG	GG	AA	AA	GG	GG	GG	AA	GG	GG
PZE-101050207	A/G	1	34896374	+	NA	NA	NA	NA	NA	NA	GG	AA	AA	AA	AA	AA	AA	AA	AA	AA	AA	AA	GG	AA	AA	AA	AA	AA	AA	AA	AA	AA	AA	AA	AA	AA	AA	AA	AA	AA	GG	AA	AA	AA	AA	GG	AA	GG	AA
PZE-101050289	C/A	1	34936603	+	NA	NA	NA	NA	NA	NA	CC	CC	CC	CC	CC	CC	CC	CC	CC	CC	CC	CC	AA	CC	CC	CC	CC	AA	AA	CC	CC	CC	AA	AA	CC	CC	CC	CC	CC	CC	CC	AA	AA	CC	AA	CC	NN	CC	AA
PZE-101050298	A/G	1	34940055	+	NA	NA	NA	NA	NA	NA	AA	AA	AA	AA	AA	AA	AA	AA	AA	AA	AA	AA	AA	AA	AA	AA	AA	GG	GG	AA	AA	AA	GG	GG	AA	AA	AA	AA	AA	AA	AA	GG	GG	AA	GG	AA	GG	AA	GG
PZE-101050299	A/C	1	34940100	+	NA	NA	NA	NA	NA	NA	AA	AA	AA	AA	AA	AA	AA	AA	AA	AA	AA	AA	AA	AA	AA	AA	AA	CC	CC	AA	AA	AA	CC	CC	AA	AA	AA	AA	AA	AA	AA	CC	CC	AA	CC	AA	CC	AA	NN
SYN21341	G/A	1	34940995	+	NA	NA	NA	NA	NA	NA	AA	GG	GG	AA	GG	AA	GG	GG	GG	AG	GG	AA	AA	GG	AA	GG	GG	AA	AA	GG	AA	AA	AA	AA	GG	AA	AA	AA	NN	AA	GG	AA	AA	GG	AA	GG	AA	GG	AA
PZE-101050621	A/C	1	34961462	+	NA	NA	NA	NA	NA	NA	AA	CC	AA	AA	CC	AA	AA	AA	CC	NN	AA	AA	AA	AA	AA	AA	AA	CC	CC	CC	AA	AA	AA	AA	CC	AA	AA	AA	AA	AA	CC	AA	AA	AA	AA	CC	AA	CC	CC
PZE-101050744	C/A	1	34994417	+	NA	NA	NA	NA	NA	NA	CC	AA	CC	AA	AA	CC	AA	AA	AA	AA	AA	AA	CC	CC	CC	CC	CC	CC	CC	AA	AA	CC	CC	AA	CC	CC	AA	AA	CC	AA	AA	AA	AA	AA	CC	AA	NN	AA	CC
SYN7081	A/G	1	35043120	+	NA	NA	NA	NA	NA	NA	AA	AA	GG	GG	AA	AA	GG	AA	AA	AA	AA	AA	AA	GG	GG	AA	AA	GG	GG	AA	AA	GG	AA	AA	AA	GG	GG	AA	GG	AA	GG	AA	AA	AA	AA	GG	NN	GG	GG
SYN7084	G/A	1	35134259	+	NA	NA	NA	NA	NA	NA	AA	AA	GG	GG	AA	GG	GG	GG	AA	NN	GG	AA	AA	GG	AA	AA	AA	GG	AA	AA	AA	GG	NN	AA	GG	AA	GG	AA	GG	AA	AA	AA	AA	AA	AA	AA	AA	AA	AA
SYN7082	A/G	1	35134483	+	NA	NA	NA	NA	NA	NA	GG	GG	AA	AA	GG	AA	AA	AA	GG	NN	AA	GG	GG	AA	GG	AA	AA	AA	GG	GG	GG	AA	AA	GG	AA	GG	AA	GG	AA	GG	AA	GG	GG	GG	AA	AA	GG	AA	GG
PUT-163a-14242945-289	A/G	1	35240212	+	NA	NA	NA	NA	NA	NA	AA	AA	AA	AA	AA	AA	AA	AA	AA	AA	AA	AA	AA	AA	AA	AA	AA	AA	AA	AA	AA	AA	AA	AA	AA	AA	AA	AA	AA	AA	AA	AA	AA	AA	AA	AA	AA	AA	AA
PUT-163a-76010933-3725	G/A	1	35241384	+	NA	NA	NA	NA	NA	NA	GG	GG	AA	GG	GG	GG	GG	GG	GG	GG	GG	GG	GG	GG	AA	GG	GG	GG	GG	GG	GG	GG	AA	GG	GG	AA	GG	GG	GG	GG	GG	GG	GG	GG	AA	GG	GG	GG	GG
PZE-101051346	G/A	1	35568654	+	NA	NA	NA	NA	NA	NA	GG	GG	GG	GG	GG	GG	GG	GG	GG	GG	GG	GG	AA	GG	GG	AA	GG	AA	GG	GG	GG	GG	GG	GG	GG	GG	GG	GG	GG	GG	GG	GG	GG	GG	GG	GG	GG	GG	GG
PZA00017.1	A/G	1	35578083	+	NA	NA	NA	NA	NA	NA	AA	AA	AA	AA	AA	AA	GG	AA	AA	AA	GG	AA	GG	AA	AA	GG	AA	GG	GG	AA	AA	AA	AA	AA	AA	AA	AA	AA	AA	AA	GG	AA	AA	AA	AA	GG	AA	GG	AA
PZA00017.4	G/A	1	35578167	+	NA	NA	NA	NA	NA	NA	GG	GG	GG	GG	GG	GG	GG	GG	GG	GG	GG	GG	AA	GG	GG	AA	GG	AA	GG	GG	GG	GG	GG	GG	GG	GG	GG	GG	GG	GG	GG	GG	GG	GG	GG	GG	GG	GG	GG
PZA00192.7	A/G	1	35579161	+	NA	NA	NA	NA	NA	NA	AA	AA	AA	AA	AA	AA	AA	AA	AA	AA	AA	AA	GG	AA	AA	GG	AA	GG	AA	AA	AA	AA	AA	AA	AA	AA	AA	AA	AA	AA	AA	AA	AA	AA	AA	AA	AA	AA	AA
SYN28157	A/G	1	35581699	+	NA	NA	NA	NA	NA	NA	AA	AA	AA	AA	AA	AA	GG	GG	AA	AA	AA	AA	AA	GG	AA	AA	GG	AA	AA	AA	AA	AA	AA	AA	AA	AA	AA	AA	AG	AA	AA	AA	AA	AA	AA	AA	AA	AA	AA
SYN28156	A/G	1	35582302	+	NA	NA	NA	NA	NA	NA	AA	AA	AA	AA	AA	AA	GG	GG	AA	AA	AA	AA	AA	GG	AA	AA	GG	AA	GG	AA	AA	AA	AA	AA	AA	AA	AA	AA	NN	AA	AA	AA	AA	AA	AA	AA	AA	AA	AA
SYN28155	G/A	1	35583453	+	NA	NA	NA	NA	NA	NA	GG	GG	AA	GG	GG	GG	AA	AA	GG	GG	GG	AA	GG	AA	AA	GG	AA	GG	GG	GG	GG	GG	GG	GG	GG	AA	GG	GG	NN	GG	AA	GG	GG	GG	GG	AA	GG	AA	GG
SYN12149	G/A	1	35659821	+	NA	NA	NA	NA	NA	NA	GG	GG	GG	GG	GG	GG	AA	AA	GG	GG	AA	GG	GG	GG	GG	GG	GG	GG	AA	GG	GG	GG	GG	GG	AA	GG	GG	GG	GG	GG	AA	GG	GG	GG	GG	AA	GG	AA	GG
SYN12150	A/G	1	35660805	+	NA	NA	NA	NA	NA	NA	AA	AA	AA	AA	AA	AA	GG	GG	AA	AA	GG	AA	AA	AA	AA	AA	AA	AA	GG	AA	AA	AA	AA	AA	NN	AA	AA	AA	AA	AA	GG	AA	AA	AA	AA	GG	AA	GG	AA
SYN6102	G/A	1	35736346	+	NA	NA	NA	NA	NA	NA	AA	GG	GG	GG	GG	GG	GG	GG	GG	GG	GG	GG	GG	AA	GG	GG	AA	GG	GG	GG	AA	GG	GG	GG	GG	GG	GG	AA	NN	AA	GG	GG	GG	GG	GG	GG	GG	GG	AA
SYN6099	G/A	1	35737237	+	NA	NA	NA	NA	NA	NA	GG	GG	GG	GG	GG	GG	AA	AA	GG	GG	AA	GG	GG	GG	GG	GG	GG	GG	AA	GG	GG	GG	GG	GG	AA	GG	GG	GG	GG	GG	GG	GG	GG	GG	GG	GG	GG	GG	GG
SYN6094	A/G	1	35740228	+	NA	NA	NA	NA	NA	NA	AA	AA	AA	AA	AA	AA	AA	GG	AA	AA	GG	AA	AA	AA	AA	AA	AA	AA	AA	AA	AA	AA	NN	AA	NN	AA	AA	AA	AA	AA	AA	AA	AA	AA	NN	AA	AA	AA	AA
SYN6095	G/A	1	35743021	+	NA	NA	NA	NA	NA	NA	GG	GG	AA	AA	GG	AA	AA	NN	GG	GG	AA	AA	AA	GG	AA	AA	GG	AA	GG	GG	AA	AA	AA	GG	AA	AA	AA	AA	AG	AA	AA	GG	GG	GG	AA	AA	NN	AA	GG
PZE-101051733	G/A	1	35759340	+	NA	NA	NA	NA	NA	NA	GG	GG	GG	AA	GG	GG	GG	AA	GG	GG	GG	AA	GG	AA	GG	GG	GG	GG	GG	GG	GG	GG	GG	GG	GG	GG	AA	GG	AA	GG	AA	GG	GG	GG	GG	AA	GG	AA	GG
PZE-101051764	A/C	1	35760173	+	NA	NA	NA	NA	NA	NA	AA	AA	AA	AA	AA	CC	AA	AA	AA	AA	CC	AA	AA	AA	AA	AA	CC	CC	AA	AA	AA	CC	AA	AA	AA	AA	AA	AA	AA	AA	AA	AA	AA	AA	AA	AA	AA	AA	AA
PZE-101051858	C/A	1	35832791	+	NA	NA	NA	NA	NA	NA	CC	CC	AA	CC	CC	CC	CC	CC	CC	CC	CC	CC	CC	CC	AA	CC	AA	AA	CC	CC	NN	AA	AA	CC	CC	AA	CC	NN	CC	NN	AA	CC	CC	CC	AA	AA	CC	AA	CC
SYN450	G/A	1	35925422	+	NA	NA	NA	NA	NA	NA	GG	GG	GG	GG	GG	GG	GG	GG	GG	GG	GG	GG	GG	AA	GG	GG	GG	GG	AA	GG	GG	GG	GG	GG	GG	GG	GG	GG	AG	GG	AA	GG	GG	GG	GG	AA	GG	AA	AA
PZE-101051938	A/G	1	35925992	+	NA	NA	NA	NA	NA	NA	GG	AA	GG	AA	AA	AA	AA	GG	AA	AA	GG	AA	GG	AA	GG	GG	GG	GG	AA	AA	AA	AA	GG	GG	AA	GG	AA	AA	AA	AA	AA	GG	GG	GG	GG	AA	GG	AA	AA
PZE-101051939	G/A	1	35926752	+	NA	NA	NA	NA	NA	NA	AA	GG	GG	GG	GG	GG	GG	GG	GG	GG	AA	GG	GG	GG	GG	GG	GG	GG	GG	GG	GG	GG	AA	AA	GG	GG	GG	GG	GG	GG	GG	AA	AA	AA	AA	GG	NN	GG	GG
PZE-101052003	G/A	1	35948995	+	NA	NA	NA	NA	NA	NA	GG	GG	AA	GG	GG	GG	GG	AA	GG	GG	GG	GG	AA	GG	AA	AA	AA	AA	GG	GG	GG	GG	GG	GG	GG	AA	GG	GG	GG	GG	GG	GG	GG	GG	GG	GG	GG	GG	GG
SYN34104	C/A	1	35992180	+	NA	NA	NA	NA	NA	NA	CC	CC	AA	AA	CC	CC	CC	AA	CC	CC	CC	AA	AA	AA	AA	AA	AA	AA	AA	CC	CC	CC	CC	CC	CC	AA	AA	CC	AA	CC	NN	CC	CC	CC	CC	NN	CC	NN	CC
SYN34105	G/A	1	35992392	+	NA	NA	NA	NA	NA	NA	GG	AA	GG	GG	AA	AA	AA	GG	AA	AA	GG	GG	GG	GG	GG	GG	GG	GG	GG	AA	AA	AA	GG	GG	AA	GG	GG	AA	GG	AA	AA	GG	GG	GG	GG	AA	GG	AA	AA
PUT-163a-60347143-2568	G/A	1	36158110	+	NA	NA	NA	NA	NA	NA	AA	GG	AA	GG	GG	AA	AA	GG	GG	GG	AA	GG	GG	GG	AA	GG	AA	AA	GG	GG	GG	AA	GG	GG	GG	AA	GG	GG	GG	GG	AA	GG	GG	GG	GG	AA	GG	AA	GG
PUT-163a-60347143-2567	T/A	1	36158128	+	NA	NA	NA	NA	NA	NA	AA	TT	AA	TT	TT	AA	AA	TT	TT	TT	AA	TT	NN	TT	AA	TT	AA	AA	NN	TT	TT	AA	TT	TT	TT	AA	TT	TT	TT	TT	AA	TT	TT	TT	TT	AA	TT	AA	TT
PUT-163a-60347143-2570	A/G	1	36159836	+	NA	NA	NA	NA	NA	NA	AA	AA	AA	AA	AA	AA	AA	AA	AA	AA	AA	AA	GG	AA	AA	AA	AA	AA	GG	AA	AA	AA	AA	AA	AA	AA	AA	AA	AA	AA	AA	AA	AA	AA	AA	AA	AA	AA	GG
SYN36487	A/C	1	36214121	+	NA	NA	NA	NA	NA	NA	AA	AA	CC	CC	AA	AA	AA	CC	AA	AA	AA	CC	CC	CC	CC	CC	CC	CC	CC	AA	AA	AA	AA	AA	AA	CC	CC	AA	CC	AA	CC	AA	AA	AA	AA	CC	NN	CC	AA
PZE-101052221	G/A	1	36216181	+	NA	NA	NA	NA	NA	NA	GG	GG	AA	AA	GG	GG	GG	AA	GG	GG	GG	AA	AA	AA	AA	AA	AA	AA	AA	GG	GG	GG	GG	GG	GG	AA	AA	GG	AA	GG	GG	GG	GG	GG	GG	GG	GG	GG	GG
PZE-101052294	C/A	1	36220419	+	NA	NA	NA	NA	NA	NA	CC	CC	CC	AA	CC	CC	CC	CC	CC	CC	CC	AA	CC	AA	CC	CC	CC	CC	AA	CC	CC	AA	CC	CC	CC	CC	AA	CC	AA	CC	AA	CC	CC	CC	CC	AA	CC	AA	CC
PZE-101052635	C/A	1	36500030	+	NA	NA	NA	NA	NA	NA	AA	CC	AA	CC	CC	AA	CC	AA	CC	CC	AA	CC	AA	CC	AA	AA	AA	AA	AA	CC	AA	AA	CC	CC	CC	AA	CC	AA	CC	AA	CC	CC	CC	CC	CC	CC	CC	CC	AA
PZE-101052634	C/A	1	36500310	+	NA	NA	NA	NA	NA	NA	AA	CC	AA	CC	CC	AA	CC	AA	CC	CC	AA	CC	AA	CC	AA	AA	AA	AA	AA	CC	AA	AA	CC	CC	CC	AA	CC	AA	CC	AA	CC	CC	CC	CC	CC	CC	CC	CC	AA
PZA03345.5	A/G	1	36509700	+	NA	NA	NA	NA	NA	NA	AA	GG	AA	GG	GG	AA	GG	AA	GG	NN	AA	GG	AA	AA	AA	AA	AA	AA	AA	GG	AA	AA	AA	AA	GG	AA	AA	AA	AA	AA	AA	AA	AA	AA	AA	AA	AA	AA	AA
ZM013123-0446	A/C	1	36513650	+	NA	NA	NA	NA	NA	NA	CC	AA	CC	AA	AA	CC	AA	CC	AA	AA	CC	AA	CC	AA	CC	CC	CC	CC	CC	AA	CC	CC	AA	AA	AA	CC	AA	CC	AA	CC	AA	AA	AA	AA	AA	AA	AA	AA	CC
PZE-101052571	C/A	1	36514567	+	NA	NA	NA	NA	NA	NA	AA	CC	AA	CC	CC	AA	CC	AA	CC	CC	AA	CC	AA	CC	AA	AA	AA	AA	AA	CC	AA	AA	CC	CC	CC	AA	CC	AA	CC	AA	CC	CC	CC	CC	CC	CC	CC	CC	AA
PZE-101052652	A/G	1	36565381	+	NA	NA	NA	NA	NA	NA	GG	AA	GG	AA	AA	GG	AA	GG	AA	NN	GG	AA	GG	AA	GG	GG	GG	GG	GG	AA	GG	GG	GG	AA	AA	GG	AA	GG	AA	GG	AA	AA	AA	AA	GG	AA	NN	AA	GG
PZE-101052660	G/A	1	36570105	+	NA	NA	NA	NA	NA	NA	GG	AA	GG	NN	AA	GG	AA	GG	AA	AA	GG	AA	GG	GG	GG	GG	GG	GG	GG	AA	GG	GG	GG	GG	GG	GG	GG	GG	GG	GG	AA	GG	GG	GG	GG	AA	GG	AA	GG
PZE-101052733	A/C	1	36800951	+	NA	NA	NA	NA	NA	NA	CC	CC	AA	CC	CC	AA	CC	AA	CC	CC	AA	CC	CC	AA	AA	AA	CC	CC	CC	CC	AA	CC	CC	AA	CC	AA	AA	AA	AA	AA	CC	AA	AA	AA	CC	CC	AA	CC	CC
PZE-101052759	A/C	1	36830130	+	NA	NA	NA	NA	NA	NA	CC	AA	CC	AA	AA	AA	AA	AA	AA	AA	NN	AA	NN	CC	CC	CC	AA	AA	AA	AA	NN	AA	AA	AA	NN	CC	CC	NN	CC	NN	AA	AA	AA	AA	AA	AA	AA	AA	NN
PZE-101052767	A/G	1	36830744	+	NA	NA	NA	NA	NA	NA	AA	AA	AA	AA	AA	AA	AA	AA	AA	AA	AA	AA	GG	AA	AA	AA	AA	AA	AA	AA	AA	AA	AA	NN	AA	AA	AA	AA	AA	AA	AA	NN	NN	NN	AA	AA	NN	AA	GG
PZE-101053027	A/G	1	36917796	+	NA	NA	NA	NA	NA	NA	GG	GG	AA	AA	GG	NN	GG	NN	GG	GG	GG	AA	GG	AA	AA	AA	AA	AA	GG	GG	GG	GG	AA	AA	GG	AA	AA	GG	AA	GG	GG	AA	AA	AA	AA	GG	AA	GG	GG
PZE-101053031	A/G	1	36917945	+	NA	NA	NA	NA	NA	NA	GG	GG	AA	AA	GG	GG	GG	GG	GG	GG	GG	AA	GG	AA	AA	AA	AA	AA	GG	GG	GG	GG	AA	AA	AA	AA	AA	GG	AA	GG	GG	AA	AA	AA	AA	GG	AA	GG	GG
PZE-101053053	G/A	1	36918859	+	NA	NA	NA	NA	NA	NA	NN	NN	AA	GG	NN	NN	AA	AA	NN	NN	NN	GG	AA	GG	AA	GG	AA	AG	NN	NN	AA	AA	GG	GG	AA	AA	GG	AA	GG	AA	AA	GG	GG	GG	GG	AA	GG	AA	AA
PZE-101053184	C/A	1	37124897	+	NA	NA	NA	NA	NA	NA	CC	CC	CC	CC	CC	CC	AA	AA	CC	CC	AA	AA	CC	CC	CC	CC	AA	AA	AA	CC	CC	CC	AA	CC	CC	CC	CC	CC	CC	CC	AA	CC	CC	CC	AA	AA	CC	AA	AA
PZE-101053346	G/A	1	37154037	+	NA	NA	NA	NA	NA	NA	GG	GG	AA	GG	GG	AA	GG	GG	AA	GG	AA	GG	AA	GG	AA	GG	AA	AG	GG	AA	GG	GG	AA	GG	AA	AA	GG	GG	GG	GG	GG	GG	GG	GG	GG	GG	GG	GG	GG
PZE-101053410	C/A	1	37211144	+	NA	NA	NA	NA	NA	NA	CC	CC	CC	CC	CC	CC	CC	CC	CC	CC	CC	CC	CC	CC	CC	CC	CC	CC	CC	CC	CC	CC	CC	CC	CC	CC	CC	CC	CC	CC	CC	CC	CC	CC	CC	CC	CC	CC	CC
PZE-101053413	G/A	1	37213331	+	NA	NA	NA	NA	NA	NA	GG	GG	GG	GG	GG	AA	AA	GG	AA	GG	GG	AA	AA	GG	GG	GG	AA	AA	GG	AA	GG	GG	AA	GG	GG	GG	GG	GG	GG	GG	AA	GG	GG	GG	GG	AA	GG	AA	GG
PZE-101053438	G/A	1	37314987	+	NA	NA	NA	NA	NA	NA	GG	AA	GG	AA	AA	AA	AA	AA	AA	AA	AA	AA	GG	GG	GG	AA	GG	AG	AA	AA	AA	GG	GG	GG	GG	GG	GG	AA	GG	AA	AA	GG	GG	GG	AA	AA	GG	AA	AA
PZE-101053445	A/T	1	37315231	+	NA	NA	NA	NA	NA	NA	AA	AA	AA	AA	AA	AA	TT	TT	AA	AA	TT	AA	AA	AA	AA	TT	AA	AA	AA	AA	TT	AA	AA	AA	AA	AA	AA	TT	AA	TT	AA	AA	AA	AA	AA	AA	AA	AA	AA
PZE-101053510	A/G	1	37385991	+	NA	NA	NA	NA	NA	NA	AA	AA	AA	AA	AA	AA	AA	AA	AA	AA	AA	AA	GG	AA	AA	AA	GG	AG	AA	AA	AA	AA	GG	AA	AA	AA	AA	AA	AA	AA	AA	AA	AA	AA	AA	AA	AA	AA	AA
PZE-101053504	C/G	1	37412514	+	NA	NA	NA	NA	NA	NA	CC	CC	CC	CC	CC	CC	CC	CC	CC	CC	CC	CC	GG	CC	CC	CC	GG	GC	CC	CC	CC	CC	GG	CC	CC	CC	CC	CC	CC	CC	CC	CC	CC	CC	CC	CC	CC	CC	CC
SYN29154	G/A	1	37665817	+	NA	NA	NA	NA	NA	NA	GG	GG	GG	GG	GG	GG	GG	GG	AA	GG	GG	GG	AA	GG	GG	GG	AA	AG	GG	AA	GG	GG	AA	GG	GG	GG	GG	GG	GG	GG	GG	GG	GG	GG	GG	GG	GG	GG	GG
SYN29155	A/C	1	37665906	+	NA	NA	NA	NA	NA	NA	AA	AA	AA	AA	AA	AA	AA	AA	CC	AA	AA	AA	CC	AA	AA	AA	CC	AC	AA	CC	AA	AA	CC	AA	AA	AA	AA	AA	AA	AA	AA	AA	AA	AA	AA	AA	AA	AA	AA
PZE-101053646	C/A	1	37715416	+	NA	NA	NA	NA	NA	NA	CC	CC	CC	CC	CC	CC	CC	CC	CC	CC	CC	CC	CC	CC	CC	CC	CC	CC	CC	CC	CC	CC	CC	CC	CC	CC	CC	CC	CC	CC	CC	CC	CC	CC	CC	CC	CC	CC	CC
PZE-101053648	G/A	1	37715525	+	NA	NA	NA	NA	NA	NA	AA	GG	GG	GG	GG	GG	GG	GG	AA	GG	GG	GG	GG	GG	GG	GG	GG	GG	GG	AA	GG	GG	GG	GG	GG	GG	GG	GG	GG	GG	GG	GG	GG	GG	GG	GG	GG	GG	GG
PZE-101053715	G/A	1	37776401	+	NA	NA	NA	NA	NA	NA	GG	GG	AA	GG	GG	GG	GG	GG	GG	GG	AA	GG	GG	GG	AA	GG	GG	GG	GG	GG	GG	GG	GG	AA	AA	AA	GG	GG	GG	GG	GG	AA	AA	AA	GG	GG	AA	GG	GG
PZE-101053708	G/A	1	37841402	+	NA	NA	NA	NA	NA	NA	GG	GG	AA	AA	GG	AA	AA	AA	AA	GG	GG	AA	AA	GG	AA	AA	GG	GG	GG	AA	GG	GG	GG	GG	AA	AA	GG	GG	GG	GG	GG	GG	GG	GG	GG	GG	GG	GG	GG
PZE-101053696	G/A	1	37841892	+	NA	NA	NA	NA	NA	NA	GG	GG	GG	AA	GG	GG	GG	GG	GG	GG	GG	AA	AA	GG	GG	AA	GG	GG	GG	GG	GG	GG	GG	GG	GG	GG	GG	GG	GG	GG	GG	GG	GG	GG	GG	GG	GG	GG	GG
PZE-101053675	A/G	1	37850063	+	NA	NA	NA	NA	NA	NA	AA	AA	AA	GG	AA	GG	GG	GG	GG	NN	AA	AA	AA	AA	AA	GG	AA	AG	GG	GG	AA	AA	GG	GG	AA	AA	AA	AA	AA	AA	AA	GG	GG	GG	GG	AA	GG	AA	AA
PZE-101053810	G/A	1	38004465	+	NA	NA	NA	NA	NA	NA	GG	GG	GG	GG	GG	GG	GG	GG	GG	NN	GG	GG	AA	GG	GG	AA	GG	GG	GG	GG	GG	GG	GG	GG	GG	GG	GG	GG	GG	GG	GG	GG	GG	GG	GG	GG	GG	GG	GG
PZE-101053897	G/A	1	38123933	+	NA	NA	NA	NA	NA	NA	AA	GG	GG	GG	GG	GG	GG	GG	GG	GG	GG	AA	GG	GG	GG	GG	GG	GG	AA	GG	GG	GG	AA	GG	GG	GG	GG	GG	GG	GG	AA	GG	GG	GG	GG	AA	GG	AA	GG
PZE-101053899	C/A	1	38129178	+	NA	NA	NA	NA	NA	NA	AA	CC	CC	CC	CC	CC	CC	CC	CC	CC	CC	AA	CC	CC	CC	CC	CC	CC	AA	CC	CC	CC	AA	CC	CC	CC	CC	CC	CC	CC	CC	CC	CC	CC	CC	CC	CC	CC	CC
PZE-101053919	G/A	1	38131735	+	NA	NA	NA	NA	NA	NA	AA	AA	AA	GG	AA	GG	AA	AA	GG	NN	AA	GG	AA	GG	AA	AA	GG	GG	GG	GG	GG	GG	GG	GG	AA	AA	GG	GG	GG	GG	GG	GG	GG	GG	GG	GG	GG	GG	GG
PZE-101053934	G/A	1	38132193	+	NA	NA	NA	NA	NA	NA	GG	AA	GG	GG	AA	GG	GG	AA	GG	NN	GG	AA	GG	GG	GG	GG	GG	GG	GG	GG	GG	GG	GG	GG	AA	GG	GG	GG	GG	GG	GG	GG	GG	GG	GG	GG	GG	GG	GG
PZE-101053954	C/A	1	38187071	+	NA	NA	NA	NA	NA	NA	CC	CC	AA	CC	CC	CC	CC	CC	AA	CC	CC	CC	AA	CC	AA	AA	CC	CC	CC	AA	CC	CC	CC	CC	CC	AA	CC	CC	CC	CC	CC	CC	CC	CC	CC	CC	CC	CC	CC
PZE-101054047	C/A	1	38203410	+	NA	NA	NA	NA	NA	NA	CC	CC	AA	CC	CC	AA	CC	CC	CC	CC	CC	AA	CC	CC	AA	AA	CC	CC	CC	CC	CC	CC	AA	CC	CC	AA	CC	CC	CC	CC	CC	CC	CC	CC	CC	CC	CC	CC	CC
SYN30779	A/G	1	38248486	+	NA	NA	NA	NA	NA	NA	AA	GG	AA	AA	GG	AA	AA	AA	GG	GG	AA	AA	AA	GG	AA	AA	AA	AA	AA	GG	GG	GG	AA	GG	AA	AA	GG	GG	GG	GG	AA	GG	GG	GG	AA	AA	GG	AA	GG
SYN30780	C/A	1	38252398	+	NA	NA	NA	NA	NA	NA	CC	CC	AA	AA	CC	CC	CC	AA	CC	CC	AA	CC	CC	CC	AA	AA	AA	AA	CC	CC	CC	CC	CC	CC	AA	AA	CC	CC	CC	CC	AA	CC	CC	CC	AA	AA	CC	AA	CC
SYN30783	A/G	1	38316661	+	NA	NA	NA	NA	NA	NA	AA	GG	GG	AA	GG	AA	GG	GG	GG	GG	AA	GG	AA	AA	GG	GG	GG	AG	AA	GG	AA	AA	GG	AA	AA	GG	AA	AA	AA	AA	GG	AA	AA	AA	AA	GG	AA	GG	AA
SYN25114	A/G	1	38445432	+	NA	NA	NA	NA	NA	NA	AA	GG	AA	AA	GG	AA	GG	AA	AA	GG	GG	AA	AA	GG	AA	AA	AA	AA	AA	AA	GG	GG	AA	GG	GG	AA	GG	GG	GG	GG	AA	GG	GG	GG	AA	AA	GG	AA	GG
SYN25116	G/A	1	38446344	+	NA	NA	NA	NA	NA	NA	GG	GG	GG	AA	GG	AA	GG	GG	GG	GG	GG	AA	GG	GG	GG	GG	AA	AG	GG	GG	GG	GG	AA	GG	GG	GG	GG	GG	GG	GG	GG	GG	GG	GG	GG	GG	GG	GG	GG
SYN25118	A/G	1	38446510	+	NA	NA	NA	NA	NA	NA	AA	AA	AA	GG	AA	AA	AA	AA	AA	AA	AA	AA	AA	AA	AA	AA	GG	AG	AA	AA	AA	AA	AA	AA	AA	AA	AA	AA	AA	AA	AA	AA	AA	AA	AA	AA	AA	AA	AA
SYN25117	A/C	1	38446533	+	NA	NA	NA	NA	NA	NA	CC	AA	CC	CC	AA	CC	AA	AA	CC	NN	AA	CC	AA	AA	CC	AA	CC	CC	CC	CC	AA	AA	CC	AA	AA	CC	AA	AA	AA	AA	CC	AA	AA	AA	CC	CC	NN	CC	AA
PZE-101054340	A/G	1	38548351	+	NA	NA	NA	NA	NA	NA	AA	AA	AA	AA	AA	NN	AA	AA	GG	AA	NN	AA	AA	GG	AA	AA	GG	AG	AA	GG	GG	GG	NN	AA	AA	AA	GG	GG	GG	GG	AA	AA	AA	AA	AA	AA	AA	AA	GG
PZE-101054366	A/G	1	38549477	+	NA	NA	NA	NA	NA	NA	GG	AA	AA	GG	AA	AA	GG	AA	AA	AA	GG	GG	AA	AA	AA	AA	AA	AG	GG	AA	AA	AA	GG	GG	AA	AA	AA	AA	AA	AA	GG	GG	GG	GG	GG	GG	GG	GG	GG
PZE-101054371	G/A	1	38550020	+	NA	NA	NA	NA	NA	NA	NN	GG	GG	GG	GG	AA	GG	GG	GG	GG	GG	GG	AA	GG	GG	AA	AA	AG	AA	GG	GG	GG	GG	GG	GG	GG	GG	GG	GG	GG	GG	GG	GG	GG	GG	GG	GG	GG	GG
PZE-101054372	G/A	1	38550041	+	NA	NA	NA	NA	NA	NA	NN	AA	GG	GG	AA	GG	AA	GG	GG	NN	GG	AA	GG	GG	GG	GG	GG	AG	GG	GG	GG	GG	AA	GG	GG	GG	GG	GG	GG	GG	GG	GG	GG	GG	AA	GG	GG	GG	AA
SYN28924	C/A	1	38610476	+	NA	NA	NA	NA	NA	NA	AA	AA	AA	AA	AA	CC	AA	CC	CC	AA	CC	AA	CC	CC	AA	CC	CC	AC	CC	CC	CC	CC	AA	CC	CC	AA	CC	CC	CC	CC	AA	CC	CC	CC	AA	AA	CC	AA	AA
SYN28923	C/A	1	38612097	+	NA	NA	NA	NA	NA	NA	AA	AA	AA	AA	AA	CC	AA	CC	CC	NN	CC	AA	CC	CC	AA	CC	CC	AC	CC	CC	CC	CC	AA	CC	CC	AA	CC	CC	CC	CC	AA	CC	CC	CC	AA	AA	CC	AA	AA
PZE-101054452	A/G	1	38617574	+	NA	NA	NA	NA	NA	NA	AA	GG	GG	GG	GG	GG	AA	AA	GG	GG	AA	AA	GG	AA	GG	GG	AA	AA	AA	GG	AA	AA	AA	AA	AA	GG	AA	AA	AA	AA	AA	AA	AA	AA	AA	AA	NN	AA	GG
SYN28922	G/A	1	38632940	+	NA	NA	NA	NA	NA	NA	GG	GG	GG	GG	GG	AA	GG	NN	AA	GG	GG	GG	GG	GG	GG	GG	GG	GG	GG	AA	GG	GG	GG	GG	GG	GG	GG	GG	GG	GG	GG	GG	GG	GG	GG	GG	GG	GG	AA
PZE-101054457	A/C	1	38633093	+	NA	NA	NA	NA	NA	NA	AA	AA	AA	AA	AA	CC	AA	CC	CC	AA	AA	CC	AA	AA	AA	AA	AA	AA	AA	CC	AA	AA	AA	AA	AA	AA	AA	AA	AA	AA	AA	AA	AA	AA	AA	AA	AA	AA	CC
PZE-101054527	A/G	1	38733586	+	NA	NA	NA	NA	NA	NA	AA	GG	AA	AA	GG	AA	AA	AA	AA	GG	GG	AA	AA	GG	AA	AA	GG	AG	AA	AA	GG	GG	AA	AA	GG	AA	GG	GG	GG	GG	AA	AA	AA	AA	AA	AA	AA	AA	AA
PZE-101054533	G/A	1	38734657	+	NA	NA	NA	NA	NA	NA	AA	GG	GG	GG	GG	GG	GG	AA	GG	GG	GG	GG	GG	GG	GG	GG	GG	AG	GG	GG	GG	GG	GG	AA	GG	GG	GG	GG	GG	GG	GG	AA	AA	AA	AA	GG	NN	GG	AA
PZE-101054561	G/A	1	38738918	+	NA	NA	NA	NA	NA	NA	GG	GG	GG	GG	GG	GG	GG	GG	GG	GG	GG	AA	AA	GG	GG	AA	AA	AG	GG	GG	GG	GG	GG	GG	GG	GG	GG	GG	GG	GG	AA	GG	GG	GG	GG	AA	GG	AA	GG
PZE-101054564	G/A	1	38739125	+	NA	NA	NA	NA	NA	NA	GG	GG	GG	AA	GG	GG	GG	AA	GG	GG	GG	GG	GG	GG	GG	GG	GG	AG	GG	GG	GG	GG	GG	GG	GG	GG	GG	GG	GG	GG	GG	GG	GG	GG	AA	GG	GG	GG	AA
PZE-101054604	A/G	1	38741736	+	NA	NA	NA	NA	NA	NA	GG	AA	GG	AA	AA	GG	GG	AA	GG	AA	GG	AA	GG	AA	GG	GG	AA	AG	AA	GG	AA	AA	AA	AA	AA	GG	AA	AA	AA	AA	AA	AA	AA	AA	GG	AA	AA	AA	AA
PZE-101054617	G/A	1	38786599	+	NA	NA	NA	NA	NA	NA	GG	GG	GG	GG	GG	GG	GG	GG	GG	GG	GG	GG	AA	GG	GG	AA	GG	GG	GG	GG	GG	GG	GG	GG	GG	GG	GG	GG	GG	GG	GG	GG	GG	GG	GG	GG	GG	GG	GG
PZE-101054644	A/G	1	38794151	+	NA	NA	NA	NA	NA	NA	AA	AA	AA	AA	AA	GG	AA	GG	GG	AA	GG	AA	AA	AA	AA	AA	AA	AA	AA	GG	AA	AA	AA	AA	GG	AA	AA	AA	AA	AA	GG	AA	AA	AA	AA	GG	AA	GG	GG
PZE-101054650	C/A	1	38847019	+	NA	NA	NA	NA	NA	NA	CC	CC	AA	CC	CC	AA	AA	CC	AA	CC	CC	AA	CC	CC	AA	CC	CC	AC	NN	AA	CC	CC	NN	AA	CC	AA	CC	CC	CC	CC	CC	AA	AA	AA	AA	CC	AA	CC	AA
PZE-101054681	G/A	1	38849559	+	NA	NA	NA	NA	NA	NA	GG	AA	GG	GG	AA	AA	AA	AA	AA	NN	GG	GG	GG	GG	GG	GG	GG	NN	AA	AA	GG	GG	AA	GG	AA	GG	GG	GG	GG	GG	GG	GG	GG	GG	AA	GG	GG	GG	GG
SYN23289	A/G	1	38871055	+	NA	NA	NA	NA	NA	NA	AA	AA	AA	AA	AA	AA	AA	AA	AA	AA	AA	AA	AA	AA	AA	AA	GG	AG	AA	AA	AA	AA	AA	AA	AA	AA	AA	AA	AA	AA	AA	AA	AA	AA	AA	AA	AA	AA	AA
SYN23287	A/G	1	38876430	+	NA	NA	NA	NA	NA	NA	AA	AA	AA	AA	AA	AA	AA	AA	AA	AA	AA	AA	GG	AA	AA	GG	AA	AA	AA	AA	AA	AA	AA	AA	AA	AA	AA	AA	AA	AA	GG	AA	AA	AA	AA	GG	AA	GG	GG
SYN23288	G/A	1	38879590	+	NA	NA	NA	NA	NA	NA	GG	GG	GG	GG	GG	GG	GG	GG	GG	GG	GG	GG	GG	GG	NN	GG	AA	AG	GG	GG	AA	AA	GG	GG	GG	NN	GG	AA	GG	AA	GG	GG	GG	GG	NN	GG	GG	GG	GG
PZE-101055029	A/G	1	39036646	+	NA	NA	NA	NA	NA	NA	GG	AA	AG	AA	AA	AA	AA	GG	AA	AA	GG	AA	AA	AA	AA	AA	AA	AA	AA	AA	AA	AA	AA	AA	AA	AA	NN	AA	NN	AA	AA	AA	AA	AA	AA	AA	NN	AA	AA
PZE-101055086	G/A	1	39054856	+	NA	NA	NA	NA	NA	NA	GG	GG	AA	GG	GG	AA	GG	AA	GG	GG	AA	GG	GG	GG	AA	AA	AA	AG	AA	GG	GG	NN	GG	GG	GG	AA	GG	GG	GG	GG	AA	GG	GG	GG	AA	AA	NN	AA	GG
PZE-101055099	A/G	1	39065286	+	NA	NA	NA	NA	NA	NA	GG	GG	AA	GG	GG	AA	AA	AA	AA	NN	AA	AA	GG	GG	AA	AA	AA	AA	AA	AA	AA	GG	AA	GG	GG	AA	AA	AA	AA	AA	AA	GG	GG	GG	AA	AA	NN	AA	GG
PZE-101055111	A/G	1	39070141	+	NA	NA	NA	NA	NA	NA	AA	AA	GG	AA	AA	GG	AA	GG	AA	AA	AA	AA	AA	AA	GG	GG	GG	GG	GG	AA	AA	AA	AA	AA	AA	GG	AA	AA	AA	AA	GG	AA	AA	AA	GG	GG	NN	GG	AA
PZE-101055190	A/G	1	39113698	+	NA	NA	NA	NA	NA	NA	GG	AA	GG	GG	AA	AA	AA	AA	AA	NN	AA	AA	AA	AA	GG	AA	AA	AA	AA	AA	AA	AA	AA	AA	GG	GG	AA	AA	AA	AA	AA	AA	AA	AA	GG	AA	NN	AA	GG
PZE-101055223	A/G	1	39116930	+	NA	NA	NA	NA	NA	NA	AA	AA	AA	GG	AA	AA	AA	AA	AA	NN	GG	AA	AA	AA	GG	GG	GG	GG	AA	AA	AA	GG	GG	GG	AA	AA	AA	AA	AA	AA	GG	GG	GG	GG	NN	GG	NN	GG	AA
PZE-101055259	A/C	1	39139698	+	NA	NA	NA	NA	NA	NA	AA	AA	CC	CC	AA	AA	CC	AA	AA	AA	AA	AA	AA	AA	AA	CC	CC	AC	AA	AA	CC	CC	AA	AA	AA	CC	AA	CC	AA	CC	AA	AA	AA	AA	NN	AA	AA	AA	CC
PZE-101055260	A/G	1	39139774	+	NA	NA	NA	NA	NA	NA	AA	AA	GG	GG	AA	AA	AA	AA	AA	AA	AA	AA	AA	AA	AA	GG	AA	AA	AA	AA	GG	AA	AA	AA	AA	GG	AA	GG	AA	GG	AA	AA	AA	AA	NN	AA	AA	AA	GG
PZE-101055327	G/A	1	39142562	+	NA	NA	NA	NA	NA	NA	GG	GG	GG	GG	GG	GG	GG	AA	AA	GG	GG	GG	GG	GG	GG	GG	GG	GG	GG	AA	GG	GG	GG	GG	AA	GG	GG	GG	GG	GG	GG	GG	GG	GG	GG	GG	GG	GG	GG
SYN34675	C/A	1	39248635	+	NA	NA	NA	NA	NA	NA	CC	CC	AA	CC	CC	CC	CC	CC	CC	CC	CC	CC	AA	CC	CC	CC	CC	CC	CC	CC	AA	CC	CC	CC	CC	AA	CC	AA	CC	AA	CC	CC	CC	CC	NN	CC	CC	CC	AA
PZE-101055532	A/G	1	39254916	+	NA	NA	NA	NA	NA	NA	AA	AA	GG	GG	AA	AA	AA	AA	AA	AA	GG	AA	AA	AA	GG	AA	AA	NN	AA	AA	NN	GG	NN	AA	AA	AA	AA	NN	AA	NN	AA	AA	AA	AA	AA	GG	AA	AA	AA
PZE-101055565	A/G	1	39255586	+	NA	NA	NA	NA	NA	NA	AA	AA	AA	AA	AA	GG	AA	AA	AA	AA	GG	GG	AA	AA	GG	AA	GG	GG	NN	AA	AA	GG	GG	AA	AA	AA	GG	AA	GG	AA	GG	AA	AA	AA	NN	GG	AA	GG	AA
PZE-101055712	A/C	1	39601605	+	NA	NA	NA	NA	NA	NA	AA	AA	CC	AA	AA	AA	AA	AA	AA	AA	AA	CC	AA	AA	AA	AA	AA	AA	AA	AA	CC	CC	AA	AA	CC	AA	AA	CC	AA	CC	AA	AA	AA	AA	AA	AA	AA	AA	AA
PZE-101055749	C/G	1	39731530	+	NA	NA	NA	NA	NA	NA	CC	GG	CC	CC	GG	GG	CC	CC	CC	GG	CC	GG	CC	CC	CC	CC	CC	CC	CC	CC	GG	GG	CC	CC	CC	CC	CC	GG	CC	GG	GG	CC	CC	CC	CC	CC	CC	GG	CC
PZE-101055771	G/A	1	39742242	+	NA	NA	NA	NA	NA	NA	GG	GG	GG	GG	GG	GG	GG	GG	GG	GG	GG	GG	AA	AA	GG	GG	AA	AG	AA	GG	GG	AA	GG	GG	AA	AA	GG	GG	GG	GG	GG	GG	GG	GG	NN	AA	GG	GG	AA
PZE-101055774	G/A	1	39742946	+	NA	NA	NA	NA	NA	NA	GG	NN	GG	GG	NN	GG	GG	GG	GG	NN	AA	GG	AA	AA	AA	GG	AA	AA	AA	GG	GG	AA	GG	GG	AA	AA	GG	GG	GG	GG	GG	GG	GG	GG	AA	AA	GG	GG	AA
PZE-101055906	C/A	1	39756606	+	NA	NA	NA	NA	NA	NA	CC	CC	CC	CC	CC	CC	CC	CC	CC	CC	CC	CC	CC	CC	CC	CC	CC	CC	CC	CC	CC	AA	CC	CC	CC	AA	CC	CC	CC	CC	CC	CC	CC	CC	AA	CC	CC	CC	CC
PZE-101055838	G/A	1	39803446	+	NA	NA	NA	NA	NA	NA	GG	AA	AA	GG	AA	GG	GG	GG	GG	AA	GG	AA	GG	GG	GG	GG	GG	GG	GG	GG	GG	GG	GG	GG	AA	GG	GG	GG	GG	GG	AA	GG	GG	GG	GG	GG	GG	AA	AA
SYN34615	A/G	1	39854851	+	NA	NA	NA	NA	NA	NA	AA	AA	GG	AA	AA	AA	AA	AA	AA	AA	AA	AA	AA	GG	AA	AA	AA	AA	AA	AA	AA	AA	AA	AA	AA	AA	AA	AA	AA	AA	AA	AA	AA	AA	AA	AA	NN	AA	GG
PZE-101056000	G/A	1	39855595	+	NA	NA	NA	NA	NA	NA	GG	GG	AA	GG	GG	GG	GG	GG	GG	GG	AA	AA	GG	GG	AA	GG	GG	AG	GG	GG	GG	AA	GG	GG	GG	AA	GG	GG	GG	GG	GG	GG	GG	GG	AA	GG	GG	GG	GG
PZE-101056007	G/A	1	39855722	+	NA	NA	NA	NA	NA	NA	GG	GG	GG	GG	GG	GG	AA	GG	GG	GG	GG	GG	GG	GG	GG	AA	GG	GG	GG	GG	AA	GG	GG	AA	GG	GG	GG	AA	GG	AA	GG	AA	AA	AA	GG	GG	NN	GG	GG
PZE-101056062	A/G	1	39891321	+	NA	NA	NA	NA	NA	NA	AA	AA	AA	AA	AA	AA	AA	AA	AA	AA	AA	AA	AA	AA	AA	AA	AA	AA	AA	AA	AA	AA	AA	AA	AA	AA	AA	AA	AA	AA	GG	AA	AA	AA	AA	AA	AA	GG	AA
PZE-101056102	G/A	1	39901939	+	NA	NA	NA	NA	NA	NA	GG	GG	GG	GG	GG	GG	GG	GG	GG	GG	GG	GG	GG	GG	GG	GG	GG	GG	GG	GG	GG	GG	GG	GG	GG	AA	GG	GG	GG	GG	GG	GG	GG	GG	AA	GG	GG	GG	AA
PZE-101056156	A/G	1	39904002	+	NA	NA	NA	NA	NA	NA	AA	AA	GG	AA	AA	GG	AA	AA	AA	NN	AA	GG	GG	AA	AA	GG	GG	AG	AA	AA	GG	AA	AA	AA	GG	AA	AA	GG	AA	GG	AA	AA	AA	AA	AA	AA	NN	AA	GG
SYN34620	G/A	1	39929201	+	NA	NA	NA	NA	NA	NA	AA	GG	GG	GG	GG	GG	GG	GG	GG	GG	AA	GG	GG	GG	AA	GG	AA	AA	AA	GG	AA	AA	GG	GG	GG	GG	GG	AA	GG	AA	GG	GG	GG	GG	NN	GG	GG	GG	GG
SYN15466	A/G	1	40139302	+	NA	NA	NA	NA	NA	NA	AA	AA	AA	AA	AA	AA	AA	AA	AA	AA	AA	AA	AA	GG	AA	AA	GG	AG	AA	AA	GG	AA	AA	AA	AA	AA	AA	GG	AA	GG	AA	AA	AA	AA	AA	GG	AA	AA	AA
SYN15467	G/A	1	40141331	+	NA	NA	NA	NA	NA	NA	GG	GG	GG	GG	GG	GG	GG	GG	GG	GG	GG	GG	GG	AA	GG	GG	AA	AG	GG	GG	AA	GG	GG	GG	GG	GG	GG	AA	GG	AA	GG	GG	GG	GG	GG	AA	GG	GG	GG
PZE-101056681	G/A	1	40354645	+	NA	NA	NA	NA	NA	NA	GG	AA	AA	GG	AA	GG	GG	GG	GG	AA	GG	AA	AA	AA	GG	GG	GG	GG	AA	GG	AA	GG	GG	GG	GG	GG	GG	AA	GG	AA	AA	GG	GG	GG	GG	AA	GG	AA	GG
SYN9128	G/A	1	40355622	+	NA	NA	NA	NA	NA	NA	GG	GG	GG	AA	GG	GG	AA	GG	GG	GG	GG	GG	GG	GG	GG	GG	GG	GG	GG	GG	GG	GG	GG	GG	AA	GG	AA	GG	AA	GG	GG	GG	GG	GG	GG	GG	GG	GG	AA
PZE-101056687	A/G	1	40356668	+	NA	NA	NA	NA	NA	NA	AA	GG	GG	GG	GG	AA	GG	AA	AA	GG	AA	AA	GG	GG	AA	AA	AA	AA	GG	AA	AA	AA	AA	AA	GG	AA	GG	AA	GG	AA	GG	AA	AA	AA	AA	AA	NN	GG	GG
SYN9135	G/A	1	40418574	+	NA	NA	NA	NA	NA	NA	GG	GG	GG	GG	GG	GG	GG	GG	GG	GG	AA	GG	AA	GG	AA	GG	AA	AA	GG	GG	GG	AA	GG	GG	GG	AA	GG	GG	GG	GG	AA	GG	GG	GG	AA	GG	GG	AA	GG
SYN9132	A/C	1	40420273	+	NA	NA	NA	NA	NA	NA	AA	AA	AA	AA	AA	CC	CC	AA	AA	AA	AA	AA	AA	AA	AA	CC	AA	AA	AA	AA	AA	AA	AA	AA	AA	AA	AA	AA	AA	AA	AA	AA	AA	AA	AA	AA	AA	AA	CC
PUT-163a-31406043-1919	A/G	1	40420899	+	NA	NA	NA	NA	NA	NA	AA	AA	AA	GG	AA	GG	GG	AA	AA	NN	AA	GG	GG	AA	AA	GG	AA	AA	AA	AA	AA	GG	AA	AA	AA	GG	GG	AA	GG	AA	GG	AA	AA	AA	NN	GG	AA	GG	GG
PUT-163a-60339688-2389	A/G	1	40421351	+	NA	NA	NA	NA	NA	NA	AA	AA	AA	AA	AA	AA	AA	AA	AA	AA	AA	AA	AA	AA	AA	AA	AA	AA	AA	AA	AA	GG	AA	AA	AA	GG	AA	AA	AA	AA	AA	AA	AA	AA	NN	AA	AA	AA	AA
PZE-101056856	G/A	1	40422488	+	NA	NA	NA	NA	NA	NA	AA	GG	AA	GG	GG	AA	GG	GG	GG	GG	GG	GG	GG	AA	GG	AA	AA	AG	AA	GG	AA	GG	AA	GG	GG	GG	GG	AA	GG	AA	GG	GG	GG	GG	GG	AA	NN	GG	GG
PZE-101056999	A/G	1	40511539	+	NA	NA	NA	NA	NA	NA	AA	AA	AA	GG	AA	AA	AA	GG	GG	NN	AA	AA	AA	AA	AA	AA	AA	AA	AA	GG	AA	AA	AA	GG	AA	AA	AA	AA	AA	AA	AA	GG	GG	GG	AA	AA	GG	AA	AA
PZE-101057000	A/C	1	40511560	+	NA	NA	NA	NA	NA	NA	AA	CC	CC	AA	CC	CC	CC	AA	AA	CC	AA	CC	AA	CC	AA	CC	AA	AA	CC	AA	AA	AA	CC	AA	AA	CC	AA	AA	AA	AA	AA	AA	AA	AA	CC	AA	NN	AA	CC
SYN21367	G/A	1	40570584	+	NA	NA	NA	NA	NA	NA	GG	GG	GG	GG	GG	GG	AA	GG	GG	GG	AA	AA	GG	GG	GG	GG	GG	GG	AA	GG	AA	GG	GG	GG	AA	AA	GG	AA	GG	AA	GG	GG	GG	GG	AA	GG	GG	GG	GG
PZE-101057118	C/A	1	40572513	+	NA	NA	NA	NA	NA	NA	CC	CC	CC	CC	CC	CC	CC	CC	CC	NN	CC	CC	AA	CC	CC	CC	CC	CC	CC	CC	CC	AA	CC	CC	CC	AA	CC	CC	CC	CC	AA	CC	CC	CC	NN	CC	CC	AA	CC
PZE-101057141	C/A	1	40724575	+	NA	NA	NA	NA	NA	NA	CC	CC	CC	AA	CC	CC	CC	CC	CC	CC	CC	CC	CC	CC	CC	CC	CC	CC	CC	CC	CC	AA	CC	AA	CC	AA	CC	CC	CC	CC	AA	AA	AA	AA	NN	CC	NN	AA	CC
SYN31861	C/A	1	40726202	+	NA	NA	NA	NA	NA	NA	CC	CC	CC	CC	CC	CC	CC	CC	CC	CC	CC	AA	AA	CC	CC	CC	CC	CC	AA	CC	CC	CC	CC	CC	CC	CC	AA	CC	AA	CC	CC	CC	CC	CC	CC	CC	CC	CC	CC
SYN31862	A/G	1	40726204	+	NA	NA	NA	NA	NA	NA	AA	AA	AA	AA	AA	AA	AA	AA	AA	AA	AA	GG	GG	AA	AA	AA	AA	AA	GG	AA	AA	AA	AA	AA	NN	AA	GG	AA	GG	AA	AA	AA	AA	AA	AA	AA	AA	AA	AA
PZE-101057190	A/C	1	40728786	+	NA	NA	NA	NA	NA	NA	AA	AA	AA	AA	AA	AA	AA	AA	AA	AA	AA	AA	CC	AA	AA	AA	AA	AA	AA	AA	AA	CC	AA	AA	AA	CC	AA	AA	AA	AA	CC	AA	AA	AA	NN	AA	AA	CC	AA
PZE-101057232	A/G	1	40803684	+	NA	NA	NA	NA	NA	NA	AA	AA	AA	AA	AA	AA	AA	AA	AA	AA	AA	AA	AA	AA	AA	AA	GG	AG	GG	AA	AA	AA	AA	AA	AA	AA	AA	AA	AA	AA	AA	AA	AA	AA	AA	AA	AA	AA	AA
SYN36100	A/G	1	41101416	+	NA	NA	NA	NA	NA	NA	AA	AA	NN	AA	AA	AA	AA	AA	AA	AA	AA	AA	AA	NN	AA	AA	GG	AG	AA	AA	AA	AA	GG	AA	AA	AA	AA	AA	AA	AA	AA	AA	AA	AA	AA	AA	AA	AA	AA
SYN36098	C/A	1	41102924	+	NA	NA	NA	NA	NA	NA	CC	CC	CC	CC	CC	CC	CC	AA	AA	CC	CC	AA	CC	CC	CC	CC	CC	CC	AA	AA	CC	CC	CC	AA	CC	CC	AA	CC	AA	CC	CC	AA	AA	AA	CC	CC	NN	CC	CC
SYN36099	G/A	1	41103128	+	NA	NA	NA	NA	NA	NA	GG	GG	GG	GG	GG	GG	GG	AA	AA	GG	GG	AA	GG	GG	GG	GG	GG	GG	AA	AA	GG	GG	GG	AA	GG	GG	AA	GG	AA	GG	GG	AA	AA	AA	GG	GG	AA	GG	GG
PZA00240.6	G/A	1	41104295	+	NA	NA	NA	NA	NA	NA	GG	GG	GG	GG	GG	GG	AA	GG	GG	GG	AA	GG	GG	GG	GG	GG	AA	AG	GG	GG	AA	GG	AA	GG	AA	GG	GG	AA	GG	AA	AA	GG	GG	GG	GG	GG	GG	AA	GG
PZA00240.9	G/A	1	41104364	+	NA	NA	NA	NA	NA	NA	NN	AA	AA	AA	AA	AA	GG	GG	GG	AA	GG	GG	NN	AA	AA	AA	GG	AG	GG	GG	GG	AA	GG	GG	GG	AA	GG	GG	GG	GG	GG	GG	GG	GG	AA	AA	NN	GG	AA
PZA00240.8	G/A	1	41104379	+	NA	NA	NA	NA	NA	NA	GG	GG	GG	GG	GG	GG	GG	AA	AA	GG	GG	AA	GG	GG	GG	GG	GG	GG	AA	AA	GG	GG	GG	AA	GG	GG	AA	GG	AA	GG	GG	AA	AA	AA	GG	GG	AA	GG	GG
PZA00240.4	G/A	1	41104478	+	NA	NA	NA	NA	NA	NA	GG	GG	AA	GG	GG	GG	AA	GG	GG	GG	GG	GG	GG	AA	GG	GG	AA	AG	GG	GG	AA	GG	AA	GG	AA	GG	GG	AA	GG	AA	AA	GG	GG	GG	GG	GG	GG	AA	GG
PZE-101057532	C/A	1	41218501	+	NA	NA	NA	NA	NA	NA	AA	CC	CC	CC	CC	CC	CC	CC	CC	CC	CC	CC	AA	CC	CC	AA	CC	CC	CC	CC	CC	AA	CC	CC	CC	AA	CC	CC	CC	CC	CC	CC	CC	CC	NN	AA	CC	CC	AA
SYN38500	A/G	1	41277586	+	NA	NA	NA	NA	NA	NA	AA	GG	GG	AA	GG	GG	AA	GG	GG	GG	AA	AA	AA	GG	AA	AA	GG	NN	AA	GG	GG	AA	GG	AA	AA	AA	AA	GG	AA	GG	AA	AA	AA	AA	AA	AA	NN	AA	AA
PZE-101057783	G/A	1	41378023	+	NA	NA	NA	NA	NA	NA	GG	GG	GG	GG	GG	GG	GG	GG	GG	GG	GG	GG	GG	GG	AA	GG	GG	AG	GG	GG	GG	GG	GG	GG	GG	GG	GG	GG	GG	GG	GG	GG	GG	GG	AG	GG	GG	GG	GG
PZE-101057950	G/A	1	41432365	+	NA	NA	NA	NA	NA	NA	AA	GG	GG	GG	GG	GG	GG	GG	GG	GG	GG	GG	AA	GG	GG	GG	GG	GG	GG	GG	AG	GG	GG	GG	AA	GG	GG	AG	GG	AG	GG	GG	GG	GG	GG	GG	GG	GG	GG
PZE-101057994	G/A	1	41436592	+	NA	NA	NA	NA	NA	NA	AA	GG	AA	AA	GG	GG	GG	GG	GG	GG	GG	GG	AA	AA	GG	AA	GG	GG	AA	GG	GG	GG	GG	GG	AA	AA	GG	GG	GG	GG	AA	GG	GG	GG	NN	AA	GG	AA	AA
SYN29246	G/A	1	41469604	+	NA	NA	NA	NA	NA	NA	AA	GG	GG	GG	GG	GG	AA	GG	GG	GG	AA	AA	GG	GG	GG	GG	GG	GG	GG	GG	GG	GG	AA	GG	GG	AA	AA	GG	AA	GG	GG	GG	GG	GG	NN	GG	GG	GG	GG
SYNGENTA0974	G/A	1	41472060	+	NA	NA	NA	NA	NA	NA	AA	GG	GG	AA	GG	AA	AA	GG	GG	GG	AA	GG	GG	GG	GG	GG	GG	GG	AA	GG	AA	GG	AA	GG	GG	AA	GG	AA	GG	AA	AA	GG	GG	GG	NN	GG	GG	AA	GG
SYN38396	A/G	1	41535834	+	NA	NA	NA	NA	NA	NA	AA	AA	AA	AA	AA	AA	AA	GG	GG	NN	AA	AA	AA	AA	AA	AA	GG	AG	AA	GG	AA	AA	AA	GG	AA	AA	AA	AA	AA	AA	AA	GG	GG	GG	AA	AA	GG	AA	AA
SYN38393	C/A	1	41536874	+	NA	NA	NA	NA	NA	NA	AA	CC	CC	CC	CC	CC	AA	CC	CC	CC	AA	CC	CC	CC	CC	CC	CC	CC	AA	CC	CC	CC	CC	CC	CC	AA	CC	CC	CC	CC	AA	CC	CC	CC	NN	CC	CC	AA	CC
SYN38395	A/G	1	41537185	+	NA	NA	NA	NA	NA	NA	AA	AA	AA	GG	AA	AA	AA	GG	GG	NN	AA	AA	AA	AA	AA	AA	GG	NN	AA	GG	AA	AA	AA	GG	AA	AA	AA	AA	AA	AA	AA	GG	GG	GG	AA	AA	GG	AA	AA
PZE-101058154	G/A	1	41851218	+	NA	NA	NA	NA	NA	NA	AA	AA	GG	GG	AA	GG	AA	GG	GG	NN	GG	GG	AA	GG	AA	GG	GG	AG	GG	GG	GG	AA	AA	GG	AA	GG	GG	GG	GG	GG	GG	GG	GG	GG	NN	AA	GG	GG	GG
PZE-101058157	G/A	1	41852202	+	NA	NA	NA	NA	NA	NA	AA	AA	GG	GG	AA	GG	GG	GG	GG	NN	GG	GG	AA	GG	AA	GG	GG	NN	GG	GG	GG	AA	AA	GG	AA	GG	GG	GG	GG	GG	GG	GG	GG	GG	GG	AA	GG	GG	GG
SYN29863	G/A	1	41854434	+	NA	NA	NA	NA	NA	NA	GG	GG	GG	GG	GG	GG	GG	AA	AA	GG	GG	GG	GG	GG	GG	GG	AA	AG	GG	AA	GG	GG	GG	AA	GG	GG	GG	GG	GG	GG	GG	AA	AA	AA	GG	GG	NN	GG	GG
SYN29860	G/A	1	41854735	+	NA	NA	NA	NA	NA	NA	GG	GG	AA	GG	GG	GG	AA	GG	GG	GG	AA	GG	GG	AA	GG	AA	GG	GG	GG	GG	GG	GG	GG	GG	GG	AA	GG	GG	GG	GG	GG	GG	GG	GG	AA	GG	GG	GG	AA
SYN37299	G/A	1	41956983	+	NA	NA	NA	NA	NA	NA	GG	GG	GG	GG	GG	GG	GG	AA	AA	NN	GG	GG	GG	GG	GG	GG	AA	AG	GG	AA	GG	GG	GG	AA	GG	GG	GG	GG	GG	GG	GG	AA	AA	AA	GG	GG	AA	GG	GG
PZE-101058205	G/A	1	41957436	+	NA	NA	NA	NA	NA	NA	GG	GG	GG	GG	GG	GG	GG	AA	AA	NN	GG	GG	GG	GG	GG	GG	AA	AG	GG	AA	GG	GG	GG	AA	GG	GG	GG	GG	GG	GG	GG	AA	AA	AA	GG	GG	AA	GG	GG
SYN37302	G/A	1	41962191	+	NA	NA	NA	NA	NA	NA	GG	GG	AA	GG	GG	GG	GG	GG	GG	GG	AA	GG	GG	AA	GG	GG	GG	GG	GG	GG	GG	GG	GG	GG	GG	AA	GG	GG	GG	GG	GG	GG	GG	GG	NN	GG	GG	GG	GG
PZE-101058210	G/A	1	41964321	+	NA	NA	NA	NA	NA	NA	AA	AA	GG	GG	AA	GG	AA	GG	GG	NN	GG	GG	AA	GG	AA	GG	GG	AG	GG	GG	GG	AA	AA	GG	AA	GG	GG	GG	GG	GG	GG	GG	GG	GG	NN	AA	GG	GG	GG
PZE-101058273	A/G	1	42013458	+	NA	NA	NA	NA	NA	NA	AA	AA	GG	AA	AA	GG	AA	AA	AA	AA	GG	AA	AA	GG	AA	GG	AA	AA	GG	AA	AA	GG	GG	AA	GG	AA	AA	AA	AA	AA	GG	AA	AA	AA	AA	GG	NN	GG	GG
PZE-101058274	A/G	1	42013513	+	NA	NA	NA	NA	NA	NA	AA	AA	GG	AA	AA	AA	AA	AA	AA	AA	GG	AA	AA	GG	AA	GG	AA	AA	AA	AA	GG	GG	GG	AA	GG	AA	AA	GG	AA	GG	AA	AA	AA	AA	AA	AA	NN	AA	GG
PZE-101058277	A/G	1	42013641	+	NA	NA	NA	NA	NA	NA	GG	AA	AA	AA	AA	AA	AA	AA	AA	AA	AA	AA	AA	AA	AA	AA	AA	AA	GG	AA	AA	AA	AA	AA	AA	AA	AA	AA	AA	AA	GG	AA	AA	AA	AA	GG	AA	GG	AA
PZE-101058290	A/G	1	42014294	+	NA	NA	NA	NA	NA	NA	AA	AA	AA	AA	AA	AA	AA	AA	AA	AA	AA	AA	AA	AA	AA	AA	AA	AA	AA	AA	AA	AA	GG	AA	GG	AA	AA	AA	AA	AA	AA	AA	AA	AA	AA	AA	AA	AA	AA
PZE-101058310	C/A	1	42015610	+	NA	NA	NA	NA	NA	NA	CC	CC	CC	CC	CC	CC	CC	CC	CC	CC	CC	CC	CC	CC	CC	CC	CC	CC	CC	CC	CC	CC	AA	CC	AA	CC	CC	CC	CC	CC	CC	CC	CC	CC	CC	CC	CC	CC	CC
PZE-101058312	G/A	1	42016450	+	NA	NA	NA	NA	NA	NA	GG	AA	AA	GG	AA	GG	GG	GG	GG	NN	GG	GG	AA	AA	AA	AA	GG	AG	GG	GG	GG	AA	GG	GG	GG	GG	GG	GG	GG	GG	GG	GG	GG	GG	NN	GG	NN	GG	AA
PZE-101058322	A/G	1	42018755	+	NA	NA	NA	NA	NA	NA	GG	AA	AA	GG	AA	GG	GG	AA	AA	AA	GG	GG	AA	AA	AA	AA	GG	AG	GG	AA	AA	AA	GG	AA	GG	GG	GG	AA	GG	AA	GG	AA	AA	AA	NN	GG	AA	GG	AA
PZE-101058333	G/A	1	42019536	+	NA	NA	NA	NA	NA	NA	GG	AA	AA	GG	AA	GG	GG	GG	GG	NN	GG	GG	AA	AA	AA	AA	GG	AG	GG	GG	GG	AA	GG	GG	GG	GG	GG	GG	GG	GG	GG	GG	GG	GG	GG	GG	GG	GG	AA
ZM013624-0495	C/A	1	42020764	+	NA	NA	NA	NA	NA	NA	CC	AA	AA	CC	AA	CC	CC	CC	CC	AA	CC	CC	AA	AA	AA	AA	CC	AC	CC	CC	AA	AA	AA	CC	AA	CC	CC	AA	CC	AA	CC	CC	CC	CC	NN	CC	NN	CC	AA
PZE-101058372	G/A	1	42122237	+	NA	NA	NA	NA	NA	NA	GG	AA	GG	GG	AA	GG	GG	GG	GG	NN	GG	GG	GG	GG	AA	GG	GG	NN	GG	GG	GG	GG	AA	GG	AA	GG	GG	GG	GG	GG	GG	GG	GG	GG	GG	GG	GG	GG	GG
PUT-163a-71445350-3373	G/A	1	42166337	+	NA	NA	NA	NA	NA	NA	AA	GG	AA	AA	GG	GG	GG	AA	AA	GG	GG	AA	AA	AA	GG	GG	GG	GG	GG	AA	GG	AA	GG	GG	GG	GG	AA	GG	AA	GG	GG	GG	GG	GG	GG	AA	GG	GG	GG
PUT-163a-71445350-3375	A/C	1	42166757	+	NA	NA	NA	NA	NA	NA	CC	AA	CC	CC	AA	AA	AA	CC	CC	AA	AA	CC	CC	CC	AA	AA	AA	AA	AA	CC	AA	CC	AA	AA	AA	AA	CC	AA	CC	AA	AA	AA	AA	AA	AA	CC	NN	AA	AA
PZE-101058520	G/A	1	42473006	+	NA	NA	NA	NA	NA	NA	GG	GG	GG	GG	GG	GG	GG	AA	AA	GG	GG	GG	GG	GG	GG	AA	GG	GG	GG	AA	AA	GG	GG	GG	GG	GG	GG	AA	NN	AA	GG	GG	GG	GG	GG	GG	GG	GG	AA
SYN36556	G/A	1	42522289	+	NA	NA	NA	NA	NA	NA	AA	GG	GG	GG	AA	AA	AA	GG	GG	GG	GG	AA	GG	GG	AA	GG	AA	AA	GG	GG	AA	GG	AA	AA	GG	AA	GG	AA	GG	AA	GG	AA	AA	AA	AA	AA	NN	GG	GG
PZE-101058806	G/A	1	42776829	+	NA	NA	NA	NA	NA	NA	GG	GG	GG	AA	AA	AA	GG	GG	GG	GG	GG	AA	GG	GG	GG	GG	AA	AG	GG	GG	GG	GG	GG	GG	GG	GG	GG	GG	GG	GG	GG	GG	GG	GG	GG	AA	GG	GG	GG
PZE-101058897	C/A	1	42845401	+	NA	NA	NA	NA	NA	NA	CC	CC	CC	CC	CC	CC	NN	CC	CC	CC	CC	AA	AA	CC	CC	CC	CC	CC	CC	CC	CC	AA	CC	CC	NN	CC	CC	CC	CC	CC	AA	CC	CC	CC	CC	AA	CC	AA	CC
SYN20757	A/C	1	42846502	+	NA	NA	NA	NA	NA	NA	AA	AA	AA	AA	AA	AA	AA	AA	AA	AA	AA	AA	CC	AA	AA	AA	AA	AA	AA	AA	AA	AA	AA	AA	AA	AA	AA	AA	AA	AA	CC	AA	AA	AA	AA	AA	AA	CC	AA
SYN20764	A/G	1	42846690	+	NA	NA	NA	NA	NA	NA	AA	AA	AA	AA	AA	AA	AA	AA	AA	AG	GG	AA	GG	AA	AA	AA	AA	AA	AA	AA	AA	AA	AA	AA	AA	AA	GG	AA	GG	AA	GG	AA	AA	AA	AA	AA	AA	GG	AA
SYN20761	A/C	1	42848304	+	NA	NA	NA	NA	NA	NA	CC	AA	AA	AA	AA	CC	AA	AA	AA	NN	AA	AA	CC	AA	AA	AA	AA	AA	CC	AA	AA	AA	AA	AA	AA	AA	AA	AA	AA	AA	CC	AA	AA	AA	AA	AA	AA	CC	AA
SYN20765	A/G	1	42850252	+	NA	NA	NA	NA	NA	NA	GG	AA	AA	AA	AA	GG	AA	AA	AA	AG	AA	AA	GG	AA	GG	AA	AA	NN	GG	AA	GG	AA	AA	AA	GG	AA	GG	GG	GG	GG	GG	AA	AA	AA	NN	AA	AA	GG	AA
SYN20771	G/A	1	42851388	+	NA	NA	NA	NA	NA	NA	GG	GG	GG	AG	GG	GG	GG	AA	AA	GG	GG	AA	GG	GG	GG	AA	AA	AG	GG	AA	GG	GG	GG	GG	GG	GG	GG	GG	GG	GG	GG	GG	GG	GG	GG	GG	GG	GG	AA
SYN11249	A/G	1	42921565	+	NA	NA	NA	NA	NA	NA	AA	AA	AA	AA	AA	AA	AA	GG	GG	AA	AA	AA	AA	AA	AA	AA	GG	AG	AA	GG	AA	AA	GG	AA	AA	AA	GG	AA	GG	AA	AA	AA	AA	AA	AA	AA	AA	AA	AA
SYN11242	A/G	1	42921800	+	NA	NA	NA	NA	NA	NA	GG	AA	AA	AA	AA	AA	AA	GG	GG	AA	AA	AA	AA	AA	AA	GG	GG	AG	AA	GG	AA	AA	GG	AA	GG	AA	GG	AA	GG	AA	AA	AA	AA	AA	AA	AA	AA	AA	GG
SYN11247	G/A	1	42923161	+	NA	NA	NA	NA	NA	NA	AA	GG	GG	GG	GG	GG	GG	AA	AA	GG	GG	GG	GG	GG	GG	AA	AA	AG	GG	AA	GG	GG	AA	GG	AA	GG	AA	GG	AA	GG	GG	GG	GG	GG	GG	GG	GG	GG	AA
SYN11248	A/G	1	42923166	+	NA	NA	NA	NA	NA	NA	GG	AA	AA	AA	AA	AA	AA	GG	GG	AA	AA	AA	AA	AA	AA	GG	GG	AG	AA	GG	AA	AA	GG	AA	GG	AA	GG	AA	GG	AA	AA	AA	AA	AA	AA	AA	AA	AA	GG
SYN11245	G/A	1	42923335	+	NA	NA	NA	NA	NA	NA	AA	GG	GG	AA	GG	GG	GG	AA	AA	GG	GG	AA	GG	GG	GG	AA	AA	AG	GG	AA	GG	AA	AA	GG	AA	GG	AA	GG	AA	GG	GG	GG	GG	GG	GG	GG	GG	GG	AA
SYN11246	A/G	1	42923366	+	NA	NA	NA	NA	NA	NA	GG	AA	AA	GG	AA	AA	AA	GG	GG	AA	AA	GG	AA	AA	AA	GG	GG	AG	GG	GG	AA	GG	GG	GG	GG	AA	GG	AA	GG	AA	AA	GG	GG	GG	AA	AA	NN	AA	GG
PZE-101059068	A/G	1	42923409	+	NA	NA	NA	NA	NA	NA	GG	AA	AA	GG	AA	AA	AA	GG	GG	AA	AA	GG	NN	AA	AA	GG	GG	AG	GG	GG	AA	GG	GG	GG	GG	AA	GG	AA	GG	AA	AA	GG	GG	GG	AA	AA	GG	AA	GG
PZE-101059072	A/G	1	42925982	+	NA	NA	NA	NA	NA	NA	GG	AA	AA	GG	AA	AA	AA	GG	GG	AA	AA	GG	AA	AA	AA	GG	GG	AG	GG	GG	AA	GG	GG	GG	GG	AA	GG	AA	GG	AA	AA	GG	GG	GG	AA	AA	GG	AA	GG
PZE-101059129	G/A	1	43057057	+	NA	NA	NA	NA	NA	NA	GG	GG	GG	GG	AA	GG	GG	GG	GG	AA	GG	GG	GG	GG	AA	GG	GG	AG	AA	GG	AA	AA	GG	GG	GG	GG	GG	AA	GG	AA	GG	GG	GG	GG	GG	GG	GG	GG	GG
SYN2619	C/A	1	43059764	+	NA	NA	NA	NA	NA	NA	CC	CC	AA	CC	AA	CC	CC	CC	CC	CC	CC	CC	AA	AA	CC	AA	CC	CC	AA	CC	CC	CC	CC	CC	CC	AA	AA	CC	AA	CC	AA	CC	CC	CC	NN	CC	CC	AA	AA
SYN2603	G/A	1	43060987	+	NA	NA	NA	NA	NA	NA	GG	GG	GG	GG	GG	GG	GG	GG	GG	GG	GG	GG	AA	GG	GG	GG	GG	GG	AA	GG	GG	GG	GG	GG	GG	AA	GG	GG	GG	GG	AA	GG	GG	GG	NN	GG	GG	AA	GG
SYN2604	A/G	1	43062814	+	NA	NA	NA	NA	NA	NA	AA	AA	AA	AA	AA	AA	AA	AA	AA	AA	AA	AA	GG	AA	AA	AA	AA	AA	GG	AA	AA	AA	AA	AA	AA	GG	AA	AA	AA	AA	GG	AA	AA	AA	GG	AA	AA	GG	AA
SYN2607	G/A	1	43111288	+	NA	NA	NA	NA	NA	NA	GG	GG	GG	GG	GG	GG	GG	GG	GG	GG	GG	GG	NN	GG	AA	GG	GG	AG	AA	GG	AA	AA	GG	GG	GG	GG	GG	AA	GG	AA	AA	GG	GG	GG	NN	GG	GG	AA	GG
PUT-163a-76282927-3850	A/G	1	43111492	+	NA	NA	NA	NA	NA	NA	AA	GG	GG	AA	AA	AA	AA	AA	AA	NN	AA	AA	AA	GG	GG	AA	AA	AG	AA	AA	GG	GG	AA	AA	AA	AA	AA	GG	AA	GG	AA	AA	AA	AA	AA	AA	AA	AA	AA
SYN2610	G/A	1	43111801	+	NA	NA	NA	NA	NA	NA	GG	GG	GG	GG	GG	GG	GG	GG	GG	GG	GG	GG	AA	GG	GG	GG	GG	GG	AA	GG	GG	GG	GG	GG	GG	GG	GG	GG	GG	GG	AA	GG	GG	GG	GG	GG	GG	AA	GG
PZE-101059325	A/C	1	43125988	+	NA	NA	NA	NA	NA	NA	CC	AA	CC	AA	AA	AA	CC	CC	CC	AA	AA	AA	AA	CC	CC	CC	AA	AC	CC	CC	CC	AA	AA	CC	CC	AA	CC	CC	CC	CC	AA	CC	CC	CC	AA	AA	CC	AA	CC
PUT-163a-31664585-1990	A/T	1	43136314	+	NA	NA	NA	NA	NA	NA	AA	AA	AA	AA	AA	AA	TT	AA	AA	NN	AA	TT	AA	AA	AA	TT	TT	NN	AA	AA	AA	AA	AA	AA	AA	AA	TT	AA	TT	AA	AA	AA	AA	AA	AA	TT	AA	AA	TT
PUT-163a-31664585-1991	G/C	1	43136421	+	NA	NA	NA	NA	NA	NA	GG	GG	GG	GG	GG	GG	GG	CC	CC	GG	GG	GG	GG	GG	GG	GG	GG	GG	GG	CC	GG	GG	GG	GG	CC	GG	GG	GG	GG	GG	GG	GG	GG	GG	GG	GG	GG	GG	GG
SYN2618	A/G	1	43136795	+	NA	NA	NA	NA	NA	NA	AA	AA	AA	AA	AA	AA	GG	GG	GG	NN	AA	GG	AA	AA	AA	GG	GG	AG	AA	GG	AA	AA	AA	AA	GG	AA	GG	AA	GG	AA	AA	AA	AA	AA	AA	GG	AA	AA	GG
SYN2614	C/A	1	43137137	+	NA	NA	NA	NA	NA	NA	CC	CC	AA	CC	CC	CC	CC	CC	CC	CC	CC	CC	AA	CC	CC	CC	CC	CC	CC	CC	CC	CC	CC	CC	CC	CC	CC	CC	CC	CC	AA	CC	CC	CC	CC	CC	CC	AA	CC
SYN2615	A/C	1	43137222	+	NA	NA	NA	NA	NA	NA	AA	AA	CC	AA	AA	AA	AA	AA	AA	AA	AA	AA	CC	AA	AA	AA	AA	AA	AA	AA	AA	AA	AA	AA	AA	AA	AA	AA	AA	AA	CC	AA	AA	AA	AA	AA	AA	CC	AA
SYN2616	A/G	1	43137243	+	NA	NA	NA	NA	NA	NA	AA	AA	GG	AA	AA	AA	AA	AA	AA	AA	AA	AA	GG	AA	AA	AA	AA	AA	AA	AA	AA	AA	AA	AA	AA	AA	AA	AA	AA	AA	GG	AA	AA	AA	AA	AA	AA	GG	AA
SYN2609	G/A	1	43138145	+	NA	NA	NA	NA	NA	NA	AA	AA	GG	GG	AA	AA	AA	AA	AA	AA	GG	AA	GG	AA	GG	AA	AA	AG	AA	AA	GG	GG	GG	GG	AA	GG	AA	GG	AA	GG	GG	GG	GG	GG	GG	AA	GG	GG	AA
SYN2612	C/A	1	43139788	+	NA	NA	NA	NA	NA	NA	CC	CC	CC	CC	AA	AA	AA	CC	CC	NN	CC	AA	CC	CC	CC	CC	AA	AC	CC	CC	CC	CC	CC	CC	AA	CC	AA	CC	AA	CC	CC	CC	CC	CC	CC	CC	CC	CC	CC
PZE-101059211	G/A	1	43150863	+	NA	NA	NA	NA	NA	NA	NN	NN	GG	GG	AA	AA	AA	GG	GG	AA	GG	AA	GG	NN	GG	GG	AA	AG	NN	GG	GG	GG	GG	GG	AA	GG	AA	GG	AA	GG	GG	GG	GG	GG	GG	GG	GG	GG	GG
PZE-101059434	A/G	1	43229589	+	NA	NA	NA	NA	NA	NA	AA	AA	AA	AA	GG	GG	GG	AA	AA	NN	AA	GG	AA	AA	AA	AA	GG	AG	AA	AA	AA	AA	AA	AA	GG	AA	GG	AA	GG	AA	AA	AA	AA	AA	AA	AA	AA	AA	AA
SYN15598	C/A	1	43230571	+	NA	NA	NA	NA	NA	NA	CC	CC	AA	AA	CC	CC	CC	AA	AA	CC	AA	CC	AA	AA	CC	CC	CC	CC	CC	AA	CC	CC	CC	AA	AA	CC	CC	CC	CC	CC	AA	AA	AA	AA	CC	AA	AA	AA	CC
PZE-101059495	G/A	1	43355278	+	NA	NA	NA	NA	NA	NA	AA	AA	GG	GG	GG	AA	AA	GG	GG	GG	GG	AA	GG	GG	AA	GG	AA	AA	GG	GG	AA	GG	GG	GG	AA	GG	GG	AA	GG	AA	GG	GG	GG	GG	GG	GG	GG	GG	GG
SYN38882	G/A	1	43420728	+	NA	NA	NA	NA	NA	NA	AA	AA	AA	GG	GG	AA	GG	GG	GG	AA	GG	AA	AA	AA	AA	GG	GG	AG	AA	GG	AA	GG	GG	GG	GG	GG	GG	AA	GG	AA	AA	GG	GG	GG	GG	GG	GG	AA	GG
SYN38880	G/A	1	43420810	+	NA	NA	NA	NA	NA	NA	AA	AA	AA	GG	GG	AA	GG	GG	GG	AA	GG	AA	AA	AA	AA	GG	GG	AG	AA	GG	AA	GG	GG	GG	GG	GG	GG	AA	GG	AA	AA	GG	GG	GG	NN	GG	NN	AA	GG
SYN20593	A/C	1	43503480	+	NA	NA	NA	NA	NA	NA	AA	AA	AA	AA	AA	AA	AA	AA	AA	AA	AA	AA	CC	CC	AA	AA	AA	AA	AA	AA	AA	AA	AA	AA	AA	AA	AA	AA	AA	AA	CC	AA	AA	AA	AA	AA	AA	CC	AA
SYN12584	G/A	1	43669415	+	NA	NA	NA	NA	NA	NA	GG	GG	GG	GG	GG	GG	GG	GG	GG	GG	GG	GG	AA	AA	GG	GG	GG	GG	GG	GG	GG	GG	GG	GG	AA	GG	GG	GG	GG	GG	AA	GG	GG	GG	GG	GG	GG	AA	GG
PZE-101059783	A/G	1	43681143	+	NA	NA	NA	NA	NA	NA	AA	AA	AA	AA	GG	AA	AA	GG	GG	GG	AA	GG	AA	AA	GG	GG	GG	GG	AA	GG	GG	AA	AA	AA	GG	GG	AA	GG	AA	GG	AA	AA	AA	AA	GG	AA	AA	AA	GG
PZE-101059784	A/G	1	43681315	+	NA	NA	NA	NA	NA	NA	AA	AA	AA	AA	GG	AA	AA	GG	GG	NN	AA	GG	AA	AA	GG	GG	GG	GG	AA	GG	GG	AA	AA	AA	GG	GG	AA	GG	AA	GG	AA	AA	AA	AA	GG	AA	AA	AA	GG
PZE-101059816	C/A	1	43686560	+	NA	NA	NA	NA	NA	NA	CC	CC	CC	CC	CC	CC	CC	CC	CC	CC	AA	CC	CC	CC	CC	CC	CC	CC	AA	CC	CC	CC	CC	CC	CC	CC	AA	CC	AA	CC	CC	CC	CC	CC	CC	AA	CC	CC	CC
SYN12585	G/A	1	43756650	+	NA	NA	NA	NA	NA	NA	GG	GG	GG	GG	GG	GG	GG	GG	GG	GG	GG	GG	NN	GG	GG	GG	GG	GG	AA	GG	GG	GG	GG	GG	GG	GG	GG	GG	GG	GG	AA	GG	GG	GG	GG	GG	GG	AA	GG
SYN12586	C/A	1	43761854	+	NA	NA	NA	NA	NA	NA	CC	CC	CC	NN	AA	CC	CC	CC	CC	CC	CC	NN	AA	CC	CC	NN	CC	CC	NN	CC	CC	CC	CC	AA	CC	CC	CC	CC	CC	CC	AA	AA	AA	AA	CC	CC	AA	AA	NN
SYN12583	A/G	1	43763983	+	NA	NA	NA	NA	NA	NA	AA	AA	AA	AA	AA	AA	AA	AA	AA	AA	AA	GG	GG	AA	AA	AA	AA	AA	AA	AA	AA	AA	AA	AA	AA	AA	AA	AA	AA	AA	GG	AA	AA	AA	AA	AA	AA	GG	AA
SYN12588	A/G	1	43765452	+	NA	NA	NA	NA	NA	NA	AA	GG	AA	AA	AA	AA	AA	AA	AA	NN	AA	AA	AA	AA	AA	AA	GG	NN	AA	AA	AA	GG	AA	AA	AA	GG	AA	AA	AA	AA	AA	AA	AA	AA	GG	AA	AA	AA	AA
PZE-101060218	G/A	1	43969797	+	NA	NA	NA	NA	NA	NA	AA	GG	GG	GG	GG	AA	GG	AA	AA	GG	GG	GG	AA	GG	GG	GG	GG	GG	GG	AA	GG	GG	AA	AA	GG	GG	AA	GG	AA	GG	GG	AA	AA	AA	GG	GG	NN	GG	GG
PZE-101060224	G/A	1	43970480	+	NA	NA	NA	NA	NA	NA	GG	AA	GG	AA	GG	AA	AA	GG	GG	AG	AA	AA	GG	GG	GG	GG	AA	AG	GG	GG	GG	AA	GG	AA	GG	GG	GG	GG	GG	GG	GG	AA	AA	AA	GG	GG	AA	GG	GG
SYN13385	A/C	1	43974129	+	NA	NA	NA	NA	NA	NA	AA	AA	CC	AA	CC	AA	AA	AA	AA	CC	AA	AA	AA	CC	AA	CC	AA	AA	CC	AA	AA	AA	AA	AA	AA	AA	AA	AA	AA	AA	CC	AA	AA	AA	AA	CC	NN	CC	CC
ZM013220-0769	G/A	1	43974284	+	NA	NA	NA	NA	NA	NA	GG	GG	GG	GG	GG	GG	GG	GG	GG	GG	GG	GG	GG	GG	GG	GG	GG	GG	GG	GG	GG	AA	GG	GG	AA	AA	GG	GG	GG	GG	GG	GG	GG	GG	NN	GG	GG	GG	GG
PZE-101060251	C/A	1	43982187	+	NA	NA	NA	NA	NA	NA	CC	CC	CC	AA	CC	CC	CC	CC	CC	NN	CC	CC	CC	CC	AA	CC	CC	AC	CC	CC	AA	CC	CC	AA	CC	CC	CC	AA	CC	AA	AA	AA	AA	AA	AC	CC	NN	AA	CC
PZE-101060254	G/A	1	43982393	+	NA	NA	NA	NA	NA	NA	NN	AA	GG	GG	AA	AA	AA	GG	GG	AA	AA	GG	AA	GG	GG	GG	AA	AG	GG	GG	GG	AA	NN	GG	NN	GG	GG	GG	GG	GG	GG	GG	GG	GG	GG	GG	GG	GG	GG
PZE-101060288	A/G	1	44029521	+	NA	NA	NA	NA	NA	NA	GG	AA	GG	GG	GG	AA	AA	AA	AA	NN	GG	AA	GG	GG	AA	GG	AA	AA	AA	AA	AA	AA	GG	AA	GG	AA	GG	AA	GG	AA	GG	AA	AA	AA	AA	GG	NN	GG	GG
PZE-101060289	C/A	1	44029687	+	NA	NA	NA	NA	NA	NA	CC	CC	CC	CC	CC	CC	CC	AA	AA	CC	CC	CC	CC	CC	CC	CC	AA	AC	AA	AA	CC	CC	CC	CC	CC	AA	CC	CC	CC	CC	CC	CC	CC	CC	AC	CC	CC	CC	CC
PZE-101060303	A/G	1	44031057	+	NA	NA	NA	NA	NA	NA	GG	AA	GG	GG	GG	GG	GG	AA	AA	AA	GG	NN	GG	AA	AA	GG	AA	AA	AA	AA	AA	AA	GG	GG	AA	AA	AA	AA	AA	AA	GG	GG	GG	GG	AA	GG	NN	GG	GG
PZE-101060335	C/G	1	44162995	+	NA	NA	NA	NA	NA	NA	CC	CC	CC	CC	CC	CC	CC	CC	CC	CC	CC	CC	CC	GG	CC	GG	CC	CC	CC	CC	CC	CC	CC	CC	CC	CC	GG	CC	GG	CC	CC	CC	CC	CC	CC	GG	NN	CC	GG
PUT-163a-60349887-2623	C/G	1	44186977	+	NA	NA	NA	NA	NA	NA	CC	CC	CC	CC	CC	CC	CC	CC	CC	CC	CC	CC	CC	CC	CC	CC	GG	GC	CC	CC	CC	CC	CC	CC	CC	GG	GG	CC	GG	CC	GG	CC	CC	CC	NN	CC	CC	GG	CC
PUT-163a-60349887-2626	A/G	1	44187081	+	NA	NA	NA	NA	NA	NA	AA	AA	AA	AA	AA	AA	AA	AA	AA	AA	AA	AA	AA	AA	AA	AA	GG	AG	AA	AA	AA	AA	AA	AA	AA	GG	GG	AA	GG	AA	GG	AA	AA	AA	GG	AA	AA	GG	AA
PUT-163a-60349887-2624	C/G	1	44187132	+	NA	NA	NA	NA	NA	NA	CC	CC	CC	CC	CC	CC	CC	CC	CC	CC	CC	CC	CC	CC	CC	CC	GG	GC	CC	CC	CC	CC	CC	CC	CC	GG	GG	CC	GG	CC	GG	CC	CC	CC	NN	CC	CC	GG	CC
PUT-163a-60349887-2629	A/G	1	44192259	+	NA	NA	NA	NA	NA	NA	GG	AA	AA	AA	AA	AA	GG	AA	AA	AA	AA	AA	AA	AA	AA	GG	GG	AG	AA	AA	AA	GG	AA	GG	AA	GG	GG	AA	GG	AA	AA	GG	GG	GG	NN	AA	GG	AA	GG
PUT-163a-60349887-2627	A/G	1	44192331	+	NA	NA	NA	NA	NA	NA	AA	GG	AA	AA	AA	GG	AA	AA	AA	NN	GG	GG	AA	AA	GG	AA	AA	AG	AA	AA	GG	AA	AA	AA	AA	AA	AA	GG	AA	GG	GG	AA	AA	AA	NN	AA	AA	GG	AA
PUT-163a-60349887-2622	A/G	1	44192508	+	NA	NA	NA	NA	NA	NA	AA	GG	AA	AA	GG	GG	AA	AA	AA	GG	AA	GG	GG	GG	AA	GG	AA	AA	AA	AA	AA	AA	GG	AA	GG	AA	AA	AA	AA	AA	GG	AA	AA	AA	AA	GG	AA	GG	GG
PUT-163a-110942968-126	G/A	1	44193089	+	NA	NA	NA	NA	NA	NA	GG	AA	AA	AA	AA	AA	GG	GG	GG	NN	AA	AA	AA	GG	AA	GG	GG	AG	AA	GG	AA	GG	GG	AA	GG	GG	AA	AA	AA	AA	AA	AA	AA	AA	NN	GG	NN	AA	GG
SYN28942	G/A	1	44329582	+	NA	NA	NA	NA	NA	NA	GG	GG	GG	AA	GG	GG	AA	AA	AA	GG	GG	GG	GG	GG	GG	GG	GG	GG	GG	AA	GG	GG	GG	GG	GG	GG	GG	GG	GG	GG	AA	GG	GG	GG	GG	GG	GG	AA	GG
SYN28946	A/G	1	44331364	+	NA	NA	NA	NA	NA	NA	AA	GG	AA	GG	AA	AG	AA	GG	AG	AG	AA	AG	AA	AA	AA	AA	AA	AA	AG	AG	AA	AA	AA	AA	GG	AA	AG	AA	AG	AA	AG	AA	AA	AA	AG	GG	AA	AG	AA
SYN28944	G/A	1	44348882	+	NA	NA	NA	NA	NA	NA	GG	AA	GG	AA	AA	AA	AA	GG	GG	AA	GG	AA	AA	AA	GG	AA	GG	GG	GG	GG	GG	GG	GG	GG	AA	GG	AA	GG	AA	GG	AA	GG	GG	GG	GG	AA	GG	AA	AA
SYN28941	A/G	1	44348980	+	NA	NA	NA	NA	NA	NA	AA	AA	AA	AA	AA	AA	AA	AA	AA	AA	AA	AA	AA	AA	AA	AA	AA	AA	AA	AA	AA	AA	AA	AA	AA	AA	AA	AA	AA	AA	GG	AA	AA	AA	AA	AA	AA	GG	AA
SYN28939	C/A	1	44349156	+	NA	NA	NA	NA	NA	NA	CC	CC	CC	CC	CC	CC	CC	CC	CC	CC	CC	CC	CC	CC	CC	CC	CC	CC	CC	CC	CC	CC	CC	CC	CC	CC	CC	CC	CC	CC	AA	CC	CC	CC	CC	CC	CC	AA	CC
SYN28940	A/G	1	44349777	+	NA	NA	NA	NA	NA	NA	AA	AA	AA	AA	AA	AA	AA	AA	AA	AA	AA	AA	AA	AA	AA	AA	AA	AA	AA	AA	AA	AA	AA	AA	AA	AA	AA	AA	AA	AA	GG	AA	AA	AA	AA	AA	AA	GG	AA
SYN28947	C/A	1	44352400	+	NA	NA	NA	NA	NA	NA	CC	AA	CC	CC	CC	CC	CC	CC	CC	NN	CC	AA	CC	CC	CC	CC	AA	AC	CC	CC	CC	CC	CC	CC	CC	AA	AA	CC	AA	CC	CC	CC	CC	CC	NN	CC	CC	CC	CC
PZA03243.3	A/G	1	44370121	+	NA	NA	NA	NA	NA	NA	AA	AA	GG	AA	GG	AA	AA	AA	AA	AA	AA	GG	GG	GG	AA	GG	GG	AG	AA	AA	AA	GG	GG	AA	AA	GG	AA	AA	AA	AA	AA	AA	AA	AA	NN	GG	NN	AA	GG
PZA03243.2	G/A	1	44370563	+	NA	NA	NA	NA	NA	NA	GG	GG	AA	GG	GG	GG	GG	GG	GG	GG	GG	AA	GG	GG	GG	GG	AA	AG	GG	GG	GG	AA	AA	GG	GG	AA	GG	GG	GG	GG	GG	GG	GG	GG	NN	GG	GG	GG	GG
PZE-101060785	G/A	1	44371668	+	NA	NA	NA	NA	NA	NA	GG	GG	GG	GG	AA	GG	GG	GG	GG	GG	GG	GG	AA	AA	GG	AA	GG	GG	GG	GG	GG	GG	GG	GG	GG	GG	GG	GG	GG	GG	GG	GG	GG	GG	GG	AA	GG	GG	AA
PZE-101060788	G/A	1	44373499	+	NA	NA	NA	NA	NA	NA	GG	GG	AA	GG	GG	GG	GG	GG	GG	GG	GG	AA	GG	GG	GG	GG	AA	AG	GG	GG	GG	AA	AA	GG	GG	AA	GG	GG	GG	GG	GG	GG	GG	GG	NN	GG	GG	GG	GG
PZA03742.1	A/C	1	44373656	+	NA	NA	NA	NA	NA	NA	AA	AA	CC	AA	AA	AA	AA	AA	AA	AA	AA	CC	AA	AA	AA	AA	CC	AC	AA	AA	AA	CC	CC	AA	AA	CC	AA	AA	AA	AA	AA	AA	AA	AA	NN	AA	AA	AA	AA
PZE-101060841	A/G	1	44540507	+	NA	NA	NA	NA	NA	NA	AA	AA	GG	AA	GG	AA	AA	AA	AA	AA	AA	GG	GG	GG	AA	GG	GG	AG	AA	AA	AA	GG	GG	AA	AA	GG	AA	AA	AA	AA	AA	AA	AA	AA	NN	GG	NN	AA	GG
PZE-101060842	A/C	1	44540664	+	NA	NA	NA	NA	NA	NA	AA	AA	CC	AA	CC	AA	AA	AA	AA	AA	AA	CC	CC	CC	AA	CC	CC	AC	AA	AA	AA	CC	CC	AA	AA	CC	AA	AA	AA	AA	AA	AA	AA	AA	NN	CC	AC	AA	CC
PZE-101060930	A/C	1	44802094	+	NA	NA	NA	NA	NA	NA	AA	AA	AA	AA	AA	AA	AA	AA	AA	AA	AA	AA	AA	AA	AA	AA	CC	NN	AA	AA	AA	AA	AA	AA	AA	CC	AA	AA	AA	AA	AA	AA	AA	AA	CC	AA	AA	AA	AA
SYN36078	A/C	1	44802094	+	NA	NA	NA	NA	NA	NA	AA	AA	AA	AA	AA	AA	AA	AA	AA	AA	AA	AA	AA	AA	AA	AA	CC	AC	AA	AA	AA	AA	AA	AA	AA	CC	AA	AA	AA	AA	AA	AA	AA	AA	CC	AA	AA	AA	AA
SYN36077	G/A	1	44802112	+	NA	NA	NA	NA	NA	NA	GG	GG	GG	GG	GG	GG	GG	GG	GG	GG	GG	GG	GG	GG	GG	GG	AA	NN	GG	GG	GG	GG	NN	GG	GG	AA	GG	GG	GG	GG	GG	GG	GG	GG	NN	GG	GG	GG	GG
SYN36076	A/G	1	44802580	+	NA	NA	NA	NA	NA	NA	AA	AA	AA	GG	GG	AA	AA	AA	AA	NN	AA	GG	GG	AA	GG	AA	GG	GG	GG	AA	GG	AA	NN	AA	GG	GG	AA	GG	AA	GG	AA	AA	AA	AA	GG	AA	AA	AA	AA
SYN36080	G/A	1	44802685	+	NA	NA	NA	NA	NA	NA	GG	GG	GG	AA	AA	GG	GG	GG	GG	NN	GG	AA	AA	GG	AA	GG	AA	AA	AA	GG	AA	GG	NN	GG	AA	AA	GG	AA	GG	AA	GG	GG	GG	GG	AA	GG	GG	GG	GG
SYN36074	A/G	1	44802906	+	NA	NA	NA	NA	NA	NA	AA	AA	AA	AA	GG	AA	AA	AA	AA	AA	AA	AA	GG	AA	AA	AA	GG	NN	AA	AA	AA	AA	NN	AA	AA	GG	AA	AA	AA	AA	AA	AA	AA	AA	NN	AA	AA	AA	AA
PZE-101061035	A/C	1	44956540	+	NA	NA	NA	NA	NA	NA	AA	AA	CC	AA	CC	CC	AA	AA	AA	AA	AA	AA	CC	CC	CC	CC	AA	AC	AA	AA	CC	CC	CC	AA	AA	AA	CC	CC	CC	CC	AA	AA	AA	AA	NN	AA	NN	AA	CC
SYN34813	C/A	1	44959864	+	NA	NA	NA	NA	NA	NA	CC	CC	AA	AA	CC	CC	CC	CC	CC	CC	AA	CC	CC	CC	CC	CC	CC	CC	CC	CC	CC	AA	CC	AA	CC	CC	AA	CC	AA	CC	AA	AA	AA	AA	CC	CC	AA	AA	CC
PZE-101061064	G/A	1	44960515	+	NA	NA	NA	NA	NA	NA	GG	GG	GG	GG	GG	AA	GG	GG	GG	AA	GG	AA	GG	GG	AA	GG	GG	GG	GG	GG	AA	GG	GG	AA	AA	GG	GG	AA	GG	AA	GG	AA	AA	AA	GG	GG	AA	GG	GG
PZE-101061114	G/A	1	45004949	+	NA	NA	NA	NA	NA	NA	AA	GG	GG	NN	AA	AA	GG	GG	GG	AA	GG	NN	AA	AA	AA	AA	GG	AG	AA	GG	AA	GG	AA	AA	AA	GG	AA	AA	AA	AA	GG	AA	AA	AA	NN	AA	AA	GG	AA
PZE-101061168	T/A	1	45101401	+	NA	NA	NA	NA	NA	NA	TT	AA	TT	TT	TT	TT	TT	AA	AA	NN	AA	AA	TT	TT	TT	AA	AA	AT	AA	AA	TT	TT	AT	AA	TT	AA	TT	TT	TT	TT	TT	AA	AA	AA	NN	TT	NN	TT	AA
PZE-101061225	C/A	1	45115245	+	NA	NA	NA	NA	NA	NA	CC	AA	CC	CC	CC	CC	AA	CC	CC	NN	AA	AA	CC	CC	CC	CC	AA	NN	CC	CC	CC	CC	CC	AA	CC	CC	CC	CC	CC	CC	AA	AA	AA	AA	CC	CC	NN	AA	CC
SYN28915	A/C	1	45338592	+	NA	NA	NA	NA	NA	NA	AA	AA	CC	AA	CC	CC	AA	AA	AA	AA	CC	CC	CC	CC	CC	CC	CC	CC	CC	AA	CC	CC	NN	AA	AA	AA	CC	CC	CC	CC	CC	AA	AA	AA	NN	CC	AA	CC	CC
PZE-101061587	A/G	1	45365633	+	NA	NA	NA	NA	NA	NA	AA	AA	AA	AA	AA	AA	GG	AA	AA	AA	AA	AA	AA	AA	AA	GG	AA	AA	AA	AA	AA	AA	NN	AA	AA	AA	GG	AA	GG	AA	GG	AA	AA	AA	AA	AA	AA	GG	GG
PZE-101061832	A/G	1	45435961	+	NA	NA	NA	NA	NA	NA	AA	AA	GG	AA	AA	AA	AA	AA	AA	NN	AA	AA	AA	GG	AA	AA	AA	AA	GG	AA	AA	GG	AA	AA	AA	AA	AA	AA	AA	AA	GG	AA	AA	AA	AA	GG	NN	GG	AA
SYNGENTA3550	G/A	1	45441103	+	NA	NA	NA	NA	NA	NA	GG	GG	GG	GG	GG	GG	GG	GG	GG	AA	GG	GG	GG	GG	GG	GG	GG	GG	GG	GG	GG	GG	AA	GG	GG	AA	GG	GG	GG	GG	AA	GG	GG	GG	NN	GG	GG	AA	GG
SYN29464	G/A	1	45441563	+	NA	NA	NA	NA	NA	NA	AA	GG	GG	AA	GG	AA	GG	AA	AA	GG	AA	GG	GG	GG	GG	AA	GG	GG	GG	AA	GG	GG	NN	AA	GG	GG	GG	GG	GG	GG	GG	AA	AA	AA	GG	GG	NN	GG	AA
SYN23749	A/G	1	45507479	+	NA	NA	NA	NA	NA	NA	AA	AA	AA	GG	AA	AA	AA	GG	GG	AA	GG	AA	AA	AA	AA	AA	AA	AA	AA	GG	AA	AA	AA	AA	AA	AA	AA	AA	AA	AA	AA	AA	AA	AA	AA	AA	AA	AA	AA
PZE-101061930	A/C	1	45511429	+	NA	NA	NA	NA	NA	NA	AA	AA	AA	AA	CC	AA	AA	AA	AA	AA	CC	AA	CC	AA	AA	CC	AA	AA	AA	AA	AA	AA	AC	CC	CC	AA	AA	AA	AA	AA	AA	CC	CC	CC	AA	AA	NN	AA	CC
PUT-163a-148958166-556	G/A	1	45513087	+	NA	NA	NA	NA	NA	NA	GG	GG	GG	GG	GG	GG	GG	GG	GG	GG	AA	GG	GG	GG	GG	GG	AA	NN	GG	GG	GG	GG	NN	GG	GG	AA	AA	GG	AA	GG	GG	GG	GG	GG	AA	GG	GG	GG	GG
PUT-163a-101388839-14	C/A	1	45513535	+	NA	NA	NA	NA	NA	NA	AA	CC	CC	CC	CC	AA	CC	AA	AA	CC	AA	CC	CC	CC	CC	AA	AA	NN	CC	AA	CC	CC	AA	CC	CC	AA	AA	CC	AA	CC	CC	CC	CC	CC	NN	CC	CC	CC	AA
SYNGENTA10330	A/G	1	45514080	+	NA	NA	NA	NA	NA	NA	AA	AA	AA	AA	AA	AA	AA	AA	AA	AA	AA	AA	AA	AA	AA	AA	GG	NN	AA	AA	AA	AA	AA	AA	AA	AA	GG	AA	GG	AA	AA	AA	AA	AA	AA	AA	AA	AA	AA
PZE-101062009	A/C	1	45633273	+	NA	NA	NA	NA	NA	NA	AA	AA	AA	AA	CC	AA	CC	CC	CC	NN	AA	AA	CC	AA	AA	CC	CC	NN	AA	CC	AA	AA	NN	AA	AA	AA	CC	AA	CC	AA	AA	AA	AA	AA	AA	AA	AA	AA	CC
PZE-101062072	A/G	1	45741170	+	NA	NA	NA	NA	NA	NA	AA	GG	AA	NN	AA	AA	AA	AA	AA	GG	AA	AA	AA	AA	NN	NN	GG	GG	AA	AA	NN	AA	AA	AA	AA	AA	GG	NN	GG	NN	NN	AA	AA	AA	AA	AA	AA	NN	NN
PZE-101062090	A/G	1	45743235	+	NA	NA	NA	NA	NA	NA	AA	AA	GG	GG	AA	AA	AA	AA	AA	NN	AA	AA	AA	GG	AA	AA	AA	AA	GG	AA	AA	GG	AA	AA	AA	AA	AA	AA	AA	AA	GG	AA	AA	AA	AA	GG	NN	GG	AA
SYN3008	A/G	1	45769565	+	NA	NA	NA	NA	NA	NA	AA	GG	GG	AA	GG	AA	GG	GG	GG	GG	GG	AA	GG	AA	AA	AA	AA	AA	AA	GG	AA	AA	AA	AA	AA	AA	GG	AA	GG	AA	AA	AA	AA	AA	AA	GG	AA	AA	AA
ZM013814-0513	A/G	1	45772846	+	NA	NA	NA	NA	NA	NA	AA	AA	AA	AA	AA	AA	AA	AA	AA	AA	AA	GG	AA	AA	AA	GG	AA	AA	AA	AA	AA	AA	AA	AA	GG	AA	AA	AA	AA	AA	GG	AA	AA	AA	AA	AA	AA	GG	GG
PZE-101062213	A/G	1	45777625	+	NA	NA	NA	NA	NA	NA	GG	GG	AA	AA	GG	AA	AA	AA	AA	GG	AA	AA	GG	AA	AA	AA	AA	AA	AA	AA	AA	AA	GG	AA	AA	GG	AA	AA	AA	AA	AA	AA	AA	AA	GG	AA	AA	AA	AA
SYN3007	G/A	1	45778856	+	NA	NA	NA	NA	NA	NA	GG	GG	GG	AA	GG	GG	GG	GG	GG	NN	AA	AA	GG	GG	AA	AA	AA	AA	GG	GG	AA	GG	NN	GG	GG	GG	AA	AA	AA	AA	AA	GG	GG	GG	NN	GG	GG	AA	AA
SYN3006	G/A	1	45780048	+	NA	NA	NA	NA	NA	NA	GG	GG	GG	GG	GG	GG	GG	GG	GG	GG	GG	GG	GG	GG	GG	GG	GG	GG	GG	GG	GG	GG	GG	GG	GG	GG	GG	GG	GG	GG	GG	GG	GG	GG	GG	GG	GG	GG	GG
PZE-101062246	G/A	1	45786956	+	NA	NA	NA	NA	NA	NA	NN	GG	GG	GG	AA	GG	GG	GG	GG	GG	GG	GG	AA	GG	GG	GG	GG	GG	GG	GG	GG	GG	GG	GG	GG	GG	AA	GG	AA	GG	AA	GG	GG	GG	GG	GG	GG	AA	GG
SYN10021	A/G	1	45918714	+	NA	NA	NA	NA	NA	NA	AA	AA	AA	AA	GG	AA	AA	AA	AA	AA	AA	AA	GG	AA	AA	AA	AA	AA	AA	AA	AA	AA	AA	AA	AA	AA	GG	AA	GG	AA	GG	AA	AA	AA	AA	AA	AA	GG	AA
PZE-101062331	G/A	1	45919898	+	NA	NA	NA	NA	NA	NA	GG	AA	AA	GG	GG	AA	GG	AA	AA	NN	GG	GG	GG	AA	GG	GG	GG	GG	AA	AA	GG	AA	AG	AA	AA	AA	GG	GG	GG	GG	GG	AA	AA	AA	NN	AA	AA	GG	GG
SYN10022	G/A	1	45921976	+	NA	NA	NA	NA	NA	NA	GG	GG	GG	GG	GG	GG	AA	AA	AA	GG	AA	GG	GG	GG	GG	GG	GG	GG	GG	AA	GG	GG	GG	AA	AA	GG	GG	GG	GG	GG	GG	AA	AA	AA	GG	GG	AA	GG	GG
SYN10040	G/A	1	45931011	+	NA	NA	NA	NA	NA	NA	GG	AA	GG	GG	GG	GG	AA	GG	GG	AA	GG	GG	GG	AA	GG	GG	AA	NN	GG	GG	GG	AA	NN	GG	GG	GG	AA	GG	AA	GG	AA	GG	GG	GG	GG	GG	GG	AA	GG
SYN10029	G/A	1	45937699	+	NA	NA	NA	NA	NA	NA	GG	GG	GG	GG	GG	GG	GG	GG	GG	GG	GG	GG	GG	GG	GG	GG	GG	GG	GG	GG	GG	GG	GG	GG	GG	GG	GG	GG	GG	GG	GG	GG	GG	GG	GG	GG	GG	GG	GG
umc13.1	A/G	1	45939542	+	NA	NA	NA	NA	NA	NA	AA	AA	AA	AA	AA	AA	AA	AA	AA	AA	AA	AA	AA	AA	AA	AA	GG	NN	GG	AA	AA	AA	AA	AA	AA	AA	AA	AA	AA	AA	AA	AA	AA	AA	AA	AA	AA	AA	AA
PZA03183.3	A/G	1	45940042	+	NA	NA	NA	NA	NA	NA	GG	GG	GG	GG	AA	AA	AA	GG	AA	GG	GG	AA	AA	AA	AA	GG	AA	AA	AA	AA	AA	AA	NN	GG	GG	AA	AA	AA	AA	AA	GG	GG	GG	GG	AA	GG	GG	GG	GG
SYN10026	A/G	1	45944714	+	NA	NA	NA	NA	NA	NA	AA	AA	AA	NN	AA	AA	AA	AA	AA	AA	AA	NN	AA	AA	GG	GG	GG	GG	GG	AA	GG	AA	GG	AA	GG	AA	AA	GG	AA	GG	AA	AA	AA	AA	NN	AA	AA	AA	GG
PZE-101062642	A/G	1	45949319	+	NA	NA	NA	NA	NA	NA	AA	AA	AA	AA	AA	AA	AA	AA	AA	AA	AA	AA	AA	AA	GG	GG	GG	GG	GG	AA	GG	AA	GG	AA	GG	AA	AA	GG	AA	GG	AA	AA	AA	AA	NN	AA	AA	AA	GG
PUT-163a-91054912-4739	A/G	1	46064096	+	NA	NA	NA	NA	NA	NA	AA	AA	AA	AA	AA	AA	AA	AA	AA	AA	AA	AA	AA	AA	AA	AA	AA	AA	AA	AA	AA	AA	NN	GG	AA	AA	AA	AA	AA	AA	AA	GG	GG	GG	AA	AA	GG	AA	AA
PUT-163a-16922676-1073	A/G	1	46065545	+	NA	NA	NA	NA	NA	NA	AA	AA	AA	AA	AA	AA	AA	AA	AA	AA	AA	AA	AA	AA	AA	AA	AA	AA	AA	AA	AA	AA	NN	GG	AA	AA	AA	AA	AA	AA	AA	GG	GG	GG	AA	AA	NN	AA	AA
PUT-163a-16922676-1070	C/A	1	46065648	+	NA	NA	NA	NA	NA	NA	CC	CC	CC	CC	CC	CC	CC	CC	CC	CC	CC	CC	CC	CC	CC	CC	CC	CC	CC	CC	CC	CC	CC	AA	CC	CC	CC	CC	CC	CC	CC	AA	AA	AA	CC	CC	NN	CC	CC
PUT-163a-16922676-1072	A/G	1	46065675	+	NA	NA	NA	NA	NA	NA	AA	AA	AA	AA	AA	AA	AA	AA	AA	AA	AA	AA	AA	GG	GG	AA	AA	NN	AA	AA	GG	GG	NN	GG	GG	AA	GG	GG	GG	GG	AA	GG	GG	GG	NN	AA	GG	AA	AA
PZE-101062737	A/G	1	46074619	+	NA	NA	NA	NA	NA	NA	AA	AA	AA	AA	AA	GG	AA	AA	AA	AA	AA	AA	AA	AA	GG	AA	AA	NN	AA	AA	GG	AA	AA	AA	AA	GG	AA	GG	AA	GG	AA	AA	AA	AA	GG	AA	AA	AA	AA
PZE-101062857	A/G	1	46122729	+	NA	NA	NA	NA	NA	NA	GG	AA	AA	GG	AA	AA	AA	GG	AA	NN	GG	GG	AA	GG	AA	AA	GG	NN	GG	AA	AA	GG	AA	AA	AA	GG	GG	AA	GG	AA	GG	AA	AA	AA	NN	AA	NN	GG	AA
PZA02328.3	G/A	1	46125136	+	NA	NA	NA	NA	NA	NA	AA	GG	GG	AA	GG	GG	GG	GG	GG	NN	GG	AA	GG	AA	GG	GG	AA	NN	AA	GG	GG	AA	GG	GG	GG	AA	AA	GG	AA	GG	AA	GG	GG	GG	NN	GG	NN	AA	GG
PZE-101062825	G/A	1	46126043	+	NA	NA	NA	NA	NA	NA	AA	AA	GG	GG	AA	AA	AA	GG	AA	AA	GG	AA	AA	GG	AA	AA	AA	AA	AA	AA	AA	GG	NN	AA	AA	GG	GG	AA	GG	AA	AA	AA	AA	AA	NN	GG	AA	AA	AA
SYN19140	C/A	1	46128760	+	NA	NA	NA	NA	NA	NA	CC	AA	CC	CC	CC	CC	CC	CC	AA	NN	CC	CC	CC	CC	CC	CC	CC	CC	CC	AA	CC	CC	AC	CC	AA	CC	CC	CC	CC	CC	CC	CC	CC	CC	CC	CC	CC	CC	CC
SYN19139	G/A	1	46135622	+	NA	NA	NA	NA	NA	NA	GG	GG	GG	GG	GG	GG	GG	GG	GG	GG	GG	GG	GG	GG	GG	GG	GG	GG	GG	GG	GG	GG	NN	GG	GG	AA	GG	GG	GG	GG	GG	GG	GG	GG	AA	GG	GG	GG	GG
SYN29609	C/A	1	46232420	+	NA	NA	NA	NA	NA	NA	NN	CC	CC	CC	CC	CC	AA	AA	CC	CC	AA	CC	CC	CC	AA	CC	AA	AA	AA	CC	AA	CC	AC	CC	CC	CC	CC	AA	CC	AA	CC	CC	CC	CC	NN	CC	CC	CC	CC
SYN29603	G/A	1	46232564	+	NA	NA	NA	NA	NA	NA	AA	AA	GG	GG	AA	GG	AA	GG	GG	NN	GG	GG	AA	GG	GG	GG	GG	GG	GG	GG	GG	GG	GG	GG	GG	GG	AA	GG	AA	GG	GG	GG	GG	GG	GG	GG	GG	GG	GG
PZE-101063113	A/C	1	46407120	+	NA	NA	NA	NA	NA	NA	CC	AA	AA	AA	AA	AA	AA	AA	CC	AA	AA	AA	AA	AA	AA	CC	CC	NN	CC	CC	AA	AA	CC	AA	AA	AA	CC	AA	CC	AA	AA	AA	AA	AA	AA	AA	AA	AA	CC
PZE-101063074	A/G	1	46410584	+	NA	NA	NA	NA	NA	NA	AA	AA	AA	AA	AA	AA	AA	AA	AA	AA	AA	AA	AA	GG	AA	AA	AA	AA	AA	AA	AA	GG	AA	AA	AA	AA	AA	AA	AA	AA	AA	AA	AA	AA	AA	AA	NN	AA	AA
PZE-101063036	G/A	1	46412712	+	NA	NA	NA	NA	NA	NA	NN	GG	GG	GG	AA	AA	GG	GG	AA	GG	GG	AA	AA	AA	GG	GG	GG	GG	AA	AA	GG	AA	GG	AA	AA	GG	GG	GG	GG	GG	GG	AA	AA	AA	GG	GG	AA	GG	GG
PZE-101063002	G/A	1	46415354	+	NA	NA	NA	NA	NA	NA	GG	GG	GG	GG	GG	GG	GG	GG	GG	GG	GG	GG	GG	GG	GG	GG	AA	AG	GG	GG	GG	GG	GG	GG	GG	AA	GG	GG	GG	GG	GG	GG	GG	GG	NN	GG	GG	GG	GG
PZE-101062970	A/C	1	46418835	+	NA	NA	NA	NA	NA	NA	AA	AA	AA	AA	AA	AA	AA	CC	AA	NN	CC	AA	AA	AA	AA	AA	AA	AA	AA	AA	AA	CC	AA	CC	AA	AA	AA	AA	AA	AA	AA	CC	CC	CC	AA	AA	CC	AA	AA
PZE-101063225	G/A	1	46544348	+	NA	NA	NA	NA	NA	NA	GG	GG	GG	AA	AA	GG	GG	GG	GG	GG	GG	GG	AA	GG	GG	GG	GG	GG	GG	GG	GG	AA	GG	AA	GG	GG	GG	GG	GG	GG	GG	AA	AA	AA	GG	GG	NN	GG	GG
PZE-101063232	G/A	1	46550379	+	NA	NA	NA	NA	NA	NA	NN	AA	AA	GG	GG	GG	AA	AA	GG	AA	AA	AA	GG	GG	GG	AA	GG	GG	GG	GG	GG	GG	AA	GG	AA	AA	GG	GG	GG	GG	GG	GG	GG	GG	NN	AA	GG	GG	AA
PZE-101063271	A/G	1	46581140	+	NA	NA	NA	NA	NA	NA	NN	GG	GG	AA	AA	AA	AA	AA	AA	GG	AA	GG	AA	GG	AA	GG	AA	AA	AA	AA	AA	AA	GG	AA	GG	GG	AA	AA	AA	AA	AA	AA	AA	AA	GG	GG	AG	AA	GG
PZE-101063282	A/G	1	46581567	+	NA	NA	NA	NA	NA	NA	NN	AA	AA	AA	AA	GG	AA	AA	GG	AA	AA	AA	AA	AA	GG	AA	AA	NN	AA	GG	GG	AA	AA	AA	AA	AA	AA	GG	AA	GG	AA	AA	AA	AA	NN	AA	AA	AA	AA
PZE-101063328	C/A	1	46628357	+	NA	NA	NA	NA	NA	NA	CC	CC	AA	CC	CC	AA	CC	AA	CC	CC	AA	AA	CC	CC	CC	CC	CC	CC	AA	CC	CC	CC	CC	CC	CC	CC	AA	CC	AA	CC	CC	CC	CC	CC	CC	AA	CC	CC	CC
PZE-101063406	A/G	1	46678570	+	NA	NA	NA	NA	NA	NA	GG	AA	AA	AA	AA	AA	AA	AA	AA	AA	AA	AA	AA	AA	AA	AA	AA	AA	AA	AA	AA	AA	AA	AA	AA	AA	GG	AA	GG	AA	AA	AA	AA	AA	AA	AA	AA	AA	AA
PZE-101063527	C/A	1	46684873	+	NA	NA	NA	NA	NA	NA	CC	CC	AA	AA	CC	CC	CC	CC	CC	CC	CC	CC	CC	CC	CC	CC	CC	CC	CC	CC	CC	CC	CC	CC	CC	CC	AA	CC	AA	CC	CC	CC	CC	CC	CC	AA	CC	CC	CC
SYN37816	G/A	1	46857879	+	NA	NA	NA	NA	NA	NA	GG	GG	GG	GG	GG	GG	GG	AA	GG	GG	AA	GG	GG	GG	GG	AA	AA	NN	GG	GG	GG	GG	GG	GG	GG	GG	GG	GG	GG	GG	GG	GG	GG	GG	GG	GG	GG	GG	AA
SYN37813	C/A	1	46861470	+	NA	NA	NA	NA	NA	NA	CC	CC	CC	AA	CC	CC	CC	CC	CC	CC	CC	CC	CC	CC	CC	CC	CC	CC	CC	CC	CC	CC	AA	CC	CC	CC	AA	CC	AA	CC	AA	CC	CC	CC	CC	CC	CC	AA	CC
SYN37815	A/G	1	46929985	+	NA	NA	NA	NA	NA	NA	AA	AA	AA	GG	AA	GG	AA	AA	AA	AA	AA	AA	GG	AA	AA	AA	AA	AA	GG	AA	AA	AA	GG	AA	AA	GG	GG	AA	GG	AA	AA	AA	AA	AA	GG	AA	AA	AA	AA
SYN37779	A/G	1	47133040	+	NA	NA	NA	NA	NA	NA	AA	AA	AA	GG	AA	GG	AA	AA	AA	AA	AA	AA	GG	AA	AA	AA	AA	AA	GG	AA	AA	AA	GG	AA	AA	GG	GG	AA	GG	AA	AA	AA	AA	AA	GG	AA	AA	AA	AA
SYN37778	A/G	1	47133059	+	NA	NA	NA	NA	NA	NA	AA	AA	AA	GG	AA	GG	AA	AA	AA	AA	AA	AA	GG	AA	AA	AA	AA	AA	GG	AA	AA	AA	GG	AA	AA	GG	GG	AA	GG	AA	AA	AA	AA	AA	GG	AA	AA	AA	AA
SYN37777	A/G	1	47135487	+	NA	NA	NA	NA	NA	NA	AA	AA	AA	GG	AA	GG	AA	AA	AA	AA	AA	AA	GG	AA	AA	AA	AA	AA	GG	AA	AA	AA	GG	AA	AA	GG	GG	AA	GG	AA	AA	AA	AA	AA	GG	AA	AA	AA	AA
SYN37776	A/G	1	47135501	+	NA	NA	NA	NA	NA	NA	AA	AA	AA	GG	AA	AA	AA	AA	AA	AA	AA	AA	AA	AA	AA	AA	AA	AA	AA	AA	AA	AA	GG	AA	AA	AA	GG	AA	GG	AA	AA	AA	AA	AA	NN	AA	AA	AA	AA
SYN37775	A/G	1	47135598	+	NA	NA	NA	NA	NA	NA	AA	GG	AA	GG	GG	GG	AA	AA	AA	NN	AA	AA	GG	AA	GG	AA	AA	AG	GG	AA	GG	AA	GG	AA	AA	GG	GG	GG	GG	GG	AA	AA	AA	AA	GG	AA	AA	AA	AA
SYN22912	A/G	1	47303565	+	NA	NA	NA	NA	NA	NA	AA	AA	AA	GG	AA	GG	AA	AA	AA	AA	AA	AA	AA	AA	AA	AA	AA	AA	GG	AA	AA	AA	AA	GG	AA	AA	GG	AA	GG	AA	AA	GG	GG	GG	AA	AA	AG	AA	AA
SYN20717	G/A	1	47311968	+	NA	NA	NA	NA	NA	NA	GG	AA	GG	GG	GG	GG	GG	AA	GG	NN	AA	AA	GG	AA	AA	AA	AA	AA	GG	GG	AA	GG	GG	GG	AA	GG	GG	AA	GG	AA	AA	GG	GG	GG	GG	GG	AG	AA	AA
SYN20716	A/G	1	47316943	+	NA	NA	NA	NA	NA	NA	AA	AA	AA	GG	AA	AA	AA	AA	AA	AA	AA	AA	AA	AA	AA	AA	AA	AA	AA	AA	AA	AA	AA	AA	AA	AA	GG	AA	GG	AA	AA	AA	AA	AA	AA	AA	AA	AA	AA
SYN20719	C/A	1	47317285	+	NA	NA	NA	NA	NA	NA	CC	AA	CC	CC	CC	CC	CC	AA	CC	NN	AA	AA	CC	AA	AA	AA	AA	AA	CC	CC	AA	CC	CC	CC	AA	CC	CC	AA	CC	AA	AA	CC	CC	CC	CC	CC	AC	AA	AA
SYN20718	A/G	1	47317543	+	NA	NA	NA	NA	NA	NA	AA	GG	AA	AA	AA	AA	AA	GG	AA	NN	GG	GG	AA	GG	GG	GG	GG	GG	AA	AA	GG	AA	AA	AA	GG	AA	AA	GG	AA	GG	GG	AA	AA	AA	AA	AA	AG	GG	GG
SYN20722	G/A	1	47318185	+	NA	NA	NA	NA	NA	NA	GG	GG	GG	AA	GG	AA	GG	GG	GG	GG	GG	GG	GG	GG	GG	GG	GG	GG	AA	GG	GG	GG	GG	AA	GG	GG	AA	GG	AA	GG	GG	AA	AA	AA	GG	GG	AG	GG	GG
PUT-163a-74234625-3607	G/A	1	47321420	+	NA	NA	NA	NA	NA	NA	GG	AA	GG	GG	GG	GG	GG	AA	GG	AG	AA	AA	GG	AA	AA	AA	AA	AA	GG	GG	AA	GG	GG	GG	AA	GG	GG	AA	GG	AA	AA	GG	GG	GG	GG	GG	AG	AA	AA
PZE-101064305	G/A	1	47457490	+	NA	NA	NA	NA	NA	NA	GG	GG	GG	GG	GG	GG	GG	GG	GG	GG	GG	GG	GG	GG	GG	GG	GG	GG	AA	GG	GG	AA	GG	GG	GG	GG	GG	GG	GG	GG	GG	GG	GG	GG	GG	GG	GG	GG	GG
PZE-101064331	A/G	1	47468982	+	NA	NA	NA	NA	NA	NA	AA	AA	GG	GG	AA	AA	AA	AA	AA	AA	AA	AA	AA	AA	AA	AA	AA	AA	GG	AA	AA	AA	GG	AA	AA	AA	AA	AA	AA	AA	GG	AA	AA	AA	NN	GG	AA	GG	AA
PZE-101064334	A/C	1	47469477	+	NA	NA	NA	NA	NA	NA	AA	CC	AA	AA	CC	AA	AA	AA	CC	CC	AA	AA	CC	CC	CC	CC	AA	AC	AA	CC	CC	AA	AA	AA	CC	AA	CC	CC	CC	CC	AA	AA	AA	AA	AA	AA	AC	AA	CC
PZE-101064370	A/G	1	47476084	+	NA	NA	NA	NA	NA	NA	AA	GG	AA	AA	GG	AA	AA	AA	GG	GG	AA	AA	GG	GG	GG	GG	AA	AG	AA	GG	GG	AA	AA	GG	GG	AA	GG	GG	GG	GG	AA	GG	GG	GG	AA	AA	GG	AA	GG
PZE-101064372	A/G	1	47477291	+	NA	NA	NA	NA	NA	NA	AA	AA	GG	GG	AA	AA	AA	AA	AA	AA	AA	AA	AA	AA	AA	AA	AA	AA	GG	AA	AA	AA	GG	AA	AA	AA	AA	AA	AA	AA	GG	AA	AA	AA	NN	GG	AA	GG	AA
PZE-101064448	G/A	1	47505728	+	NA	NA	NA	NA	NA	NA	AA	GG	GG	AA	GG	AA	GG	GG	GG	GG	GG	AA	AA	GG	GG	AA	GG	GG	AA	GG	GG	AA	AA	GG	GG	GG	GG	GG	GG	GG	AA	GG	GG	GG	NN	GG	GG	AA	AA
PUT-163a-71430056-3265	C/A	1	47506391	+	NA	NA	NA	NA	NA	NA	CC	CC	CC	AA	CC	CC	CC	CC	CC	CC	CC	CC	CC	CC	CC	CC	AA	AC	AA	CC	CC	CC	AA	CC	CC	AA	CC	CC	CC	CC	AA	CC	CC	CC	AA	CC	CC	AA	CC
PUT-163a-71430056-3266	G/A	1	47506409	+	NA	NA	NA	NA	NA	NA	GG	GG	GG	GG	GG	AA	GG	AA	GG	GG	AA	AA	GG	AA	GG	AA	GG	GG	GG	GG	GG	AA	GG	GG	GG	GG	GG	GG	GG	GG	GG	GG	GG	GG	GG	GG	AG	GG	AA
PUT-163a-71430056-3269	A/G	1	47506484	+	NA	NA	NA	NA	NA	NA	GG	AA	GG	GG	AA	GG	AA	GG	AA	AA	GG	GG	GG	GG	AA	GG	AA	AA	GG	AA	AA	GG	GG	AA	AA	AA	AA	AA	AA	AA	GG	AA	AA	AA	AA	GG	AG	GG	GG
PZA00661.6	A/G	1	47506583	+	NA	NA	NA	NA	NA	NA	AA	AA	AA	GG	AA	AA	AA	AA	AA	AA	AA	AA	AA	AA	AA	AA	AA	AA	GG	AA	AA	AA	GG	AA	AA	AA	AA	AA	AA	AA	GG	AA	AA	AA	NN	AA	AA	GG	AA
PZE-101064465	A/G	1	47506873	+	NA	NA	NA	NA	NA	NA	NN	AA	AA	GG	AA	AA	AA	AA	AA	AA	AA	AA	AA	AA	AA	AA	AA	AA	GG	AA	AA	AA	GG	AA	AA	AA	AA	AA	AA	AA	GG	AA	AA	AA	NN	AA	AA	GG	AA
PUT-163a-71430056-3267	A/C	1	47506911	+	NA	NA	NA	NA	NA	NA	AA	AA	AA	AA	AA	CC	AA	CC	AA	AA	CC	CC	AA	CC	AA	CC	AA	AA	AA	AA	AA	CC	AA	AA	AA	AA	AA	AA	AA	AA	AA	AA	AA	AA	AA	AA	AC	AA	CC
PZE-101064466	C/A	1	47507353	+	NA	NA	NA	NA	NA	NA	CC	CC	CC	AA	CC	AA	CC	AA	CC	CC	AA	AA	CC	AA	CC	AA	CC	CC	AA	CC	CC	AA	AA	CC	CC	CC	CC	CC	CC	CC	AA	CC	CC	CC	CC	CC	AC	AA	AA
PZE-101064477	A/C	1	47508424	+	NA	NA	NA	NA	NA	NA	AA	AA	CC	CC	AA	AA	CC	AA	AA	NN	AA	CC	CC	AA	AA	AA	AA	AA	CC	AA	AA	AA	CC	AA	CC	AA	AA	AA	AA	AA	CC	AA	AA	AA	NN	CC	AA	CC	AA
PZE-101064479	A/G	1	47509161	+	NA	NA	NA	NA	NA	NA	AA	AA	GG	GG	AA	AA	GG	AA	AA	NN	AA	GG	GG	AA	AA	AA	AA	AA	GG	AA	AA	AA	GG	AA	GG	AA	AA	AA	AA	AA	GG	AA	AA	AA	NN	GG	AA	GG	AA
PZE-101064527	C/A	1	47595471	+	NA	NA	NA	NA	NA	NA	CC	CC	CC	AA	CC	CC	CC	CC	CC	CC	CC	CC	AA	CC	CC	CC	CC	CC	AA	CC	CC	CC	AA	CC	AA	CC	CC	CC	CC	CC	AA	CC	CC	CC	NN	CC	CC	AA	CC
PZE-101064616	G/A	1	47600960	+	NA	NA	NA	NA	NA	NA	GG	GG	GG	AA	GG	GG	GG	GG	GG	GG	GG	GG	GG	GG	GG	AA	AA	NN	GG	GG	GG	GG	AA	GG	GG	AA	AA	GG	AA	GG	AA	GG	GG	GG	AA	GG	GG	AA	AA
PZE-101064619	G/A	1	47601119	+	NA	NA	NA	NA	NA	NA	GG	GG	GG	AA	GG	GG	GG	GG	GG	GG	GG	GG	GG	GG	GG	AA	AA	AG	GG	GG	GG	GG	AA	GG	GG	AA	AA	GG	AA	GG	AA	GG	GG	GG	AA	GG	GG	AA	AA
PZE-101064634	G/A	1	47702504	+	NA	NA	NA	NA	NA	NA	GG	GG	GG	GG	GG	AA	AA	AA	GG	GG	AA	GG	GG	AA	GG	GG	GG	GG	GG	GG	GG	GG	GG	GG	AA	GG	GG	GG	GG	GG	GG	GG	GG	GG	GG	GG	AG	GG	GG
PZE-101064724	A/G	1	47772806	+	NA	NA	NA	NA	NA	NA	GG	AA	AA	AA	AA	GG	GG	GG	AA	NN	GG	GG	AA	GG	AA	AA	AA	AA	GG	AA	AA	GG	AA	AA	GG	AA	AA	AA	AA	AA	AA	AA	AA	AA	AA	AA	AG	AA	AA
PZE-101064790	C/A	1	47826025	+	NA	NA	NA	NA	NA	NA	CC	CC	CC	CC	CC	CC	CC	CC	CC	CC	CC	CC	CC	CC	CC	CC	AA	AC	CC	CC	CC	CC	CC	CC	CC	AA	CC	CC	CC	CC	CC	CC	CC	CC	AC	CC	CC	CC	CC
PZE-101064766	G/A	1	47829728	+	NA	NA	NA	NA	NA	NA	GG	AA	GG	GG	AA	AA	GG	AA	AA	AA	AA	AA	AA	GG	GG	AA	GG	GG	GG	AA	GG	GG	GG	GG	AA	GG	GG	GG	GG	GG	GG	GG	GG	GG	GG	GG	GG	GG	AA
PZE-101064875	A/G	1	47900355	+	NA	NA	NA	NA	NA	NA	AA	AA	GG	GG	AA	AA	AA	AA	AA	AA	AA	AA	AA	AA	AA	AA	AA	AA	AA	AA	AA	AA	GG	AA	AA	AA	GG	AA	GG	AA	GG	AA	AA	AA	NN	GG	AA	GG	AA
PZE-101064865	C/A	1	47907182	+	NA	NA	NA	NA	NA	NA	CC	CC	CC	CC	CC	CC	CC	CC	CC	CC	CC	CC	CC	CC	CC	AA	AA	AC	CC	CC	CC	CC	CC	CC	CC	CC	CC	CC	CC	CC	CC	CC	CC	CC	CC	CC	CC	CC	AA
PZE-101064883	G/A	1	47989070	+	NA	NA	NA	NA	NA	NA	GG	GG	GG	GG	GG	GG	GG	GG	GG	GG	GG	GG	GG	GG	GG	AA	AA	NN	GG	GG	GG	AA	GG	GG	GG	GG	GG	GG	GG	GG	GG	GG	GG	GG	GG	GG	GG	GG	AA
PZE-101064893	G/A	1	47989446	+	NA	NA	NA	NA	NA	NA	GG	GG	GG	GG	GG	GG	GG	GG	GG	GG	GG	GG	GG	GG	GG	AA	AA	NN	GG	GG	GG	AA	GG	GG	GG	GG	GG	GG	GG	GG	GG	GG	GG	GG	GG	GG	GG	GG	AA
ZM013299-0478	C/G	1	47993084	+	NA	NA	NA	NA	NA	NA	CC	CC	CC	CC	CC	CC	CC	CC	CC	CC	CC	CC	CC	CC	CC	CC	GG	NN	CC	CC	CC	CC	CC	CC	CC	CC	CC	CC	CC	CC	CC	CC	CC	CC	CC	CC	CC	CC	CC
PZE-101064994	A/G	1	48290398	+	NA	NA	NA	NA	NA	NA	AA	AA	AA	GG	AA	AA	AA	AA	AA	AA	AA	AA	AA	GG	AA	AA	AA	AA	GG	AA	AA	AA	AA	AA	AA	AA	GG	AA	GG	AA	GG	AA	AA	AA	AA	AA	AG	GG	AA
PZE-101065040	G/A	1	48420395	+	NA	NA	NA	NA	NA	NA	GG	GG	NN	AA	GG	GG	GG	GG	GG	GG	GG	GG	GG	AA	GG	GG	GG	GG	GG	GG	GG	GG	GG	GG	GG	GG	GG	GG	GG	GG	AA	GG	GG	GG	GG	NN	AG	AA	GG
PZE-101065086	G/A	1	48505237	+	NA	NA	NA	NA	NA	NA	GG	GG	GG	GG	GG	GG	GG	GG	GG	NN	GG	GG	GG	GG	GG	GG	GG	GG	GG	GG	GG	GG	AA	GG	AA	GG	GG	GG	GG	GG	GG	GG	GG	GG	NN	GG	GG	GG	GG
PZE-101065132	A/G	1	48531689	+	NA	NA	NA	NA	NA	NA	AA	AA	AA	GG	AA	AA	AA	AA	AA	AA	AA	AA	AA	GG	AA	AA	AA	AA	AA	AA	AA	AA	AA	AA	AA	AA	AA	AA	AA	AA	GG	AA	AA	AA	AA	AA	AG	GG	AA
PZE-101065183	A/G	1	48537251	+	NA	NA	NA	NA	NA	NA	AA	AA	AA	AA	AA	AA	AA	AA	AA	AA	AA	AA	GG	AA	AA	AA	AA	AA	AA	AA	AA	AA	GG	AA	AA	GG	AA	AA	AA	AA	GG	AA	AA	AA	GG	AA	AA	GG	AA
PZE-101065262	A/C	1	48547575	+	NA	NA	NA	NA	NA	NA	AA	AA	AA	CC	AA	AA	AA	AA	AA	AA	AA	AA	CC	CC	AA	CC	AA	AA	CC	AA	AA	AA	CC	AA	AA	CC	CC	AA	CC	AA	CC	AA	AA	AA	CC	AA	AC	CC	CC
PZE-101065552	A/C	1	48651131	+	NA	NA	NA	NA	NA	NA	CC	AA	AA	CC	AA	AA	AA	NN	NN	AA	NN	AA	CC	AA	AA	AA	AA	AA	AA	NN	AA	AA	CC	CC	AA	NN	AA	AA	AA	AA	CC	CC	CC	CC	CC	AA	AC	CC	AA
PZE-101065651	G/A	1	48659763	+	NA	NA	NA	NA	NA	NA	GG	GG	GG	AA	GG	GG	AA	GG	GG	GG	GG	AA	AA	GG	GG	AA	GG	GG	GG	GG	GG	GG	GG	GG	AA	AA	AA	GG	AA	GG	AA	GG	GG	GG	NN	GG	GG	AA	AA
PZE-101065653	A/C	1	48659971	+	NA	NA	NA	NA	NA	NA	AA	CC	AA	NN	CC	CC	AA	CC	CC	CC	CC	AA	NN	CC	CC	CC	CC	CC	AA	CC	CC	CC	CC	AA	NN	AA	CC	CC	CC	CC	NN	AA	AA	AA	NN	AA	AC	NN	CC
PZE-101065728	A/C	1	48684547	+	NA	NA	NA	NA	NA	NA	CC	CC	AA	CC	CC	CC	CC	CC	CC	CC	CC	AA	AA	CC	CC	CC	AA	NN	AA	CC	CC	AA	CC	AA	CC	AA	CC	CC	CC	CC	CC	AA	AA	AA	NN	AA	AC	CC	CC
SYN36615	G/A	1	48687151	+	NA	NA	NA	NA	NA	NA	GG	GG	GG	GG	GG	GG	GG	GG	GG	GG	GG	GG	GG	GG	GG	GG	GG	GG	GG	GG	GG	GG	GG	AA	GG	GG	GG	GG	GG	GG	GG	AA	AA	AA	GG	GG	AG	GG	GG
PZE-101065758	G/A	1	48688790	+	NA	NA	NA	NA	NA	NA	GG	GG	GG	AA	GG	GG	GG	GG	GG	GG	GG	GG	GG	GG	GG	GG	GG	GG	GG	GG	GG	GG	AA	GG	AA	AA	GG	GG	GG	GG	GG	GG	GG	GG	AA	GG	GG	GG	GG
PZE-101065761	A/G	1	48689448	+	NA	NA	NA	NA	NA	NA	GG	GG	GG	AA	GG	GG	AA	GG	GG	GG	GG	GG	AA	AA	GG	AA	AA	NN	GG	GG	GG	AA	AA	AA	AA	AA	AA	GG	AA	GG	AA	AA	AA	AA	AA	GG	AA	AA	AA
PUT-163a-4730462-2143	G/A	1	49131053	+	NA	NA	NA	NA	NA	NA	GG	GG	GG	AA	GG	GG	AA	GG	GG	NN	GG	AA	AA	GG	GG	GG	GG	GG	GG	GG	GG	GG	GG	AA	GG	GG	GG	GG	GG	GG	GG	AA	AA	AA	GG	GG	NN	GG	GG
PUT-163a-4730462-2144	A/G	1	49131074	+	NA	NA	NA	NA	NA	NA	AA	AA	AA	GG	AA	AA	GG	AA	AA	AA	AA	AA	AA	AA	AA	AA	AA	AA	AA	AA	AA	AA	AA	GG	AA	AA	AA	AA	AA	AA	AA	GG	GG	GG	AA	AA	NN	AA	AA
SYN447	A/G	1	49131074	+	NA	NA	NA	NA	NA	NA	AA	AA	AA	GG	AA	AA	GG	AA	AA	AA	AA	AA	AA	AA	AA	AA	AA	AA	AA	AA	AA	AA	AA	GG	AA	AA	AA	AA	AA	AA	AA	GG	GG	GG	AA	AA	NN	AA	AA
PZE-101066134	A/G	1	49193314	+	NA	NA	NA	NA	NA	NA	AA	AA	AA	AA	AA	AA	AA	AA	AA	NN	AA	AA	GG	AA	AA	AA	AA	AA	AA	AA	AA	AA	AA	AA	AA	AA	AA	AA	AA	AA	AA	AA	AA	AA	AA	AA	AA	AA	AA
PZE-101066217	C/A	1	49275365	+	NA	NA	NA	NA	NA	NA	CC	CC	CC	CC	CC	CC	CC	CC	CC	CC	CC	CC	NN	AA	CC	AA	CC	CC	CC	CC	CC	CC	CC	CC	CC	AA	CC	CC	CC	CC	CC	CC	CC	CC	AA	CC	NN	CC	AA
SYN17285	A/G	1	49364307	+	NA	NA	NA	NA	NA	NA	GG	GG	GG	GG	GG	GG	GG	GG	GG	GG	GG	AA	GG	AA	AA	AA	GG	NN	GG	GG	AA	GG	AA	AA	AA	AA	AA	AA	AA	AA	AA	AA	AA	AA	AA	GG	AA	AA	AA
PZE-101066271	A/G	1	49392023	+	NA	NA	NA	NA	NA	NA	GG	GG	GG	GG	GG	GG	GG	GG	GG	GG	GG	AA	GG	AA	AA	AA	GG	NN	GG	GG	AA	GG	AA	AA	AA	AA	AA	AA	AA	AA	AA	AA	AA	AA	AA	GG	AA	AA	AA
PZE-101066275	G/A	1	49392388	+	NA	NA	NA	NA	NA	NA	GG	AA	AA	AA	AA	AA	AA	GG	GG	AA	GG	GG	GG	GG	GG	GG	AA	NN	AA	GG	GG	AA	GG	GG	AA	GG	GG	GG	GG	GG	GG	GG	GG	GG	GG	AA	GG	GG	GG
PZE-101066291	A/G	1	49393138	+	NA	NA	NA	NA	NA	NA	AA	AA	AA	GG	AA	AA	AA	AA	AA	AA	AA	GG	AA	GG	GG	GG	AA	NN	AA	AA	GG	AA	GG	AA	GG	AA	GG	GG	GG	GG	GG	AA	AA	AA	AA	AA	NN	GG	GG
PZA03673.2	G/A	1	49413137	+	NA	NA	NA	NA	NA	NA	AA	GG	GG	GG	GG	GG	GG	AA	AA	GG	AA	GG	GG	AA	GG	AA	GG	GG	GG	AA	GG	GG	GG	GG	AA	GG	GG	GG	GG	GG	GG	GG	GG	GG	GG	GG	NN	GG	AA
PZA03673.1	A/G	1	49413197	+	NA	NA	NA	NA	NA	NA	GG	AA	AA	AA	AA	AA	AA	GG	GG	AA	GG	GG	AA	GG	GG	GG	AA	NN	AA	GG	GG	AA	AA	AA	GG	AA	AA	GG	AA	GG	AA	AA	AA	AA	AA	AA	NN	AA	GG
PZE-101066317	C/A	1	49415744	+	NA	NA	NA	NA	NA	NA	AA	CC	CC	CC	CC	CC	CC	AA	AA	CC	AA	CC	CC	AA	CC	AA	CC	CC	CC	AA	CC	CC	CC	CC	AA	CC	CC	CC	CC	CC	CC	CC	CC	CC	CC	CC	AC	CC	AA
PZE-101066357	A/G	1	49555945	+	NA	NA	NA	NA	NA	NA	GG	AA	AA	AA	AA	AA	AA	GG	GG	AA	GG	AA	AA	GG	AA	GG	AA	AA	AA	GG	AA	AA	AA	AA	GG	AA	AA	AA	AA	AA	AA	AA	AA	AA	AA	AA	AG	AA	GG
PUT-163a-60343677-2496	C/A	1	49617492	+	NA	NA	NA	NA	NA	NA	CC	CC	CC	CC	CC	CC	CC	CC	CC	CC	CC	CC	CC	CC	CC	CC	CC	CC	CC	CC	CC	CC	CC	AA	CC	CC	CC	CC	CC	CC	CC	AA	AA	AA	CC	CC	AC	CC	CC
PZA00065.2	G/A	1	49621367	+	NA	NA	NA	NA	NA	NA	AA	GG	GG	GG	GG	GG	GG	AA	AA	GG	AA	GG	GG	AA	AA	AA	GG	AG	GG	AA	AA	GG	GG	GG	AA	GG	GG	AA	GG	AA	GG	GG	GG	GG	GG	GG	AG	GG	AA
PZE-101066379	A/C	1	49649043	+	NA	NA	NA	NA	NA	NA	CC	AA	AA	AA	AA	AA	AA	CC	CC	AA	CC	AA	AA	CC	CC	CC	AA	NN	AA	CC	CC	AA	AA	AA	CC	AA	AA	CC	AA	CC	AA	AA	AA	AA	AA	AA	NN	AA	CC
PZE-101066401	C/A	1	49724187	+	NA	NA	NA	NA	NA	NA	CC	CC	CC	CC	CC	CC	CC	CC	CC	CC	CC	CC	CC	CC	CC	CC	CC	CC	CC	CC	CC	CC	AA	CC	CC	CC	AA	CC	AA	CC	AA	CC	CC	CC	CC	CC	CC	AA	CC
PZE-101066402	A/G	1	49724651	+	NA	NA	NA	NA	NA	NA	AA	NN	AA	GG	AA	AA	AA	AA	AA	AA	AA	AA	AA	NN	AA	AA	AA	AA	AA	AA	AA	AA	GG	AA	AA	AA	GG	AA	GG	AA	GG	AA	AA	AA	NN	AA	AA	GG	AA
PZE-101066403	A/G	1	49725965	+	NA	NA	NA	NA	NA	NA	AA	AA	AA	GG	AA	AA	AA	AA	AA	AA	AA	AA	AA	AA	AA	AA	AA	AA	AA	AA	AA	AA	GG	AA	AA	AA	GG	AA	GG	AA	GG	AA	AA	AA	NN	AA	AA	GG	AA
PZE-101066420	A/G	1	49737084	+	NA	NA	NA	NA	NA	NA	AA	AA	AA	GG	AA	AA	AA	AA	AA	AA	AA	GG	AA	AA	AA	AA	AA	AA	AA	AA	AA	AA	GG	AA	AA	AA	GG	AA	GG	AA	GG	AA	AA	AA	NN	AA	AA	GG	AA
PZE-101066462	A/G	1	49740980	+	NA	NA	NA	NA	NA	NA	AA	AA	AA	GG	AA	AA	AA	AA	AA	AA	AA	AA	AA	AA	AA	AA	AA	AA	AA	AA	AA	AA	GG	AA	AA	AA	GG	AA	GG	AA	GG	AA	AA	AA	NN	AA	AA	GG	AA
PZE-101066477	G/A	1	49773082	+	NA	NA	NA	NA	NA	NA	GG	GG	GG	GG	GG	GG	AA	GG	GG	GG	GG	AA	GG	GG	AA	GG	GG	NN	GG	GG	AA	GG	GG	GG	GG	GG	GG	AA	GG	AA	GG	GG	GG	GG	GG	GG	GG	GG	GG
PZE-101066486	A/G	1	49774011	+	NA	NA	NA	NA	NA	NA	AA	AA	AA	AA	AA	AA	GG	AA	AA	AA	AA	GG	AA	AA	GG	AA	AA	NN	AA	AA	GG	AA	AA	AA	AA	AA	AA	GG	AA	GG	AA	AA	AA	AA	AA	AA	AA	AA	AA
PZE-101066497	A/C	1	49780141	+	NA	NA	NA	NA	NA	NA	AA	AA	AA	CC	AA	AA	CC	AA	AA	AA	AA	CC	AA	AA	CC	AA	AA	AA	AA	AA	CC	AA	CC	AA	AA	AA	CC	CC	CC	CC	CC	AA	AA	AA	AA	AA	AA	CC	AA
PZE-101066505	G/A	1	49782636	+	NA	NA	NA	NA	NA	NA	GG	GG	GG	AA	GG	GG	GG	GG	GG	GG	GG	GG	GG	GG	GG	GG	GG	GG	GG	GG	GG	GG	AA	GG	GG	GG	AA	GG	AA	GG	AA	GG	GG	GG	NN	GG	GG	AA	GG
PZE-101066516	A/G	1	49787182	+	NA	NA	NA	NA	NA	NA	AA	AA	AA	GG	AA	AA	GG	AA	AA	AA	AA	GG	AA	AA	GG	AA	AA	NN	AA	AA	GG	AA	GG	AA	AA	AA	GG	GG	GG	GG	GG	AA	AA	AA	NN	AA	AA	GG	AA
PZE-101066537	C/A	1	49814755	+	NA	NA	NA	NA	NA	NA	CC	CC	CC	AA	CC	CC	CC	CC	CC	CC	CC	CC	CC	CC	CC	CC	CC	CC	CC	CC	CC	CC	AA	CC	CC	CC	AA	CC	AA	CC	AA	CC	CC	CC	NN	CC	CC	AA	CC
PZE-101066560	A/C	1	49945398	+	NA	NA	NA	NA	NA	NA	AA	AA	AA	CC	AA	AA	AA	AA	AA	AA	AA	CC	AA	AA	CC	AA	AA	AA	AA	AA	CC	AA	CC	AA	AA	AA	CC	CC	CC	CC	CC	AA	AA	AA	AA	AA	AA	CC	AA
PZE-101066588	A/G	1	49977977	+	NA	NA	NA	NA	NA	NA	AA	AA	AA	GG	AA	AA	AA	AA	AA	AA	AA	AA	AA	AA	AA	AA	AA	AA	AA	AA	AA	AA	GG	AA	AA	AA	GG	AA	GG	AA	GG	AA	AA	AA	NN	AA	AA	GG	AA
SYN33991	A/G	1	50035760	+	NA	NA	NA	NA	NA	NA	AA	AA	AA	GG	AA	AA	GG	AA	AA	AA	AA	GG	AA	AA	GG	AA	AA	AA	AA	AA	NN	AA	GG	AA	AA	AA	GG	NN	GG	NN	NN	AA	AA	AA	AA	AA	AA	GG	AA
SYN33992	A/G	1	50035769	+	NA	NA	NA	NA	NA	NA	AA	AA	AA	GG	AA	AA	GG	AA	AA	AA	AA	GG	AA	AA	GG	AA	AA	AA	AA	AA	GG	AA	GG	AA	AA	AA	GG	GG	GG	GG	GG	AA	AA	AA	AA	AA	AA	GG	AA
PZB02095.1	A/G	1	50036498	+	NA	NA	NA	NA	NA	NA	AA	AA	AA	GG	AA	AA	AA	AA	AA	AA	AA	AA	AA	AA	AA	AA	AA	AA	AA	AA	AA	AA	GG	AA	AA	AA	GG	AA	GG	AA	GG	AA	AA	AA	NN	AA	AA	GG	AA
PZA00468.8	A/G	1	50096948	+	NA	NA	NA	NA	NA	NA	AA	AA	AA	GG	AA	AA	AA	AA	AA	AA	AA	AA	AA	AA	AA	AA	AA	AA	AA	AA	AA	AA	GG	AA	AA	AA	GG	AA	GG	AA	GG	AA	AA	AA	NN	AA	AA	GG	AA
PZE-101066687	G/A	1	50103544	+	NA	NA	NA	NA	NA	NA	GG	GG	GG	GG	GG	GG	GG	GG	GG	GG	GG	GG	GG	GG	GG	GG	GG	GG	GG	GG	GG	GG	AA	GG	GG	GG	AA	GG	AA	GG	AA	GG	GG	GG	GG	GG	GG	AA	GG
PZE-101066885	A/G	1	50423205	+	NA	NA	NA	NA	NA	NA	AA	NN	NN	GG	NN	NN	AA	AA	AA	AA	AA	AA	AA	AA	AA	AA	AA	AA	NN	AA	AA	AA	AA	AA	AA	AA	AA	AA	AA	AA	AA	AA	AA	AA	AA	NN	AA	AA	AA
PZE-101066898	G/A	1	50438197	+	NA	NA	NA	NA	NA	NA	GG	GG	GG	GG	GG	GG	GG	GG	GG	GG	GG	GG	GG	GG	GG	GG	GG	GG	GG	GG	GG	GG	AA	GG	GG	GG	AA	GG	AA	GG	AA	GG	GG	GG	NN	GG	GG	AA	GG
PZE-101066907	G/A	1	50438605	+	NA	NA	NA	NA	NA	NA	GG	GG	GG	GG	GG	GG	GG	GG	GG	GG	GG	GG	GG	AA	AA	AA	GG	NN	GG	GG	AA	GG	GG	AA	GG	GG	GG	AA	GG	AA	GG	AA	AA	AA	GG	GG	AA	GG	AA
PZE-101066925	G/A	1	50439533	+	NA	NA	NA	NA	NA	NA	GG	GG	GG	AA	GG	GG	GG	GG	GG	GG	GG	GG	GG	GG	AA	GG	AA	AA	GG	GG	AA	AA	GG	GG	GG	GG	GG	AA	GG	AA	GG	GG	GG	GG	GG	GG	GG	GG	GG
PZE-101066968	C/A	1	50631022	+	NA	NA	NA	NA	NA	NA	CC	CC	CC	AA	CC	CC	CC	CC	CC	CC	CC	CC	CC	CC	AA	CC	AA	AA	CC	CC	AA	AA	CC	CC	CC	CC	CC	AA	CC	AA	CC	CC	CC	CC	CC	CC	CC	CC	CC
PZE-101066969	A/C	1	50631115	+	NA	NA	NA	NA	NA	NA	AA	AA	AA	AA	AA	AA	AA	AA	AA	AA	AA	AA	AA	AA	AA	AA	AA	AA	AA	AA	AA	AA	CC	AA	AA	AA	CC	AA	CC	AA	CC	AA	AA	AA	NN	AA	AA	CC	AA
PZE-101066970	A/G	1	50631698	+	NA	NA	NA	NA	NA	NA	AA	AA	AA	AA	AA	AA	AA	AA	AA	AA	AA	AA	AA	AA	AA	AA	AA	AA	AA	AA	AA	AA	GG	AA	AA	AA	GG	AA	GG	AA	GG	AA	AA	AA	NN	AA	AA	GG	AA
PZE-101066977	G/A	1	50646115	+	NA	NA	NA	NA	NA	NA	GG	GG	GG	GG	GG	GG	GG	GG	GG	GG	GG	GG	GG	GG	GG	GG	GG	GG	GG	GG	GG	GG	AA	GG	GG	GG	AA	GG	AA	GG	AA	GG	GG	GG	NN	GG	GG	AA	GG
PZE-101067021	A/C	1	50668188	+	NA	NA	NA	NA	NA	NA	AA	AA	AA	AA	AA	AA	AA	AA	AA	AA	AA	AA	AA	AA	AA	AA	AA	AA	AA	AA	AA	AA	CC	AA	AA	AA	CC	AA	CC	AA	CC	AA	AA	AA	NN	AA	AA	CC	AA
PZE-101067031	C/A	1	50676605	+	NA	NA	NA	NA	NA	NA	CC	CC	CC	CC	CC	CC	CC	CC	CC	CC	CC	CC	CC	CC	CC	CC	CC	CC	CC	CC	CC	CC	AA	CC	CC	CC	AA	CC	AA	CC	AA	CC	CC	CC	CC	CC	CC	AA	CC
SYN29474	G/A	1	50681003	+	NA	NA	NA	NA	NA	NA	GG	GG	GG	AA	GG	GG	GG	GG	GG	GG	GG	GG	GG	GG	AA	GG	AA	AA	GG	GG	AA	AA	GG	GG	GG	GG	GG	AA	GG	AA	GG	GG	GG	GG	GG	GG	GG	GG	GG
SYN29475	G/A	1	50681847	+	NA	NA	NA	NA	NA	NA	GG	GG	GG	AA	GG	GG	GG	GG	GG	GG	GG	GG	GG	GG	AA	GG	AA	AA	GG	GG	AA	AA	AA	GG	GG	GG	AA	AA	AA	AA	AA	GG	GG	GG	GG	GG	GG	AA	GG
PZE-101067088	G/A	1	50708545	+	NA	NA	NA	NA	NA	NA	GG	GG	GG	GG	GG	GG	GG	GG	GG	GG	GG	GG	GG	GG	GG	GG	GG	GG	GG	GG	GG	GG	AA	GG	GG	GG	AA	GG	AA	GG	AA	GG	GG	GG	GG	GG	GG	AA	GG
SYN29479	A/G	1	50710746	+	NA	NA	NA	NA	NA	NA	AA	GG	GG	AA	GG	GG	GG	AA	AA	AA	AA	AA	AA	GG	AA	GG	AA	AA	GG	AA	AA	AA	AA	GG	AA	AA	AA	AA	AA	AA	AA	GG	GG	GG	AA	GG	GG	AA	GG
SYN29476	A/C	1	50711248	+	NA	NA	NA	NA	NA	NA	CC	AA	AA	CC	AA	AA	AA	CC	CC	CC	CC	CC	CC	AA	CC	AA	CC	CC	AA	CC	CC	CC	AA	AA	CC	CC	AA	CC	AA	CC	AA	AA	AA	AA	CC	AA	AA	AA	AA
PZE-101067102	A/C	1	50713316	+	NA	NA	NA	NA	NA	NA	AA	AA	AA	CC	AA	AA	AA	AA	AA	AA	AA	AA	AA	AA	CC	AA	CC	CC	AA	AA	CC	CC	CC	AA	AA	AA	CC	CC	CC	CC	CC	AA	AA	AA	AA	AA	AA	CC	AA
PZE-101067487	A/C	1	51010189	+	NA	NA	NA	NA	NA	NA	AA	AA	AA	AA	AA	AA	CC	AA	AA	AA	AA	CC	AA	AA	AA	CC	CC	NN	CC	AA	AA	CC	CC	AA	AA	CC	CC	AA	CC	AA	CC	AA	AA	AA	AA	AA	AA	CC	CC
PZE-101067495	A/G	1	51015034	+	NA	NA	NA	NA	NA	NA	AA	AA	GG	AA	AA	AA	GG	GG	AA	GG	AA	GG	AA	GG	GG	GG	GG	GG	GG	AA	GG	GG	GG	AA	AA	AA	GG	GG	GG	GG	AA	AA	AA	AA	GG	GG	AG	AA	GG
ZM003329-0547	A/G	1	51017284	+	NA	NA	NA	NA	NA	NA	AA	AA	GG	AA	AA	AA	GG	GG	AA	NN	AA	GG	AA	GG	GG	GG	GG	GG	GG	AA	GG	GG	GG	AA	AA	AA	GG	GG	GG	GG	AA	AA	AA	AA	GG	GG	AG	AA	GG
PZE-101067576	A/C	1	51045194	+	NA	NA	NA	NA	NA	NA	AA	AA	AA	CC	AA	AA	AA	AA	AA	AA	AA	CC	CC	AA	AA	AA	CC	NN	AA	AA	AA	CC	AA	AA	AA	CC	AA	AA	AA	AA	CC	AA	AA	AA	CC	AA	AA	CC	AA
PZE-101067628	G/A	1	51169916	+	NA	NA	NA	NA	NA	NA	GG	GG	GG	GG	GG	GG	AA	GG	GG	GG	GG	GG	GG	GG	GG	GG	GG	GG	GG	GG	GG	GG	GG	GG	GG	GG	GG	GG	GG	GG	GG	GG	GG	GG	GG	GG	GG	GG	GG
PZE-101067639	G/A	1	51171036	+	NA	NA	NA	NA	NA	NA	GG	GG	GG	GG	GG	GG	GG	GG	GG	GG	GG	GG	GG	GG	GG	GG	GG	GG	GG	GG	GG	GG	GG	AA	GG	GG	GG	GG	GG	GG	GG	AA	AA	AA	GG	GG	AG	GG	GG
PZE-101067725	A/G	1	51293990	+	NA	NA	NA	NA	NA	NA	AA	AA	AA	GG	AA	AA	GG	GG	AA	NN	AA	NN	AA	AA	GG	AA	AA	NN	AA	AA	GG	AA	AA	NN	GG	GG	AA	GG	AA	GG	GG	NN	NN	NN	AA	AA	AA	GG	AA
PZE-101067788	A/G	1	51323962	+	NA	NA	NA	NA	NA	NA	AA	AA	AA	GG	AA	AA	AA	GG	AA	AA	AA	AA	AA	AA	AA	AA	AA	AA	AA	AA	AA	AA	GG	GG	AA	AA	AA	AA	AA	AA	GG	GG	GG	GG	NN	AA	AG	GG	AA
SYN10803	A/G	1	51325088	+	NA	NA	NA	NA	NA	NA	GG	AA	AA	GG	AA	AA	AA	AA	AA	NN	AA	GG	GG	AA	AA	GG	GG	NN	GG	AA	AA	GG	GG	AA	GG	GG	GG	AA	GG	AA	GG	AA	AA	AA	NN	AA	AA	GG	GG
PZE-101067972	G/A	1	51399477	+	NA	NA	NA	NA	NA	NA	GG	GG	GG	GG	GG	GG	GG	GG	GG	NN	GG	GG	GG	GG	AA	GG	GG	GG	GG	GG	AA	GG	GG	GG	GG	GG	GG	AA	GG	AA	GG	GG	GG	GG	GG	GG	GG	GG	GG
PZE-101067978	C/A	1	51399655	+	NA	NA	NA	NA	NA	NA	CC	CC	CC	CC	CC	CC	CC	CC	CC	CC	CC	CC	CC	CC	AA	CC	CC	CC	CC	CC	AA	CC	CC	CC	CC	CC	CC	AA	CC	AA	CC	CC	CC	CC	CC	CC	CC	CC	CC
PZE-101067998	A/C	1	51400887	+	NA	NA	NA	NA	NA	NA	AA	AA	AA	CC	AA	AA	AA	AA	AA	AA	AA	AA	AA	AA	CC	AA	AA	NN	AA	AA	CC	AA	CC	AA	AA	AA	AA	CC	AA	CC	CC	AA	AA	AA	NN	CC	AA	CC	AA
PZE-101068238	G/A	1	51460950	+	NA	NA	NA	NA	NA	NA	AA	GG	AA	GG	GG	AA	AA	GG	GG	NN	GG	AA	GG	AA	GG	AA	AA	NN	GG	GG	GG	AA	GG	AA	AA	GG	AA	GG	AA	GG	GG	AA	AA	AA	GG	GG	AA	GG	GG
PZE-101068242	A/C	1	51461614	+	NA	NA	NA	NA	NA	NA	CC	CC	AA	AA	CC	CC	AA	CC	CC	NN	CC	AA	AA	AA	AA	AA	AA	AA	AA	CC	AA	AA	AC	CC	AA	AA	AA	AA	AA	AA	CC	CC	CC	CC	AA	AA	NN	CC	CC
SYN36293	G/A	1	51535377	+	NA	NA	NA	NA	NA	NA	AA	AA	AA	GG	AA	GG	GG	AA	AA	AA	AA	AA	AA	AA	GG	GG	GG	GG	GG	AA	GG	GG	AG	GG	AA	GG	AA	GG	AA	GG	AA	GG	GG	GG	AA	GG	AG	AA	AA
PZE-101068426	G/A	1	51752746	+	NA	NA	NA	NA	NA	NA	GG	GG	GG	GG	GG	GG	GG	GG	GG	GG	GG	GG	GG	GG	AA	GG	GG	AG	GG	GG	AA	GG	AG	GG	GG	AA	GG	AA	GG	AA	GG	GG	GG	GG	NN	AA	GG	GG	GG
SYN36554	G/A	1	51756546	+	NA	NA	NA	NA	NA	NA	AA	AA	AA	GG	AA	GG	GG	AA	AA	AA	AA	AA	AA	AA	GG	AA	GG	GG	GG	AA	GG	GG	AG	GG	AA	GG	AA	GG	AA	GG	AA	GG	GG	GG	AA	GG	NN	AA	AA
PZE-101068578	G/A	1	51895687	+	NA	NA	NA	NA	NA	NA	GG	GG	AA	GG	GG	GG	AA	GG	GG	GG	GG	GG	GG	AA	GG	GG	GG	GG	GG	GG	GG	GG	AG	GG	GG	GG	GG	GG	GG	GG	AA	GG	GG	GG	NN	GG	NN	AA	AA
PZE-101068676	G/A	1	52079878	+	NA	NA	NA	NA	NA	NA	AA	GG	GG	GG	GG	GG	GG	GG	GG	GG	GG	GG	GG	GG	GG	GG	GG	GG	GG	GG	GG	GG	GG	GG	GG	AA	AA	GG	AA	GG	GG	GG	GG	GG	GG	AA	GG	GG	GG
PZE-101068682	A/G	1	52081304	+	NA	NA	NA	NA	NA	NA	AA	GG	GG	AA	GG	AA	GG	GG	GG	NN	GG	AA	AA	GG	AA	AA	GG	NN	AA	GG	AA	GG	AG	AA	AA	AA	AA	AA	AA	AA	GG	AA	AA	AA	GG	AA	AG	GG	GG
PZE-101068696	C/A	1	52085648	+	NA	NA	NA	NA	NA	NA	NN	CC	AA	AA	CC	CC	AA	CC	CC	CC	CC	AA	CC	AA	AA	AA	AA	AA	AA	CC	AA	AA	AA	CC	CC	NN	CC	AA	CC	AA	AA	CC	CC	CC	AA	CC	AC	AA	AA
PZE-101068745	A/G	1	52090407	+	NA	NA	NA	NA	NA	NA	GG	GG	AA	AA	GG	GG	AA	GG	GG	NN	GG	AA	AA	AA	AA	AA	GG	NN	GG	GG	AA	GG	AA	GG	AA	AA	GG	AA	GG	AA	AA	GG	GG	GG	AA	AA	NN	AA	AA
PZE-101068816	A/C	1	52093797	+	NA	NA	NA	NA	NA	NA	AA	AA	CC	AA	AA	AA	AA	AA	AA	AA	AA	AA	AA	CC	AA	AA	CC	AC	CC	AA	AA	CC	AC	AA	CC	AA	CC	AA	CC	AA	CC	AA	AA	AA	NN	AA	AC	CC	CC
PZE-101068888	A/G	1	52098757	+	NA	NA	NA	NA	NA	NA	AA	AA	AA	GG	AA	AA	GG	AA	AA	AA	AA	GG	GG	AA	GG	GG	GG	GG	AA	AA	GG	GG	GG	AA	GG	GG	AA	GG	AA	GG	AA	AA	AA	AA	AA	AA	AA	AA	GG
PZE-101068891	C/A	1	52098993	+	NA	NA	NA	NA	NA	NA	CC	CC	CC	CC	CC	CC	AA	CC	CC	CC	CC	AA	AA	CC	CC	AA	CC	CC	CC	CC	CC	CC	NN	CC	AA	CC	CC	CC	CC	CC	CC	CC	CC	CC	CC	CC	CC	CC	AA
PZE-101069006	A/G	1	52160048	+	NA	NA	NA	NA	NA	NA	AA	GG	AA	AA	GG	GG	GG	GG	GG	GG	GG	AA	AA	AA	AA	AA	AA	AA	AA	GG	AA	AA	AA	GG	AA	AA	GG	AA	GG	AA	AA	GG	GG	GG	AA	GG	GG	AA	AA
PZE-101069059	A/C	1	52162229	+	NA	NA	NA	NA	NA	NA	AA	AA	AA	CC	AA	AA	AA	AA	AA	AA	AA	AA	AA	AA	CC	AA	AA	AC	AA	AA	CC	AA	NN	AA	AA	AA	AA	CC	AA	CC	AA	AA	AA	AA	AC	CC	AA	AA	AA
PZE-101069140	A/C	1	52253911	+	NA	NA	NA	NA	NA	NA	CC	AA	AA	CC	AA	AA	AA	AA	AA	AA	AA	CC	AA	AA	CC	CC	CC	CC	AA	AA	CC	CC	AA	AA	CC	CC	CC	CC	CC	CC	AA	AA	AA	AA	AA	AA	AA	CC	AA
PZE-101069159	A/G	1	52256755	+	NA	NA	NA	NA	NA	NA	GG	AA	GG	AA	AA	AA	GG	AA	AA	AA	AA	GG	AA	GG	AA	GG	GG	GG	GG	AA	AA	GG	GG	AA	AA	GG	GG	AA	GG	AA	GG	AA	AA	AA	GG	AA	AG	GG	GG
PZE-101069307	G/A	1	52394588	+	NA	NA	NA	NA	NA	NA	AA	GG	AA	AA	GG	GG	GG	GG	GG	GG	GG	AA	GG	AA	GG	AA	GG	GG	AA	GG	GG	GG	GG	GG	AA	AA	AA	GG	AA	GG	AA	GG	GG	GG	GG	AA	AG	AA	GG
PZE-101069294	A/G	1	52398965	+	NA	NA	NA	NA	NA	NA	AA	AA	AA	AA	AA	AA	GG	GG	AA	AA	GG	AA	GG	AA	GG	AA	GG	GG	AA	AA	GG	AA	GG	GG	AA	NN	AA	GG	AA	GG	AA	GG	GG	GG	AA	AA	AG	AA	GG
PZE-101069270	A/G	1	52460615	+	NA	NA	NA	NA	NA	NA	GG	AA	AA	AA	AA	AA	AA	GG	AA	AA	GG	GG	GG	AA	GG	GG	GG	GG	AA	AA	GG	AA	GG	GG	AA	AA	AA	GG	AA	GG	AA	GG	GG	GG	AA	AA	AG	AA	GG
PZE-101069343	G/A	1	52540042	+	NA	NA	NA	NA	NA	NA	GG	GG	AA	AA	GG	AA	AA	GG	GG	GG	AA	AA	AA	AA	AA	AA	AA	AA	AA	GG	AA	GG	NN	AA	GG	GG	GG	AA	GG	AA	AA	AA	AA	AA	AA	GG	AA	GG	GG
SYN11106	G/A	1	52565793	+	NA	NA	NA	NA	NA	NA	GG	GG	GG	GG	GG	GG	GG	GG	GG	GG	GG	GG	GG	GG	GG	GG	GG	GG	GG	GG	GG	GG	GG	GG	GG	AA	AA	GG	AA	GG	GG	GG	GG	GG	GG	GG	GG	GG	GG
PZE-101069763	A/C	1	52636504	+	NA	NA	NA	NA	NA	NA	AA	AA	AA	AA	AA	AA	AA	AA	AA	AA	AA	AA	AA	AA	AA	AA	AA	AA	CC	AA	AA	AA	NN	AA	AA	CC	AA	AA	AA	AA	AA	AA	AA	AA	AA	AA	AA	AA	CC
SYN129	C/A	1	52766957	+	NA	NA	NA	NA	NA	NA	CC	CC	CC	CC	CC	CC	CC	CC	CC	CC	CC	CC	CC	CC	CC	CC	CC	CC	AA	CC	CC	CC	AA	CC	AA	CC	CC	CC	CC	CC	CC	CC	CC	CC	CC	CC	CC	CC	AA
SYN128	G/A	1	52766964	+	NA	NA	NA	NA	NA	NA	GG	GG	GG	GG	GG	GG	GG	GG	GG	GG	GG	GG	GG	GG	GG	GG	GG	GG	AA	GG	GG	GG	AA	GG	AA	GG	GG	GG	GG	GG	GG	GG	GG	GG	GG	GG	GG	GG	AA
PZE-101069879	T/A	1	52768054	+	NA	NA	NA	NA	NA	NA	TT	TT	AA	AA	TT	TT	TT	AA	TT	TT	TT	TT	TT	AA	TT	TT	TT	TT	TT	TT	TT	AA	TT	TT	TT	TT	TT	TT	TT	TT	AA	TT	TT	TT	AA	TT	AT	TT	TT
SYN125	G/A	1	52768382	+	NA	NA	NA	NA	NA	NA	GG	AA	AA	GG	AA	GG	GG	GG	AA	AA	GG	AA	GG	AA	GG	GG	AA	NN	GG	AA	GG	AA	GG	GG	GG	AA	GG	GG	GG	GG	AA	GG	GG	GG	GG	GG	AG	GG	GG
SYN122	C/A	1	52774236	+	NA	NA	NA	NA	NA	NA	CC	AA	CC	CC	AA	CC	CC	AA	AA	AA	CC	AA	CC	CC	CC	CC	CC	CC	AA	AA	CC	CC	AA	CC	AA	AA	CC	CC	CC	CC	CC	CC	CC	CC	CC	CC	CC	CC	AA
SYN8261	G/A	1	52921116	+	NA	NA	NA	NA	NA	NA	GG	GG	GG	GG	GG	GG	GG	GG	GG	GG	GG	GG	GG	GG	GG	GG	AA	NN	GG	GG	GG	GG	GG	GG	GG	GG	GG	GG	GG	GG	GG	GG	GG	GG	GG	GG	GG	GG	GG
PZE-101070117	G/A	1	52924517	+	NA	NA	NA	NA	NA	NA	GG	GG	GG	GG	GG	AA	AA	GG	GG	GG	GG	GG	GG	GG	GG	AA	GG	GG	GG	GG	GG	AA	GG	AA	AA	GG	AA	GG	AA	GG	GG	AA	AA	AA	GG	GG	AG	GG	GG
PZE-101070341	G/A	1	53154387	+	NA	NA	NA	NA	NA	NA	GG	GG	GG	GG	GG	GG	GG	AA	GG	GG	GG	AA	GG	GG	GG	AA	GG	GG	AA	GG	GG	GG	GG	GG	AA	GG	AA	GG	AA	GG	GG	GG	GG	GG	GG	GG	GG	GG	GG
PZE-101070408	A/G	1	53158367	+	NA	NA	NA	NA	NA	NA	AA	AA	AA	AA	AA	GG	GG	GG	AA	AA	AA	AA	AA	AA	AA	AA	GG	NN	AA	AA	AA	GG	AA	GG	GG	AA	AA	AA	AA	AA	AA	GG	GG	GG	AA	GG	AG	GG	AA
PZE-101070701	A/C	1	53342007	+	NA	NA	NA	NA	NA	NA	AA	AA	AA	AA	AA	AA	AA	AA	AA	AA	NN	AA	NN	AA	NN	AA	AA	AA	AA	AA	NN	AA	NN	AA	AA	AA	AA	NN	AA	NN	AA	AA	AA	AA	AA	CC	AA	CC	AA
PZA03746.5	A/G	1	53343996	+	NA	NA	NA	NA	NA	NA	AA	AA	AA	AA	AA	AA	AA	AA	AA	AA	GG	AA	GG	AA	GG	AA	AA	NN	AA	AA	GG	AA	AA	AA	AA	AA	AA	GG	AA	GG	AA	AA	AA	AA	AA	AA	AA	AA	AA
PZA03746.1	G/A	1	53344090	+	NA	NA	NA	NA	NA	NA	GG	GG	AA	AA	GG	GG	AA	GG	GG	GG	GG	GG	GG	AA	GG	GG	AA	NN	GG	GG	GG	AA	NN	AA	AA	AA	AA	GG	AA	GG	AA	AA	AA	AA	AA	GG	AA	GG	AA
PZE-101070781	A/C	1	53414468	+	NA	NA	NA	NA	NA	NA	CC	CC	CC	AA	CC	CC	AA	CC	CC	CC	AA	CC	AA	CC	AA	CC	AA	AA	CC	CC	AA	CC	NN	CC	CC	AA	CC	AA	CC	AA	CC	CC	CC	CC	AA	AA	CC	AA	CC
PZE-101070816	A/G	1	53417545	+	NA	NA	NA	NA	NA	NA	GG	GG	NN	AA	GG	GG	AA	GG	AA	GG	AA	AA	AA	GG	AA	AA	GG	NN	NN	AA	AA	AA	AA	AA	AA	AA	GG	AA	GG	AA	GG	AA	AA	AA	AA	AA	NN	AA	AA
PZE-101070841	A/G	1	53418167	+	NA	NA	NA	NA	NA	NA	NN	AA	AA	GG	AA	AA	AA	GG	AA	AA	AA	GG	AA	AA	AA	GG	GG	GG	AA	AA	AA	GG	GG	GG	GG	AA	NN	AA	NN	AA	AA	AA	AA	GG	GG	AA	AA	AA	GG
PZE-101070948	G/A	1	53425158	+	NA	NA	NA	NA	NA	NA	GG	AA	NN	GG	AA	GG	GG	GG	AA	AA	GG	GG	GG	NN	GG	NN	AA	AG	AA	AA	GG	AA	GG	AA	NN	GG	AA	GG	AA	GG	NN	GG	GG	AA	GG	GG	GG	GG	GG
PZE-101071115	G/A	1	53623147	+	NA	NA	NA	NA	NA	NA	AA	AA	GG	GG	AA	GG	GG	GG	AA	AA	GG	GG	GG	GG	GG	GG	GG	GG	AA	AA	GG	GG	NN	GG	GG	GG	GG	GG	GG	GG	GG	GG	GG	GG	NN	GG	GG	GG	GG
PZE-101071162	A/G	1	53630937	+	NA	NA	NA	NA	NA	NA	AA	AA	AA	AA	AA	GG	AA	GG	AA	AA	AA	AA	AA	AA	AA	AA	AA	AA	AA	AA	AA	GG	AA	GG	AA	AA	GG	AA	GG	AA	AA	AA	AA	GG	AA	AA	AA	AA	AA
PZE-101071273	G/A	1	53663576	+	NA	NA	NA	NA	NA	NA	GG	GG	GG	GG	GG	GG	GG	AA	GG	GG	GG	GG	GG	GG	GG	AA	GG	GG	GG	GG	GG	GG	AA	GG	GG	AA	GG	GG	GG	GG	GG	GG	GG	GG	GG	GG	GG	GG	AA
PZE-101071282	G/A	1	53666269	+	NA	NA	NA	NA	NA	NA	GG	AA	GG	GG	AA	AA	GG	AA	AA	AA	GG	GG	GG	GG	GG	GG	AA	NN	GG	AA	GG	GG	GG	GG	AA	GG	GG	GG	GG	GG	GG	GG	GG	GG	GG	GG	GG	GG	GG
PZE-101071285	A/G	1	53666690	+	NA	NA	NA	NA	NA	NA	AA	AA	AA	GG	AA	AA	AA	AA	AA	AA	AA	AA	AA	AA	AA	AA	AA	AA	AA	AA	AA	AA	AA	AA	AA	AA	AA	AA	AA	AA	AA	GG	GG	AA	AA	GG	AG	GG	AA
PZE-101071289	G/A	1	53683304	+	NA	NA	NA	NA	NA	NA	AA	AA	GG	GG	AA	AA	GG	GG	AA	AA	GG	GG	GG	GG	GG	GG	AA	NN	GG	AA	GG	GG	AA	GG	GG	AA	AA	GG	AA	GG	GG	GG	GG	GG	AA	GG	GG	GG	GG
PZE-101071350	A/G	1	53828849	+	NA	NA	NA	NA	NA	NA	GG	AA	AA	AA	AA	GG	AA	AA	AA	AA	AA	AA	AA	AA	AA	AA	AA	AA	AA	AA	AA	GG	AA	GG	AA	AA	AA	AA	AA	AA	AA	AA	AA	GG	AA	AA	AA	AA	GG
PZE-101071373	C/A	1	53850163	+	NA	NA	NA	NA	NA	NA	CC	AA	AA	AA	AA	CC	AA	AA	AA	AA	AA	AA	AA	AA	AA	CC	CC	NN	CC	AA	AA	CC	AA	CC	CC	AA	AA	AA	AA	AA	AA	CC	CC	CC	AA	CC	AC	CC	CC
SYN31366	G/A	1	54126592	+	NA	NA	NA	NA	NA	NA	GG	GG	AA	GG	GG	GG	GG	GG	GG	GG	AA	AA	AA	AA	AA	AA	GG	NN	AA	GG	AA	AA	GG	AA	GG	GG	GG	AA	GG	AA	AA	GG	GG	AA	GG	GG	NN	GG	AA
PZE-101071564	G/A	1	54129896	+	NA	NA	NA	NA	NA	NA	AA	GG	GG	GG	GG	AA	AA	GG	GG	GG	GG	GG	GG	GG	GG	GG	AA	NN	AA	GG	GG	AA	GG	AA	GG	GG	AA	GG	AA	GG	GG	AA	AA	AA	GG	AA	AG	AA	GG
PZE-101071660	A/G	1	54186778	+	NA	NA	NA	NA	NA	NA	GG	GG	AA	AA	AA	GG	AA	AA	GG	GG	AA	AA	AA	AA	AA	AA	AA	AA	AA	GG	AA	AA	AA	AA	AA	AA	AA	AA	AA	AA	AA	AA	AA	AA	AA	AA	AA	AA	AA
PZE-101071663	A/G	1	54187109	+	NA	NA	NA	NA	NA	NA	AA	AA	AA	AA	AA	AA	AA	AA	AA	AA	AA	GG	AA	AA	AA	GG	AA	AA	AA	AA	AA	AA	AA	AA	GG	AA	AA	AA	AA	AA	AA	AA	AA	AA	AA	AA	AA	AA	AA
PZE-101071675	G/A	1	54189169	+	NA	NA	NA	NA	NA	NA	GG	GG	AA	GG	AA	GG	GG	AA	GG	GG	AA	GG	AA	AA	AA	GG	GG	GG	GG	GG	AA	GG	AA	GG	GG	AA	GG	AA	GG	AA	AA	GG	GG	GG	AA	GG	AG	GG	GG
PZE-101071680	G/A	1	54189474	+	NA	NA	NA	NA	NA	NA	GG	GG	GG	AA	GG	GG	GG	GG	GG	GG	GG	GG	GG	GG	GG	GG	AA	NN	GG	GG	GG	GG	GG	GG	GG	GG	NN	GG	NN	GG	GG	NN	NN	GG	GG	NN	GG	NN	NN
PZE-101071843	G/A	1	54277268	+	NA	NA	NA	NA	NA	NA	GG	GG	GG	GG	GG	GG	GG	GG	GG	GG	GG	GG	GG	GG	GG	AA	AA	NN	AA	GG	GG	AA	GG	AA	AA	GG	AA	GG	AA	GG	GG	AA	AA	AA	GG	AA	AG	AA	AA
PZE-101071808	C/A	1	54279058	+	NA	NA	NA	NA	NA	NA	AA	CC	AA	CC	AA	CC	AA	AA	CC	CC	AA	AA	AA	AA	AA	AA	AA	AA	AA	CC	AA	CC	CC	CC	CC	CC	CC	AA	CC	AA	AA	CC	CC	CC	CC	CC	AC	CC	CC
PZE-101071795	A/G	1	54279745	+	NA	NA	NA	NA	NA	NA	AA	AA	AA	AA	AA	AA	AA	AA	AA	AA	AA	AA	AA	AA	AA	AA	AA	AA	AA	AA	AA	AA	AA	AA	GG	AA	AA	AA	AA	AA	AA	AA	AA	AA	AA	AA	AA	AA	AA
PZE-101071793	G/A	1	54279909	+	NA	NA	NA	NA	NA	NA	AA	AA	GG	AA	GG	AA	AA	GG	AA	AA	GG	GG	GG	GG	GG	GG	AA	AG	GG	AA	GG	AA	AA	AA	GG	AA	GG	GG	GG	GG	GG	GG	GG	AA	AA	GG	GG	GG	GG
PZE-101071870	A/G	1	54341550	+	NA	NA	NA	NA	NA	NA	AA	AA	AA	NN	AA	AA	GG	AA	AA	AA	AA	GG	AA	AA	AA	AA	AA	AA	AA	AA	AA	AA	GG	AA	AA	GG	AA	AA	AA	AA	AA	AA	AA	AA	GG	AA	AA	AA	AA
SYN24646	A/C	1	54345134	+	NA	NA	NA	NA	NA	NA	AA	AA	AA	AA	AA	AA	CC	AA	AA	AA	AA	CC	AA	AA	AA	AA	AA	AA	AA	AA	AA	AA	CC	AA	AA	CC	AA	AA	AA	AA	AA	AA	AA	AA	CC	AA	AA	AA	AA
SYN24644	A/G	1	54345216	+	NA	NA	NA	NA	NA	NA	AA	AA	AA	AA	AA	AA	GG	AA	AA	AA	AA	GG	AA	AA	AA	AA	AA	AA	AA	AA	AA	AA	GG	AA	AA	GG	AA	AA	AA	AA	AA	AA	AA	AA	GG	AA	AA	AA	AA
SYN24643	A/C	1	54345772	+	NA	NA	NA	NA	NA	NA	AA	AA	AA	AA	AA	AA	CC	AA	AA	AA	AA	CC	AA	AA	AA	AA	AA	AA	AA	AA	AA	AA	CC	AA	AA	CC	AA	AA	AA	AA	AA	AA	AA	AA	CC	AA	AA	AA	AA
SYN24640	G/A	1	54346309	+	NA	NA	NA	NA	NA	NA	GG	GG	GG	GG	GG	GG	AA	GG	GG	GG	GG	AA	GG	GG	GG	GG	GG	GG	GG	GG	GG	GG	AA	GG	GG	AA	GG	GG	GG	GG	GG	GG	GG	GG	AA	GG	GG	GG	GG
PZE-101071897	G/A	1	54350455	+	NA	NA	NA	NA	NA	NA	GG	AA	GG	GG	GG	GG	AA	GG	AA	AA	GG	AA	GG	GG	GG	AA	GG	GG	GG	AA	GG	AA	AA	AA	GG	AA	GG	GG	GG	GG	GG	GG	GG	AA	AA	GG	GG	GG	GG
PZE-101071898	G/A	1	54350495	+	NA	NA	NA	NA	NA	NA	GG	AA	GG	GG	GG	GG	AA	GG	AA	AA	GG	AA	GG	GG	GG	AA	GG	GG	GG	AA	GG	AA	AA	AA	GG	AA	GG	GG	GG	GG	GG	GG	GG	AA	AA	GG	GG	GG	GG
PZE-101071912	C/A	1	54469357	+	NA	NA	NA	NA	NA	NA	CC	CC	CC	CC	CC	CC	CC	CC	CC	CC	CC	CC	CC	CC	CC	CC	CC	CC	CC	CC	CC	CC	CC	CC	CC	CC	CC	CC	CC	CC	CC	CC	CC	CC	CC	CC	CC	CC	CC
PZE-101072147	A/G	1	54599588	+	NA	NA	NA	NA	NA	NA	AA	AA	AA	AA	AA	AA	GG	AA	AA	AA	AA	GG	AA	AA	AA	GG	AA	AA	GG	AA	AA	AA	AA	AA	AA	AA	AA	AA	GG	AA	AA	AA	AA	AA	AA	AA	AA	AA	GG
PZE-101072206	A/C	1	54728591	+	NA	NA	NA	NA	NA	NA	CC	CC	AA	AA	AA	AA	AA	AA	CC	CC	AA	CC	AA	AA	AA	AA	NN	AA	AA	CC	AA	AA	CC	AA	CC	CC	AA	AA	AA	AA	AA	AA	AA	AA	CC	AA	AA	AA	AA
PZE-101072224	G/A	1	54730718	+	NA	NA	NA	NA	NA	NA	AA	GG	GG	GG	GG	GG	GG	GG	GG	GG	GG	GG	GG	GG	GG	GG	GG	GG	GG	GG	GG	GG	GG	GG	GG	GG	GG	GG	GG	GG	GG	GG	GG	GG	GG	GG	GG	GG	GG
PZE-101072259	C/A	1	54735997	+	NA	NA	NA	NA	NA	NA	CC	CC	AA	AA	CC	AA	AA	AA	CC	CC	CC	CC	CC	AA	CC	AA	AA	AA	AA	CC	CC	CC	CC	CC	CC	CC	CC	CC	CC	CC	AA	CC	AA	CC	CC	CC	AC	CC	CC
SYN30773	G/A	1	54821593	+	NA	NA	NA	NA	NA	NA	GG	GG	GG	GG	GG	GG	GG	GG	GG	GG	GG	GG	GG	GG	GG	GG	GG	GG	GG	GG	GG	GG	AA	GG	GG	AA	GG	GG	GG	GG	GG	GG	GG	GG	GG	GG	GG	GG	GG
SYN6671	G/A	1	54844273	+	NA	NA	NA	NA	NA	NA	GG	GG	GG	GG	GG	AA	GG	GG	GG	GG	GG	GG	GG	GG	GG	GG	GG	GG	GG	GG	GG	GG	AA	GG	GG	AA	GG	GG	GG	GG	GG	GG	GG	GG	GG	GG	GG	GG	GG
SYN6670	G/A	1	54846191	+	NA	NA	NA	NA	NA	NA	GG	GG	GG	AA	GG	AA	GG	GG	GG	GG	GG	GG	GG	GG	GG	AA	AA	NN	AA	GG	GG	GG	AA	GG	GG	AA	GG	GG	GG	GG	GG	GG	GG	GG	GG	GG	GG	GG	GG
PUT-163a-76282834-3848	T/A	1	54928065	+	NA	NA	NA	NA	NA	NA	TT	TT	TT	AA	AA	TT	AA	TT	TT	TT	AA	AA	AA	TT	AA	AA	NN	AA	AA	TT	AA	TT	TT	TT	TT	TT	AA	AA	AA	AA	TT	AA	TT	TT	TT	AA	AT	AA	AA
PUT-163a-76282834-3849	A/G	1	54928411	+	NA	NA	NA	NA	NA	NA	AA	AA	AA	GG	GG	AA	GG	AA	AA	AA	GG	GG	GG	AA	GG	GG	GG	GG	GG	AA	GG	AA	AA	AA	AA	AA	GG	GG	GG	GG	AA	GG	AA	AA	AA	GG	AG	GG	GG
SYN35006	G/A	1	55071054	+	NA	NA	NA	NA	NA	NA	GG	GG	GG	GG	GG	GG	GG	GG	GG	GG	AA	GG	AA	GG	AA	GG	GG	AG	GG	GG	AA	GG	AA	GG	GG	GG	GG	AA	AA	AA	GG	GG	GG	GG	GG	GG	GG	GG	AA
PZA02550.1	G/A	1	55071238	+	NA	NA	NA	NA	NA	NA	GG	GG	AA	GG	GG	GG	GG	GG	GG	GG	GG	AA	GG	AA	GG	GG	AA	AG	GG	GG	GG	GG	GG	GG	AA	GG	AA	GG	GG	GG	AA	AA	AA	GG	NN	AA	AA	AA	GG
SYN35007	G/A	1	55071238	+	NA	NA	NA	NA	NA	NA	GG	GG	AA	GG	GG	GG	GG	GG	GG	GG	GG	AA	GG	AA	GG	GG	AA	NN	GG	GG	GG	GG	GG	GG	AA	GG	AA	GG	GG	GG	AA	AA	AA	GG	AA	AA	AA	AA	GG
PUT-163a-12967977-159	G/A	1	55071595	+	NA	NA	NA	NA	NA	NA	AA	GG	GG	GG	GG	GG	GG	GG	GG	GG	GG	GG	GG	GG	GG	AA	GG	GG	AA	GG	GG	GG	GG	GG	GG	GG	GG	GG	GG	GG	GG	GG	GG	GG	GG	GG	GG	GG	GG
SYN35005	G/A	1	55083883	+	NA	NA	NA	NA	NA	NA	AA	GG	GG	GG	GG	AA	GG	GG	GG	GG	GG	GG	GG	GG	GG	AA	GG	GG	AA	GG	GG	GG	AA	GG	GG	AA	GG	GG	GG	GG	GG	GG	GG	GG	NN	GG	GG	GG	GG
PZE-101072655	T/A	1	55150962	+	NA	NA	NA	NA	NA	NA	TT	TT	TT	TT	TT	TT	TT	TT	TT	TT	AA	TT	AA	TT	AA	TT	TT	NN	TT	TT	AA	TT	TT	TT	TT	TT	TT	AA	AA	AA	TT	TT	TT	TT	TT	TT	TT	TT	AA
PZE-101072745	A/G	1	55382259	+	NA	NA	NA	NA	NA	NA	AA	GG	AA	AA	GG	AA	AA	GG	GG	GG	AA	AA	AA	AA	AA	AA	AA	AA	AA	GG	AA	AA	AA	AA	AA	AA	AA	AA	AA	AA	AA	AA	AA	AA	AA	AA	AA	AA	AA
PZE-101072751	A/G	1	55386821	+	NA	NA	NA	NA	NA	NA	AA	AA	AA	AA	AA	AA	AA	AA	AA	AA	GG	AA	GG	AA	GG	AA	AA	NN	AA	AA	GG	AA	AA	AA	AA	AA	AA	GG	GG	GG	AA	AA	AA	AA	AA	AA	AA	AA	GG
PZE-101072783	A/G	1	55389827	+	NA	NA	NA	NA	NA	NA	AA	GG	AA	GG	NN	AA	AA	GG	GG	GG	AA	AA	AA	AA	AA	GG	GG	AG	GG	GG	AA	AA	AA	AA	NN	AA	AA	AA	AA	AA	AA	AA	AA	AA	AA	AA	AA	AA	AA
SYN24868	A/C	1	55390958	+	NA	NA	NA	NA	NA	NA	AA	AA	AA	CC	AA	AA	AA	AA	AA	AA	CC	AA	CC	AA	CC	AA	CC	CC	AA	AA	CC	AA	AA	AA	AA	AA	AA	CC	CC	CC	AA	AA	AA	AA	AA	AA	AA	AA	CC
ZM007645-0270	A/C	1	55443858	+	NA	NA	NA	NA	NA	NA	AA	AA	AA	AA	AA	AA	CC	AA	AA	AA	AA	AA	AA	AA	AA	AA	AA	AA	AA	AA	AA	AA	AA	AA	CC	CC	CC	AA	AA	AA	AA	CC	AA	AA	AA	CC	AC	CC	AA
PZE-101072822	G/A	1	55454453	+	NA	NA	NA	NA	NA	NA	GG	GG	GG	AA	GG	GG	GG	GG	GG	GG	GG	GG	GG	GG	GG	GG	GG	GG	GG	GG	GG	GG	GG	GG	GG	GG	GG	GG	GG	GG	GG	GG	GG	GG	GG	GG	GG	GG	GG
PZE-101072844	G/A	1	55497474	+	NA	NA	NA	NA	NA	NA	GG	AA	AA	GG	AA	GG	GG	AA	AA	AA	GG	GG	GG	AA	GG	GG	GG	GG	GG	AA	GG	GG	AA	GG	GG	GG	GG	GG	GG	GG	AA	GG	AA	GG	AA	GG	AG	GG	GG
PZE-101072856	G/A	1	55499148	+	NA	NA	NA	NA	NA	NA	GG	GG	GG	GG	GG	GG	GG	GG	GG	GG	GG	GG	GG	GG	GG	GG	GG	GG	GG	GG	GG	GG	GG	GG	GG	GG	GG	GG	GG	GG	GG	GG	GG	GG	GG	GG	GG	GG	GG
PZE-101072870	G/A	1	55499805	+	NA	NA	NA	NA	NA	NA	GG	GG	GG	GG	GG	GG	GG	GG	GG	GG	AA	GG	AA	GG	AA	GG	GG	NN	GG	GG	AA	GG	GG	GG	GG	GG	GG	AA	AA	AA	GG	GG	GG	GG	GG	GG	GG	GG	GG
PZE-101073000	C/A	1	55506363	+	NA	NA	NA	NA	NA	NA	AA	AA	CC	CC	AA	AA	AA	CC	AA	AA	CC	CC	CC	CC	CC	CC	CC	CC	CC	AA	CC	AA	AA	AA	CC	CC	AA	CC	CC	CC	CC	AA	CC	AA	CC	AA	NN	AA	AA
PZE-101073078	A/G	1	55759948	+	NA	NA	NA	NA	NA	NA	AA	AA	GG	GG	AA	AA	AA	AA	AA	AA	AA	GG	AA	GG	AA	AA	AA	AA	AA	AA	AA	GG	AA	GG	AA	AA	AA	AA	AA	AA	GG	AA	GG	GG	GG	AA	AG	AA	AA
PZE-101073088	A/G	1	55762551	+	NA	NA	NA	NA	NA	NA	AA	AA	GG	GG	AA	AA	AA	AA	AA	AA	AA	GG	AA	GG	AA	AA	AA	AA	AA	AA	AA	GG	AA	GG	AA	AA	AA	AA	AA	AA	GG	AA	GG	GG	NN	AA	AG	AA	AA
SYN30678	A/C	1	56074382	+	NA	NA	NA	NA	NA	NA	CC	AA	AA	AA	AA	AA	AA	AA	AA	AA	AA	AA	AA	AA	AA	AA	AA	AA	AA	AA	AA	CC	AA	CC	AA	AA	AA	AA	AA	AA	AA	AA	AA	CC	AA	AA	AA	AA	AA
PZE-101073230	G/A	1	56074841	+	NA	NA	NA	NA	NA	NA	GG	GG	GG	GG	GG	AA	AA	GG	GG	GG	GG	GG	GG	GG	GG	GG	GG	GG	GG	GG	GG	GG	GG	GG	GG	AA	GG	GG	GG	GG	GG	GG	GG	GG	GG	GG	GG	GG	GG
SYN30677	A/G	1	56074937	+	NA	NA	NA	NA	NA	NA	AA	GG	AA	GG	GG	AA	AA	AA	GG	GG	AA	GG	AA	AA	AA	GG	AA	AA	GG	GG	AA	AA	AA	AA	AA	AA	AA	AA	AA	AA	AA	AA	AA	AA	AA	AA	AA	AA	AA
SYN30668	A/G	1	56075216	+	NA	NA	NA	NA	NA	NA	AA	GG	AA	GG	GG	AA	AA	AA	GG	GG	AA	GG	AA	AA	AA	GG	AA	AA	GG	GG	AA	AA	AA	AA	AA	AA	AA	AA	AA	AA	AA	AA	AA	AA	AA	AA	AA	AA	AA
SYN30675	A/G	1	56075461	+	NA	NA	NA	NA	NA	NA	AA	GG	AA	GG	GG	AA	AA	AA	GG	GG	AA	GG	AA	AA	AA	AA	AA	AA	AA	GG	AA	AA	AA	AA	AA	AA	AA	AA	AA	AA	AA	AA	AA	AA	AA	AA	AA	AA	AA
SYN30676	G/A	1	56075488	+	NA	NA	NA	NA	NA	NA	GG	AA	GG	AA	AA	GG	GG	GG	AA	AA	GG	AA	GG	GG	GG	GG	GG	GG	GG	AA	GG	GG	GG	GG	GG	GG	GG	GG	GG	GG	GG	GG	GG	GG	GG	GG	GG	GG	GG
SYN30679	A/G	1	56076034	+	NA	NA	NA	NA	NA	NA	AA	AA	AA	AA	AA	GG	GG	AA	AA	AA	AA	AA	AA	AA	AA	AA	AA	AA	AA	AA	AA	AA	AA	AA	AA	GG	AA	AA	AA	AA	AA	AA	AA	AA	AA	AA	AA	AA	AA
SYN30683	G/A	1	56076043	+	NA	NA	NA	NA	NA	NA	GG	GG	GG	GG	GG	NN	NN	GG	GG	GG	GG	GG	GG	GG	GG	AA	GG	GG	AA	GG	GG	GG	GG	GG	GG	NN	GG	GG	GG	GG	GG	GG	GG	GG	GG	GG	GG	GG	GG
PZE-101073248	C/A	1	56076667	+	NA	NA	NA	NA	NA	NA	CC	AA	CC	CC	AA	CC	CC	CC	AA	AA	AA	AA	AA	CC	AA	CC	CC	NN	CC	AA	AA	CC	CC	CC	AA	AA	CC	AA	AA	AA	CC	CC	CC	CC	CC	CC	CC	CC	CC
PZE-101073380	A/C	1	56160525	+	NA	NA	NA	NA	NA	NA	AA	AA	AA	AA	AA	AA	AA	AA	AA	AA	AA	AA	AA	AA	AA	AA	CC	NN	AA	AA	AA	AA	AA	AA	CC	AA	AA	AA	AA	AA	AA	AA	AA	AA	AA	AA	AA	AA	AA
SYNGENTA15552	G/C	1	56221545	+	NA	NA	NA	NA	NA	NA	GG	GG	GG	GG	GG	GG	GG	GG	GG	GG	GG	GG	GG	GG	GG	GG	GG	GG	GG	GG	GG	GG	GG	GG	GG	CC	GG	GG	GG	GG	GG	GG	GG	GG	GG	GG	GG	GG	GG
SYN10848	A/C	1	56306578	+	NA	NA	NA	NA	NA	NA	AA	AA	AA	AA	AA	CC	CC	CC	AA	AA	AA	CC	AA	AA	AA	AA	CC	CC	CC	AA	AA	AA	CC	AA	CC	AA	AA	AA	CC	AA	AA	CC	AA	AA	AA	CC	AC	AA	CC
SYN10850	A/G	1	56306668	+	NA	NA	NA	NA	NA	NA	AA	AA	AA	AA	AA	AA	AA	AA	AA	AA	AA	AA	AA	AA	AA	AA	NN	NN	AA	AA	AA	GG	AA	GG	AA	AA	AA	AA	NN	AA	AA	AA	AA	GG	AA	AA	AA	AA	NN
PZE-101073593	G/A	1	56308452	+	NA	NA	NA	NA	NA	NA	GG	GG	GG	GG	GG	AA	AA	AA	GG	GG	AA	AA	AA	GG	AA	AA	GG	GG	GG	GG	AA	AA	GG	AA	AA	GG	GG	AA	GG	AA	GG	GG	GG	AA	GG	GG	GG	GG	GG
PZE-101073696	A/G	1	56444557	+	NA	NA	NA	NA	NA	NA	AA	AA	AA	GG	AA	AA	AA	AA	AA	AA	AA	GG	AA	AA	AA	AA	AA	NN	GG	AA	AA	AA	GG	AA	AA	AA	AA	AA	AA	AA	AA	GG	AA	AA	AA	GG	GG	AA	GG
PUT-163a-60351083-2647	A/G	1	56561450	+	NA	NA	NA	NA	NA	NA	AA	AA	AA	GG	AA	AA	AA	AA	AA	AA	AA	GG	AA	AA	AA	GG	AA	AA	GG	AA	AA	AA	GG	AA	AA	AA	AA	AA	AA	AA	AA	GG	AA	AA	AA	GG	NN	AA	GG
PUT-163a-60351083-2650	C/A	1	56561517	+	NA	NA	NA	NA	NA	NA	CC	CC	CC	AA	CC	CC	CC	CC	CC	CC	CC	AA	CC	CC	CC	CC	CC	CC	AA	CC	CC	CC	CC	CC	CC	CC	CC	CC	CC	CC	CC	CC	CC	CC	CC	CC	CC	CC	CC
PZE-101073762	C/A	1	56564061	+	NA	NA	NA	NA	NA	NA	CC	AA	CC	AA	AA	CC	CC	CC	AA	AA	CC	AA	CC	CC	CC	CC	CC	CC	AA	AA	CC	CC	CC	CC	AA	CC	CC	CC	CC	CC	CC	AA	CC	CC	CC	AA	AC	CC	CC
PZE-101074011	C/A	1	56676590	+	NA	NA	NA	NA	NA	NA	AA	AA	AA	AA	AA	AA	CC	AA	CC	AA	CC	AA	CC	AA	CC	CC	CC	CC	AA	CC	CC	CC	CC	CC	AA	CC	AA	CC	CC	CC	AA	CC	AA	CC	NN	CC	NN	AA	CC
PZE-101074049	C/A	1	56746837	+	NA	NA	NA	NA	NA	NA	AA	AA	AA	AA	AA	AA	AA	AA	AA	AA	CC	AA	CC	AA	CC	CC	CC	CC	AA	AA	CC	AA	CC	AA	AA	CC	AA	CC	CC	CC	AA	CC	AA	AA	NN	CC	NN	AA	CC
PZE-101074096	C/G	1	56790492	+	NA	NA	NA	NA	NA	NA	CC	GC	CC	CC	GC	GG	CC	GG	CC	GC	CC	CC	CC	CC	CC	CC	CC	CC	CC	CC	CC	GG	CC	GG	CC	GC	CC	CC	CC	CC	CC	CC	CC	GG	CC	CC	CC	CC	CC
SYN37939	A/G	1	56892934	+	NA	NA	NA	NA	NA	NA	AA	AA	AA	AA	AA	AA	AA	AA	AA	AA	AA	AA	AA	AA	AA	AA	GG	NN	AA	AA	AA	AA	NN	AA	AA	GG	AA	AA	AA	AA	AA	GG	AA	AA	NN	GG	NN	AA	AA
SYN37950	G/A	1	56893588	+	NA	NA	NA	NA	NA	NA	GG	GG	AA	AA	GG	GG	GG	GG	GG	GG	AA	AA	AA	AA	AA	AA	GG	NN	AA	GG	AA	GG	NN	GG	GG	GG	AA	AA	GG	AA	AA	GG	AA	GG	AA	GG	NN	AA	AA
PZE-101074193	G/A	1	56895750	+	NA	NA	NA	NA	NA	NA	GG	GG	AA	AA	GG	GG	GG	GG	GG	GG	AA	AA	AA	AA	AA	AA	GG	NN	AA	GG	AA	GG	NN	GG	GG	GG	AA	AA	GG	AA	AA	GG	AA	GG	AA	GG	NN	AA	AA
PZE-101074278	A/G	1	56982204	+	NA	NA	NA	NA	NA	NA	GG	GG	AA	AA	GG	GG	GG	GG	GG	GG	AA	AA	AA	AA	AA	AA	AA	AA	AA	GG	AA	GG	AA	GG	GG	AA	AA	AA	GG	AA	AA	AA	AA	GG	AA	AA	AA	AA	AA
SYN37946	A/G	1	56983112	+	NA	NA	NA	NA	NA	NA	AA	AA	GG	GG	AA	AA	AA	AA	AA	AA	GG	NN	GG	GG	GG	GG	AA	NN	GG	AA	GG	AA	NN	AA	AA	AA	GG	GG	AA	GG	GG	AA	GG	AA	GG	AA	NN	GG	GG
SYN37948	A/G	1	56983568	+	NA	NA	NA	NA	NA	NA	AA	AA	GG	GG	AA	AA	AA	AA	AA	AA	GG	GG	GG	GG	GG	GG	AA	NN	GG	AA	GG	AA	NN	AA	AA	AA	GG	GG	AA	GG	GG	AA	GG	AA	GG	AA	NN	GG	GG
PZE-101074357	A/G	1	57246788	+	NA	NA	NA	NA	NA	NA	AA	AA	GG	GG	AA	AA	AA	AA	AA	AA	AA	GG	AA	GG	AA	GG	GG	GG	GG	AA	AA	AA	AG	AA	GG	GG	GG	AA	GG	AA	GG	AA	GG	AA	GG	AA	AG	GG	GG
PZE-101074389	G/C	1	57249282	+	NA	NA	NA	NA	NA	NA	GG	GG	CC	GG	GG	GG	GG	GG	GG	GG	GG	GG	GG	CC	GG	GG	GG	GC	GG	GG	GG	CC	NN	CC	CC	GG	CC	GG	CC	GG	CC	GG	CC	CC	CC	GG	GC	CC	CC
SYN19044	A/G	1	57249307	+	NA	NA	NA	NA	NA	NA	AA	AA	AA	AA	AA	AA	GG	AA	AA	AA	AA	AA	AA	AA	AA	AA	AA	AA	AA	AA	AA	AA	AA	AA	AA	AA	AA	AA	AA	AA	AA	AA	AA	AA	AA	AA	AA	AA	AA
PZE-101074489	A/G	1	57293273	+	NA	NA	NA	NA	NA	NA	AA	AA	GG	AA	AA	AA	AA	AA	AA	AA	AA	AA	AA	AG	AA	AA	AA	AA	AA	AA	AA	AA	NN	AA	AA	AA	GG	AA	AA	AA	GG	GG	GG	AA	NN	GG	GG	AG	AA
PZE-101074451	G/A	1	57349551	+	NA	NA	NA	NA	NA	NA	GG	GG	AA	GG	GG	GG	AA	GG	GG	GG	GG	GG	GG	AA	GG	GG	GG	GG	GG	GG	GG	GG	GG	GG	GG	GG	AA	GG	GG	GG	AA	GG	AA	GG	AA	GG	NN	AA	GG
PZE-101074547	C/A	1	57458916	+	NA	NA	NA	NA	NA	NA	CC	CC	CC	CC	CC	CC	AA	CC	AA	CC	CC	AA	CC	CC	CC	CC	CC	CC	CC	AA	CC	CC	NN	CC	CC	CC	CC	CC	AA	CC	CC	CC	CC	CC	CC	CC	CC	CC	AA
PZE-101074541	A/G	1	57467466	+	NA	NA	NA	NA	NA	NA	AA	AA	AA	AA	AA	AA	GG	AA	GG	AA	AA	GG	AA	AA	AA	AA	AA	AA	AA	GG	AA	AA	AA	AA	AA	AA	AA	AA	GG	AA	AA	AA	AA	AA	AA	AA	AA	AA	GG
PZE-101074529	A/C	1	57481064	+	NA	NA	NA	NA	NA	NA	AA	AA	AA	AA	AA	AA	CC	AA	CC	AA	AA	CC	AA	AA	AA	AA	AA	AA	AA	CC	AA	AA	AC	AA	AA	AA	AA	AA	CC	AA	AA	AA	AA	AA	AA	AA	AA	AA	CC
PZE-101074562	A/T	1	57553933	+	NA	NA	NA	NA	NA	NA	AA	AA	AA	AA	AA	AA	TT	AA	TT	AA	AA	TT	AA	AA	AA	AA	AA	AA	AA	TT	AA	AA	NN	AA	AA	AA	AA	AA	TT	AA	AA	AA	AA	AA	AA	AA	AA	AA	TT
PZE-101074610	A/T	1	57840644	+	NA	NA	NA	NA	NA	NA	AA	AA	AA	TT	TT	AA	TT	AA	TT	AA	AA	TT	TT	AA	AA	AA	AA	AA	TT	TT	TT	AA	AA	AA	AA	AA	AA	TT	AA	TT	AA	AA	AA	AA	AA	AA	AA	AA	AA
PZE-101074651	G/A	1	57892223	+	NA	NA	NA	NA	NA	NA	GG	GG	GG	NN	GG	GG	GG	GG	AA	GG	GG	GG	GG	GG	GG	GG	AA	NN	NN	AA	GG	AA	GG	AA	AA	GG	GG	GG	GG	GG	GG	GG	GG	AA	GG	GG	GG	GG	GG
PZE-101074687	G/A	1	57994502	+	NA	NA	NA	NA	NA	NA	GG	GG	GG	NN	AA	GG	GG	GG	GG	GG	GG	GG	GG	GG	AA	NN	GG	NN	NN	GG	GG	NN	GG	NN	NN	GG	GG	GG	GG	GG	GG	GG	GG	NN	GG	GG	GG	GG	GG
PZE-101074699	G/A	1	58053788	+	NA	NA	NA	NA	NA	NA	GG	GG	GG	AA	GG	GG	GG	GG	GG	GG	GG	GG	GG	GG	AA	AA	GG	GG	AA	GG	GG	AA	GG	AA	AA	GG	GG	GG	AA	GG	GG	GG	GG	AA	GG	GG	GG	GG	AA
PZE-101074731	G/A	1	58210120	+	NA	NA	NA	NA	NA	NA	GG	GG	GG	GG	GG	GG	AA	GG	GG	GG	GG	GG	GG	GG	GG	AA	GG	GG	GG	GG	GG	AA	GG	AA	AA	GG	GG	GG	GG	GG	GG	GG	GG	AA	GG	GG	GG	GG	GG
PZE-101074736	G/A	1	58223664	+	NA	NA	NA	NA	NA	NA	GG	GG	GG	NN	AA	GG	AA	GG	GG	GG	GG	GG	GG	GG	GG	AA	GG	GG	NN	GG	GG	AA	GG	AA	AA	GG	GG	GG	AA	GG	GG	GG	GG	AA	GG	GG	GG	GG	AA
PZE-101074779	A/C	1	58295663	+	NA	NA	NA	NA	NA	NA	AA	AA	AA	AA	AA	AA	AA	AA	AA	AA	AA	AA	AA	AA	CC	AA	AA	NN	AA	AA	AA	AA	AA	AA	AA	AA	AA	AA	AA	AA	AA	AA	AA	AA	AA	AA	AA	AA	AA
PZE-101074821	G/A	1	58363823	+	NA	NA	NA	NA	NA	NA	GG	GG	AA	GG	GG	GG	GG	GG	GG	GG	GG	GG	GG	AA	GG	GG	GG	GG	GG	GG	GG	GG	GG	GG	GG	GG	AA	GG	GG	GG	AA	GG	AA	GG	NN	GG	NN	AA	GG
PUT-163a-78085894-4184	A/T	1	58364423	+	NA	NA	NA	NA	NA	NA	AA	AA	TT	TT	AA	AA	AA	AA	AA	AA	AA	TT	AA	TT	AA	TT	AA	AA	TT	AA	AA	AA	AT	AA	AA	AA	TT	AA	TT	AA	TT	AA	TT	AA	TT	AA	AT	TT	TT
PUT-163a-78085894-4183	G/A	1	58364445	+	NA	NA	NA	NA	NA	NA	GG	GG	AA	AA	GG	GG	GG	GG	GG	GG	GG	AA	GG	AA	GG	AA	GG	GG	AA	GG	GG	GG	NN	GG	GG	GG	AA	GG	AA	GG	AA	GG	AA	GG	NN	GG	AG	AA	AA
PZE-101074835	A/G	1	58367331	+	NA	NA	NA	NA	NA	NA	AA	AA	GG	AA	AA	AA	AA	AA	AA	AA	AA	AA	AA	GG	AA	AA	AA	AA	AA	AA	AA	AA	AA	AA	AA	AA	GG	AA	AA	AA	GG	AA	GG	AA	GG	AA	AG	GG	AA
PZE-101074852	C/A	1	58368369	+	NA	NA	NA	NA	NA	NA	CC	CC	CC	AA	CC	CC	CC	CC	CC	CC	CC	AA	CC	CC	CC	AA	CC	CC	AA	CC	CC	CC	NN	CC	CC	CC	CC	CC	AA	CC	CC	CC	CC	CC	CC	CC	CC	CC	AA
SYN25749	A/G	1	58446100	+	NA	NA	NA	NA	NA	NA	AA	AA	AA	GG	GG	AA	AA	AA	AA	AA	AA	AA	AA	AA	AA	AA	GG	NN	GG	AA	AA	GG	NN	GG	GG	AA	AA	AA	AA	AA	AA	AA	AA	GG	AA	AA	AA	AA	GG
PZE-101074929	A/G	1	58448040	+	NA	NA	NA	NA	NA	NA	AA	AA	AA	AA	AA	AA	AA	AA	AA	AA	AA	AA	AA	AA	GG	AA	AA	NN	AA	AA	AA	AA	AG	AA	AA	AA	AA	AA	AA	AA	AA	AA	AA	AA	AA	AA	AA	AA	GG
PZE-101074969	C/A	1	58451321	+	NA	NA	NA	NA	NA	NA	AA	CC	NN	CC	AA	CC	AA	CC	CC	CC	CC	AA	CC	NN	CC	AA	AA	NN	CC	CC	CC	AA	CC	AA	AA	AA	NN	CC	NN	CC	NN	CC	NN	AA	NN	CC	CC	NN	CC
SYN25745	G/A	1	58453109	+	NA	NA	NA	NA	NA	NA	GG	GG	GG	GG	GG	GG	AA	GG	GG	GG	GG	GG	GG	GG	GG	GG	AA	AA	GG	GG	GG	AA	GG	AA	AA	GG	GG	GG	GG	GG	GG	GG	GG	AA	GG	GG	GG	GG	GG
PZE-101074977	A/C	1	58456948	+	NA	NA	NA	NA	NA	NA	AA	AA	CC	AA	AA	AA	AA	AA	CC	AA	AA	AA	AA	CC	CC	AA	CC	CC	AA	CC	AA	AA	AC	AA	AA	AA	CC	AA	AA	AA	CC	AA	CC	AA	CC	AA	AC	CC	CC
PZE-101074998	G/A	1	58459159	+	NA	NA	NA	NA	NA	NA	GG	GG	NN	GG	GG	GG	GG	GG	GG	GG	GG	GG	GG	NN	GG	GG	AA	AG	GG	GG	GG	GG	GG	GG	GG	GG	NN	GG	AA	GG	NN	GG	NN	GG	NN	GG	GG	NN	GG
SYN25755	A/G	1	58472783	+	NA	NA	NA	NA	NA	NA	GG	AA	GG	AA	AA	AA	AA	AA	GG	AA	AA	NN	GG	GG	AA	AA	GG	GG	AA	GG	AA	AA	AG	AA	AA	AA	GG	AA	GG	AA	GG	AA	GG	AA	GG	AA	AG	GG	GG
SYN25748	G/A	1	58473366	+	NA	NA	NA	NA	NA	NA	AA	GG	GG	GG	AA	GG	GG	GG	AA	GG	GG	GG	AA	GG	GG	GG	AA	NN	GG	AA	GG	GG	GG	GG	GG	GG	GG	GG	AA	GG	GG	GG	GG	GG	GG	GG	GG	GG	GG
PZE-101075062	A/C	1	58474535	+	NA	NA	NA	NA	NA	NA	CC	CC	CC	AA	CC	AA	CC	AA	CC	CC	AA	AA	CC	CC	AA	AA	CC	CC	AA	CC	AA	CC	AA	CC	AA	AA	CC	AA	CC	AA	CC	AA	CC	CC	CC	AA	AC	CC	AA
PZE-101075081	G/A	1	58503389	+	NA	NA	NA	NA	NA	NA	AA	AA	GG	GG	AA	GG	GG	GG	GG	AA	GG	GG	GG	GG	GG	GG	AA	NN	GG	GG	GG	AA	GG	AA	GG	GG	GG	GG	AA	GG	GG	GG	GG	AA	GG	GG	GG	GG	GG
PZE-101075097	A/G	1	58503830	+	NA	NA	NA	NA	NA	NA	AA	AA	AA	AA	AA	AA	AA	AA	GG	AA	AA	GG	AA	AA	AA	AA	AA	AA	AA	GG	AA	AA	AA	AA	AA	AA	AA	AA	AA	AA	AA	AA	AA	AA	AA	AA	AA	AA	GG
PZE-101075099	A/C	1	58503883	+	NA	NA	NA	NA	NA	NA	AA	CC	AA	AA	CC	CC	AA	CC	NN	CC	CC	NN	AA	AA	CC	AA	CC	CC	AA	NN	AA	AA	AA	AA	AA	AA	AA	AA	CC	AA	AA	AA	AA	AA	AA	AA	AA	AA	NN
PZE-101075177	G/A	1	58564381	+	NA	NA	NA	NA	NA	NA	GG	GG	GG	AA	GG	AA	GG	AA	AA	GG	AA	AA	GG	GG	GG	AA	AA	NN	AA	AA	AA	GG	NN	GG	AA	AA	GG	AA	AA	AA	GG	GG	GG	GG	GG	GG	GG	GG	AA
PZE-101075225	G/A	1	58577657	+	NA	NA	NA	NA	NA	NA	AA	AA	GG	GG	AA	AA	GG	AA	AA	AA	AA	GG	GG	GG	AA	GG	AA	AA	GG	AA	GG	GG	GG	GG	GG	GG	GG	GG	AA	GG	GG	GG	GG	GG	GG	GG	GG	GG	GG
PZE-101075295	C/A	1	58646021	+	NA	NA	NA	NA	NA	NA	AA	CC	AA	AA	NN	CC	AA	CC	AA	CC	CC	AA	CC	AA	CC	AA	CC	CC	AA	AA	CC	NN	CC	NN	AA	CC	AA	CC	CC	CC	AA	CC	AA	NN	AA	CC	AC	AA	CC
PZE-101075396	A/G	1	58711174	+	NA	NA	NA	NA	NA	NA	AA	AA	AA	GG	AA	AA	AA	AA	GG	AA	AA	GG	AA	AA	AA	AA	AA	AA	GG	GG	AA	AA	AA	AA	AA	AA	AA	AA	AA	AA	AA	AA	AA	AA	AA	AA	AA	AA	AA
PZE-101075379	C/A	1	58712579	+	NA	NA	NA	NA	NA	NA	CC	CC	AA	CC	AA	CC	CC	CC	CC	CC	CC	CC	CC	AA	CC	AA	CC	CC	CC	CC	CC	AA	AA	AA	CC	CC	AA	CC	AA	CC	AA	AA	AA	AA	AA	AA	AA	AA	AA
PZE-101075378	G/A	1	58712621	+	NA	NA	NA	NA	NA	NA	AA	AA	GG	GG	GG	AA	AA	AA	GG	AA	AA	GG	AA	GG	AA	GG	AA	AA	GG	GG	AA	GG	GG	GG	GG	AA	GG	AA	GG	AA	GG	GG	GG	GG	GG	GG	GG	GG	GG
PZE-101075340	G/A	1	58717588	+	NA	NA	NA	NA	NA	NA	GG	GG	AA	GG	AA	GG	GG	GG	GG	GG	GG	GG	GG	AA	GG	AA	GG	GG	GG	GG	GG	AA	AA	AA	AA	GG	AA	GG	AA	GG	AA	AA	AA	AA	AA	AA	AA	AA	AA
PZE-101075334	A/G	1	58719668	+	NA	NA	NA	NA	NA	NA	AA	AA	GG	AA	GG	AA	AA	AA	AA	AA	AA	AA	AA	GG	AA	GG	AA	AA	AA	AA	AA	GG	GG	GG	AA	AA	NN	AA	NN	AA	GG	GG	GG	GG	GG	GG	GG	GG	GG
PZE-101075333	C/A	1	58719715	+	NA	NA	NA	NA	NA	NA	CC	CC	AA	CC	AA	CC	CC	CC	CC	CC	CC	CC	CC	AA	CC	AA	CC	CC	CC	CC	CC	AA	AA	AA	CC	CC	AA	CC	AA	CC	AA	AA	AA	AA	AA	AA	AA	AA	AA
PZE-101075328	G/A	1	58720638	+	NA	NA	NA	NA	NA	NA	AA	AA	GG	GG	GG	AA	AA	AA	GG	AA	AA	GG	AA	GG	AA	GG	AA	AA	GG	GG	AA	GG	GG	GG	AA	AA	GG	AA	GG	AA	GG	GG	GG	GG	GG	GG	GG	GG	GG
PZE-101075411	G/A	1	58739851	+	NA	NA	NA	NA	NA	NA	GG	GG	AA	GG	AA	GG	GG	GG	GG	GG	GG	GG	AA	AA	GG	AA	GG	GG	GG	GG	GG	AA	GG	AA	GG	GG	AA	GG	GG	GG	AA	GG	AA	AA	AA	GG	NN	AA	GG
PZE-101075523	C/A	1	59070700	+	NA	NA	NA	NA	NA	NA	AA	AA	CC	CC	CC	AA	AA	AA	CC	AA	AA	CC	CC	CC	AA	CC	AA	AA	CC	CC	AA	CC	CC	CC	AA	AA	CC	AA	CC	AA	CC	CC	CC	CC	CC	CC	CC	CC	CC
SYN18643	G/A	1	59081068	+	NA	NA	NA	NA	NA	NA	AA	GG	GG	GG	GG	GG	GG	GG	GG	GG	GG	GG	GG	GG	AA	GG	AA	AA	GG	GG	GG	GG	GG	GG	GG	GG	GG	GG	GG	GG	GG	GG	GG	GG	GG	GG	GG	GG	GG
SYN18642	A/G	1	59084842	+	NA	NA	NA	NA	NA	NA	GG	GG	AA	AA	AA	GG	GG	GG	AA	GG	GG	AA	AA	AA	GG	AA	GG	GG	AA	AA	GG	AA	AA	AA	GG	GG	AA	GG	AA	GG	AA	AA	AA	AA	AA	AA	AA	AA	AA
SYN18641	A/G	1	59085201	+	NA	NA	NA	NA	NA	NA	AA	AA	GG	AA	GG	AA	AA	AA	AA	AA	AA	AA	GG	GG	AA	GG	AA	AA	AA	AA	AA	GG	AA	GG	AA	AA	GG	AA	AA	AA	GG	AA	GG	GG	GG	AA	AG	GG	AA
PZE-101075629	G/A	1	59181020	+	NA	NA	NA	NA	NA	NA	GG	NN	GG	NN	AA	NN	NN	NN	GG	NN	NN	NN	GG	GG	GG	GG	GG	GG	NN	GG	GG	GG	GG	GG	GG	GG	GG	GG	GG	GG	GG	GG	GG	GG	GG	GG	GG	GG	GG
PZE-101075630	A/C	1	59181100	+	NA	NA	NA	NA	NA	NA	AA	CC	AA	AA	AA	CC	AA	CC	AA	CC	CC	AA	AA	AA	AA	AA	AA	AA	AA	AA	AA	AA	AA	AA	AA	AA	AA	AA	AA	AA	AA	AA	AA	AA	AA	AA	AA	AA	AA
PZE-101075778	G/A	1	59462702	+	NA	NA	NA	NA	NA	NA	AA	GG	GG	GG	AA	GG	AA	GG	GG	GG	GG	GG	GG	GG	GG	GG	GG	GG	GG	GG	GG	GG	GG	GG	AA	GG	GG	GG	AA	GG	GG	GG	GG	GG	GG	GG	GG	GG	GG
PZE-101075790	G/A	1	59467269	+	NA	NA	NA	NA	NA	NA	AA	GG	GG	GG	AA	GG	GG	GG	GG	GG	GG	GG	GG	GG	GG	GG	AA	NN	GG	GG	GG	GG	GG	GG	AA	GG	GG	GG	AA	GG	GG	GG	GG	GG	GG	GG	GG	GG	GG
PZE-101075844	A/G	1	59508588	+	NA	NA	NA	NA	NA	NA	GG	AA	GG	AA	AA	AA	AA	AA	GG	AA	AA	AA	GG	GG	AA	AA	AA	AA	AA	GG	AA	AA	NN	AA	AA	AA	GG	AA	AA	AA	GG	GG	GG	AA	GG	GG	GG	GG	AA
PZA00328.1	A/C	1	59582044	+	NA	NA	NA	NA	NA	NA	AA	AA	AA	AA	AA	AA	AA	AA	AA	AA	AA	AA	AA	AA	AA	AA	AA	AA	AA	AA	AA	CC	AA	CC	AA	AA	AA	AA	AA	AA	AA	AA	AA	CC	AA	AA	AA	AA	AA
PZE-101075931	A/G	1	59587091	+	NA	NA	NA	NA	NA	NA	AA	AA	NN	AA	AA	AA	AA	AA	AA	AA	AA	AA	AA	AA	AA	AA	AA	AA	AA	AA	AA	GG	AA	GG	AA	AA	AA	AA	AA	AA	AA	NN	AA	GG	AA	AA	AA	AA	AA
SYN25804	G/A	1	59768607	+	NA	NA	NA	NA	NA	NA	GG	AA	AA	GG	GG	AA	GG	AA	AA	AA	AA	GG	GG	AA	GG	GG	AA	AG	GG	AA	GG	GG	NN	GG	GG	AA	AA	GG	GG	GG	AA	GG	AA	GG	AA	GG	NN	AA	AA
PZE-101076213	A/G	1	59959333	+	NA	NA	NA	NA	NA	NA	AA	GG	GG	GG	AA	GG	AA	GG	GG	GG	GG	GG	AA	GG	AA	GG	AA	AA	GG	GG	AA	AA	AG	AA	GG	GG	AA	AA	AA	AA	GG	AA	GG	AA	GG	AA	NN	AA	GG
SYNGENTA16006	G/A	1	60093359	+	NA	NA	NA	NA	NA	NA	GG	AA	AA	GG	GG	AA	GG	AA	AA	NN	AA	GG	GG	AA	GG	GG	AA	NN	GG	AA	GG	GG	GG	GG	GG	GG	GG	GG	GG	GG	AA	GG	AA	GG	NN	GG	AG	GG	GG
SYN15485	G/A	1	60101428	+	NA	NA	NA	NA	NA	NA	GG	AA	AA	GG	GG	AA	AA	AA	AA	NN	AA	GG	GG	AA	GG	GG	AA	NN	GG	AA	AA	GG	GG	GG	GG	GG	GG	AA	GG	AA	AA	GG	AA	GG	NN	GG	AG	GG	GG
PUT-163a-60353056-2704	G/A	1	60146985	+	NA	NA	NA	NA	NA	NA	GG	GG	GG	GG	GG	GG	GG	GG	GG	GG	GG	GG	GG	GG	GG	GG	GG	GG	GG	GG	GG	GG	AG	GG	GG	AA	GG	GG	GG	GG	GG	GG	GG	GG	GG	GG	GG	GG	AA
PUT-163a-60353056-2705	A/G	1	60146997	+	NA	NA	NA	NA	NA	NA	AA	AA	AA	AA	AA	AA	AA	AA	AA	AA	AA	AA	AA	AA	AA	AA	AA	AA	AA	AA	AA	AA	NN	AA	AA	GG	AA	AA	AA	AA	AA	AA	AA	AA	AA	AA	AA	AA	GG
SYN15491	G/A	1	60148466	+	NA	NA	NA	NA	NA	NA	GG	GG	GG	AA	GG	GG	GG	GG	GG	GG	GG	AA	GG	GG	GG	AA	GG	GG	AA	GG	GG	AA	GG	AA	GG	GG	GG	GG	GG	GG	GG	GG	GG	AA	GG	GG	GG	GG	GG
SYN15501	A/G	1	60148639	+	NA	NA	NA	NA	NA	NA	AA	AA	GG	AA	AA	AA	GG	AA	AA	AA	AA	AA	GG	GG	AA	AA	GG	NN	AA	AA	GG	AA	AA	AA	AA	AA	AA	GG	AA	GG	GG	AA	GG	AA	GG	AA	AG	AA	AA
PUT-163a-60341664-2425	G/A	1	60164914	+	NA	NA	NA	NA	NA	NA	GG	GG	GG	GG	GG	GG	AA	GG	GG	GG	GG	GG	GG	GG	AA	GG	GG	NN	GG	GG	GG	GG	NN	GG	GG	GG	AA	GG	AA	GG	GG	AA	GG	GG	GG	AA	NN	AA	GG
PUT-163a-60341664-2421	A/G	1	60165174	+	NA	NA	NA	NA	NA	NA	AA	AA	AA	AA	AA	AA	GG	AA	AA	AA	AA	AA	AA	AA	GG	AA	AA	NN	AA	AA	AA	AA	AG	AA	AA	AA	GG	AA	GG	AA	AA	GG	AA	AA	NN	GG	AG	GG	AA
PUT-163a-74236726-3633	A/G	1	60165320	+	NA	NA	NA	NA	NA	NA	AA	AA	AA	AA	AA	AA	GG	AA	AA	AA	AA	AA	AA	AA	GG	AA	AA	AG	AA	AA	AA	AA	AG	AA	AA	AA	GG	AA	GG	AA	AA	GG	AA	AA	NN	GG	AG	GG	AA
PUT-163a-29945635-1817	C/A	1	60216722	+	NA	NA	NA	NA	NA	NA	CC	CC	CC	CC	CC	CC	AA	CC	CC	CC	CC	CC	CC	CC	AA	CC	CC	AC	CC	CC	CC	CC	NN	CC	CC	CC	AA	CC	AA	CC	CC	AA	CC	CC	NN	AA	NN	AA	CC
PUT-163a-29945635-1818	G/A	1	60216776	+	NA	NA	NA	NA	NA	NA	GG	GG	GG	GG	GG	GG	AA	GG	GG	GG	GG	GG	GG	GG	AA	GG	GG	NN	GG	GG	GG	GG	AG	GG	GG	GG	AA	GG	AA	GG	GG	AA	GG	GG	NN	AA	NN	AA	GG
PUT-163a-29945635-1821	G/A	1	60216861	+	NA	NA	NA	NA	NA	NA	GG	GG	GG	GG	GG	GG	AA	GG	GG	GG	GG	GG	GG	GG	AA	GG	GG	NN	GG	GG	GG	GG	AG	GG	GG	GG	AA	GG	AA	GG	GG	AA	GG	GG	GG	AA	AG	AA	GG
PZE-101076600	A/C	1	60261506	+	NA	NA	NA	NA	NA	NA	AA	AA	AA	AA	AA	AA	CC	AA	AA	AA	AA	AA	AA	AA	CC	AA	AA	NN	AA	AA	AA	AA	AC	AA	AA	AA	CC	AA	CC	AA	AA	CC	AA	AA	AA	CC	NN	CC	AA
PUT-163a-60352998-2703	G/C	1	60265393	+	NA	NA	NA	NA	NA	NA	GG	GG	CC	GG	GG	GG	GG	GG	GG	NN	GG	GG	GG	CC	GG	GG	CC	GC	GG	GG	GG	GG	GG	GG	GG	GG	GG	GG	GG	GG	CC	GG	CC	GG	CC	GG	GC	GG	GG
SYN12833	G/A	1	60404225	+	NA	NA	NA	NA	NA	NA	GG	GG	GG	GG	GG	GG	AA	GG	GG	GG	GG	GG	GG	GG	GG	GG	GG	GG	GG	GG	GG	GG	NN	GG	GG	AA	GG	GG	GG	GG	GG	GG	GG	GG	GG	GG	GG	GG	NN
SYN12832	G/A	1	60478335	+	NA	NA	NA	NA	NA	NA	GG	GG	GG	GG	GG	GG	AA	GG	GG	NN	GG	GG	GG	GG	GG	GG	GG	GG	GG	GG	GG	GG	NN	GG	GG	AA	GG	GG	GG	GG	GG	GG	GG	GG	NN	GG	GG	GG	AA
SYN25472	G/A	1	60808812	+	NA	NA	NA	NA	NA	NA	GG	GG	GG	GG	AA	GG	AA	GG	GG	NN	GG	AA	AA	GG	AA	AA	GG	GG	GG	GG	GG	AA	GG	AA	GG	AA	GG	GG	AA	GG	GG	GG	GG	AA	GG	GG	GG	GG	GG
PZE-101076878	A/G	1	60830639	+	NA	NA	NA	NA	NA	NA	AA	AA	AA	GG	AA	AA	AA	AA	AA	AA	AA	GG	AA	AA	GG	GG	GG	GG	GG	AA	AA	AA	AA	AA	AA	GG	AA	AA	AA	AA	AA	AA	AA	AA	AA	AA	AA	AA	AA
PZE-101076881	A/G	1	60831742	+	NA	NA	NA	NA	NA	NA	AA	AA	GG	AA	AA	AA	AA	AA	AA	AA	AA	AA	AA	GG	GG	AA	AA	NN	AA	AA	AA	AA	GG	AA	AA	GG	GG	AA	AA	AA	GG	GG	GG	AA	GG	GG	GG	GG	GG
SYN25471	A/G	1	60832029	+	NA	NA	NA	NA	NA	NA	AA	AA	GG	GG	AA	AA	AA	AA	AA	AA	AA	AA	AA	GG	AA	AA	GG	NN	GG	AA	AA	AA	GG	AA	AA	AA	GG	AA	AA	AA	GG	GG	GG	AA	GG	GG	GG	GG	GG
PZE-101076915	G/A	1	60862817	+	NA	NA	NA	NA	NA	NA	AA	AA	GG	GG	GG	AA	AA	AA	AA	NN	AA	GG	AA	GG	AA	GG	GG	NN	GG	AA	GG	GG	GG	GG	AA	GG	GG	GG	AA	GG	GG	GG	GG	GG	GG	GG	GG	GG	GG
PZE-101076940	A/G	1	60867388	+	NA	NA	NA	NA	NA	NA	GG	GG	AA	AA	AA	GG	AA	GG	GG	GG	GG	AA	AA	AA	GG	AA	AA	AG	AA	GG	AA	AA	AA	AA	AA	AA	AA	AA	GG	AA	AA	AA	AA	AA	AA	AA	AA	AA	AA
PZE-101076941	G/A	1	60867413	+	NA	NA	NA	NA	NA	NA	GG	GG	GG	GG	GG	GG	AA	GG	GG	GG	GG	GG	AA	GG	GG	GG	GG	GG	GG	GG	GG	GG	GG	GG	AA	GG	GG	GG	GG	GG	GG	GG	GG	GG	GG	GG	GG	GG	GG
PZE-101076946	A/G	1	60869248	+	NA	NA	NA	NA	NA	NA	GG	GG	AA	AA	AA	GG	GG	GG	GG	GG	GG	AA	AA	AA	GG	AA	AA	AG	AA	GG	AA	AA	AA	AA	GG	AA	AA	AA	GG	AA	AA	AA	AA	AA	AA	AA	AA	AA	AA
PZE-101076969	A/G	1	61013646	+	NA	NA	NA	NA	NA	NA	AA	AA	AA	NN	AA	AA	AA	AA	AA	AA	AA	AA	AA	AA	NN	AA	AA	AA	NN	AA	AA	AA	GG	AA	AA	NN	GG	AA	AA	AA	AA	GG	AA	AA	AA	GG	NN	GG	GG
PZE-101076988	G/A	1	61018278	+	NA	NA	NA	NA	NA	NA	GG	GG	AA	AA	GG	GG	GG	GG	GG	GG	GG	AA	GG	AA	AA	AA	NN	AA	AA	GG	GG	GG	GG	GG	GG	AA	GG	GG	AA	GG	AA	GG	AA	GG	AA	GG	NN	GG	GG
SYN17547	G/A	1	61018740	+	NA	NA	NA	NA	NA	NA	GG	GG	GG	GG	AA	GG	GG	GG	GG	GG	GG	GG	AA	GG	GG	GG	GG	GG	GG	GG	GG	AA	GG	AA	AA	GG	GG	GG	GG	GG	GG	GG	GG	AA	GG	GG	GG	GG	GG
PZE-101077005	G/A	1	61021092	+	NA	NA	NA	NA	NA	NA	AA	AA	GG	AA	GG	AA	GG	AA	AA	AA	AA	AA	GG	GG	GG	AA	GG	GG	AA	AA	AA	GG	GG	GG	GG	GG	GG	AA	GG	AA	GG	GG	GG	GG	GG	GG	GG	GG	GG
PZE-101077008	A/G	1	61024272	+	NA	NA	NA	NA	NA	NA	AA	AA	GG	AA	AA	AA	GG	AA	AA	AA	AA	AA	AA	GG	GG	AA	GG	GG	AA	AA	AA	AA	GG	AA	AA	GG	GG	AA	GG	AA	GG	GG	GG	AA	GG	GG	GG	GG	GG
PZE-101077013	G/A	1	61033634	+	NA	NA	NA	NA	NA	NA	AA	AA	GG	AA	GG	AA	GG	AA	AA	AA	AA	AA	GG	GG	GG	AA	GG	GG	AA	AA	AA	GG	GG	GG	GG	GG	GG	AA	GG	AA	GG	GG	GG	GG	GG	GG	GG	GG	GG
PZE-101077016	A/G	1	61033902	+	NA	NA	NA	NA	NA	NA	AA	AA	GG	AA	AA	AA	GG	AA	AA	AA	AA	AA	AA	GG	GG	AA	GG	GG	AA	AA	AA	AA	GG	AA	AA	GG	GG	AA	GG	AA	GG	GG	GG	AA	GG	GG	GG	GG	GG
SYN30400	G/A	1	61142853	+	NA	NA	NA	NA	NA	NA	GG	GG	GG	GG	GG	GG	GG	GG	GG	GG	GG	GG	GG	GG	GG	GG	GG	GG	GG	GG	GG	GG	GG	GG	GG	GG	GG	GG	GG	GG	GG	GG	GG	GG	GG	GG	GG	GG	GG
PZA01476.1	A/C	1	61143070	+	NA	NA	NA	NA	NA	NA	AA	AA	AA	AA	AA	AA	AA	AA	AA	AA	AA	AA	AA	AA	AA	AA	AA	AA	AA	AA	AA	AA	AA	AA	AA	AA	AA	AA	AA	AA	AA	AA	AA	AA	AA	AA	AA	AA	AA
PZE-101077213	A/C	1	61245357	+	NA	NA	NA	NA	NA	NA	CC	CC	AA	CC	AA	CC	AA	CC	CC	CC	CC	CC	CC	AA	CC	CC	AA	CC	CC	CC	AA	CC	AA	CC	NN	AA	AA	AA	AA	AA	AA	AA	AA	CC	AA	AA	AA	AA	NN
PZE-101077242	G/A	1	61294339	+	NA	NA	NA	NA	NA	NA	AA	AA	GG	AA	GG	AA	GG	AA	AA	NN	AA	AA	AA	GG	AA	AA	GG	GG	AA	AA	GG	AA	NN	AA	AA	GG	GG	GG	GG	GG	GG	GG	GG	AA	GG	GG	GG	GG	AA
PZE-101077314	A/G	1	61452080	+	NA	NA	NA	NA	NA	NA	AA	AA	AA	AA	AA	AA	AA	AA	AA	AA	AA	AA	AA	AA	AA	AA	AA	AA	AA	AA	AA	AA	AG	AA	AA	AA	GG	AA	AA	AA	AA	GG	AA	AA	AA	GG	AG	GG	AA
PZE-101077385	A/G	1	61619434	+	NA	NA	NA	NA	NA	NA	AA	AA	AA	AA	AA	AA	AA	AA	AA	AA	AA	AA	AA	AA	AA	AA	AA	AA	AA	AA	AA	AA	AG	AA	AA	AA	GG	AA	AA	AA	AA	GG	AA	AA	AA	GG	NN	GG	AA
PZE-101077413	G/A	1	61622978	+	NA	NA	NA	NA	NA	NA	GG	GG	GG	GG	GG	GG	GG	GG	GG	GG	GG	GG	GG	GG	NN	GG	GG	GG	GG	GG	GG	GG	AG	GG	GG	GG	AA	GG	GG	GG	GG	AA	GG	GG	GG	AA	AA	AA	GG
PZE-101077460	A/G	1	61624329	+	NA	NA	NA	NA	NA	NA	GG	GG	AA	GG	GG	GG	GG	GG	GG	NN	GG	GG	AA	AA	AA	GG	AA	NN	GG	GG	GG	AA	AA	AA	GG	GG	AA	GG	AA	GG	AA	AA	AA	AA	NN	AA	AA	AA	AA
PZE-101077491	A/G	1	61630192	+	NA	NA	NA	NA	NA	NA	GG	AA	AA	GG	GG	AA	GG	AA	AA	AA	AA	GG	AA	AA	AA	GG	AA	NN	GG	AA	GG	AA	AA	AA	GG	GG	AA	GG	AA	GG	AA	AA	AA	AA	AA	AA	AA	AA	AA
SYN24213	C/A	1	61714541	+	NA	NA	NA	NA	NA	NA	CC	CC	AA	AA	AA	CC	CC	CC	CC	CC	CC	AA	CC	AA	AA	CC	AA	AA	AA	CC	AA	CC	AC	CC	AA	CC	CC	AA	CC	AA	AA	CC	AA	CC	AA	CC	AC	CC	AA
PZE-101077670	A/G	1	61907017	+	NA	NA	NA	NA	NA	NA	AA	GG	AA	AA	AA	GG	AA	GG	GG	NN	GG	AA	AA	AA	AA	AA	AA	AA	AA	GG	AA	AA	AA	AA	AA	AA	AA	AA	AA	AA	AA	AA	AA	AA	AA	AA	AA	AA	AA
PZE-101077708	A/G	1	61940614	+	NA	NA	NA	NA	NA	NA	AA	AA	AA	AA	GG	AA	AA	AA	AA	AA	AA	AA	AA	AA	AA	AA	GG	NN	AA	AA	AA	AA	AG	AA	GG	AA	AA	AA	AA	AA	AA	AA	AA	AA	AA	AA	AA	AA	GG
SYN6892	A/G	1	61948346	+	NA	NA	NA	NA	NA	NA	GG	AA	GG	GG	AA	AA	AA	AA	AA	AA	AA	GG	AA	GG	AA	GG	AA	AA	GG	AA	AA	AA	AA	AA	AA	AA	AA	AA	AA	AA	GG	AA	GG	AA	GG	AA	AG	AA	AA
PZE-101077773	G/A	1	62059604	+	NA	NA	NA	NA	NA	NA	GG	AA	AA	GG	AA	GG	GG	AA	GG	GG	GG	GG	GG	AA	GG	AA	GG	GG	GG	GG	GG	AA	GG	AA	GG	GG	AA	GG	AA	GG	GG	AA	AA	GG	AA	AA	AA	AA	GG
PZE-101077867	A/G	1	62198648	+	NA	NA	NA	NA	NA	NA	GG	GG	AA	NN	AA	GG	GG	GG	GG	GG	GG	NN	GG	AA	AA	GG	GG	NN	NN	GG	AA	NN	AG	NN	AA	AA	AA	AA	GG	AA	AA	AA	AA	NN	AA	AA	AA	AA	GG
PZE-101077866	A/G	1	62198727	+	NA	NA	NA	NA	NA	NA	AA	AA	AA	NN	AA	AA	NN	AA	AA	AA	AA	NN	NN	AA	AA	AA	GG	NN	NN	AA	AA	NN	AG	NN	AA	AA	AA	AA	GG	AA	AA	AA	AA	NN	AA	AA	AA	AA	GG
SYN24195	A/G	1	62227891	+	NA	NA	NA	NA	NA	NA	AA	AA	AA	GG	GG	AA	NN	AA	AA	NN	AA	AA	NN	AA	NN	GG	GG	GG	GG	AA	AA	AA	NN	AA	GG	AA	AA	AA	GG	AA	AA	AA	AA	AA	AA	AA	AA	AA	GG
SYN24199	C/A	1	62228253	+	NA	NA	NA	NA	NA	NA	CC	CC	CC	AA	AA	CC	CC	CC	CC	CC	CC	CC	CC	CC	CC	AA	AA	NN	AA	CC	CC	CC	AC	CC	CC	CC	CC	CC	AA	CC	CC	CC	CC	CC	CC	CC	CC	CC	AA
SYN24196	A/G	1	62229570	+	NA	NA	NA	NA	NA	NA	AA	AA	AA	AA	AA	AA	AA	AA	AA	AA	AA	AA	AA	AA	AA	AA	GG	GG	AA	AA	AA	AA	AG	AA	AA	AA	AA	AA	GG	AA	AA	AA	AA	AA	AA	AA	AA	AA	GG
SYNGENTA16410	A/G	1	62229608	+	NA	NA	NA	NA	NA	NA	AA	GG	AA	AA	AA	GG	AA	GG	GG	NN	GG	AA	AA	AA	AA	GG	AA	AA	AA	GG	AA	GG	AA	GG	AA	GG	AA	AA	AA	AA	AA	AA	AA	GG	NN	AA	AA	AA	AA
PZE-101077934	A/C	1	62234339	+	NA	NA	NA	NA	NA	NA	CC	AA	AA	AA	AA	AA	NN	AA	AA	AA	AA	CC	AA	AA	CC	AA	AA	AA	AA	AA	CC	AA	AA	AA	AA	CC	AA	CC	AA	CC	AA	AA	AA	AA	AA	AA	AA	AA	AA
PZE-101077919	A/G	1	62241061	+	NA	NA	NA	NA	NA	NA	AA	GG	AA	AA	AA	GG	AA	GG	GG	NN	GG	AA	AA	AA	AA	GG	AA	AA	AA	GG	AA	GG	AA	GG	AA	AA	AA	AA	AA	AA	AA	AA	AA	GG	AA	AA	AA	AA	AA
PZE-101077918	G/A	1	62242735	+	NA	NA	NA	NA	NA	NA	GG	AA	GG	GG	GG	AA	GG	AA	AA	NN	AA	GG	GG	GG	GG	AA	GG	GG	GG	AA	GG	AA	GG	AA	AA	GG	GG	GG	GG	GG	GG	GG	GG	AA	GG	GG	GG	GG	GG
PZE-101078026	G/A	1	62333065	+	NA	NA	NA	NA	NA	NA	GG	NN	GG	GG	GG	NN	GG	NN	NN	NN	NN	GG	AA	GG	NN	NN	GG	GG	GG	NN	GG	AA	GG	AA	AA	GG	GG	GG	AA	GG	GG	GG	GG	AA	GG	GG	GG	GG	GG
PZE-101078074	A/G	1	62429786	+	NA	NA	NA	NA	NA	NA	AA	AA	AA	AA	AA	AA	AA	AA	AA	NN	AA	AA	GG	AA	AA	AA	AA	AA	AA	NN	AA	GG	AA	GG	GG	AA	AA	AA	GG	AA	AA	AA	AA	GG	AA	AA	AA	AA	AA
SYN29228	G/A	1	62530745	+	NA	NA	NA	NA	NA	NA	GG	GG	GG	GG	GG	GG	GG	GG	GG	GG	GG	GG	GG	GG	GG	GG	AA	GG	GG	GG	GG	GG	AA	GG	GG	GG	AA	GG	GG	GG	GG	AA	GG	GG	GG	AA	AG	AA	AA
SYN29229	G/A	1	62532206	+	NA	NA	NA	NA	NA	NA	GG	GG	AA	GG	GG	GG	GG	GG	GG	NN	GG	GG	GG	AA	GG	GG	GG	GG	GG	GG	GG	AA	GG	AA	GG	AA	GG	GG	AA	GG	AA	GG	AA	AA	AA	GG	AG	GG	GG
PZE-101078409	G/A	1	62699436	+	NA	NA	NA	NA	NA	NA	GG	GG	AA	GG	NN	GG	AA	GG	GG	GG	GG	GG	GG	AA	GG	GG	AA	NN	GG	GG	GG	GG	NN	GG	GG	AA	GG	GG	NN	GG	AA	GG	AA	GG	AA	GG	AG	GG	AA
SYN35687	G/A	1	62888346	+	NA	NA	NA	NA	NA	NA	GG	GG	GG	GG	GG	GG	GG	GG	GG	GG	GG	GG	GG	GG	GG	GG	GG	GG	GG	GG	GG	GG	AG	GG	GG	GG	AA	GG	GG	GG	GG	AA	GG	GG	GG	AA	NN	AA	GG
SYN35692	A/G	1	62889988	+	NA	NA	NA	NA	NA	NA	AA	AA	GG	AA	AA	AA	AA	AA	AA	AA	AA	AA	AA	GG	AA	AA	AA	AA	AA	AA	AA	AA	AA	AA	AA	AA	AA	AA	AA	AA	GG	AA	GG	AA	GG	AA	AG	AA	AA
SYN35691	G/A	1	62890027	+	NA	NA	NA	NA	NA	NA	GG	GG	GG	GG	GG	GG	GG	GG	GG	GG	GG	GG	GG	GG	GG	GG	GG	GG	GG	GG	GG	GG	AG	GG	GG	GG	AA	GG	GG	GG	GG	AA	GG	GG	GG	AA	NN	AA	GG
SYNGENTA16085	A/C	1	62890212	+	NA	NA	NA	NA	NA	NA	AA	AA	CC	AA	CC	AA	AA	AA	AA	AA	AA	CC	CC	CC	AA	AA	CC	AA	AA	AA	AA	AA	CC	AA	CC	AA	CC	AA	CC	AA	CC	CC	CC	AA	CC	CC	CC	CC	CC
SYN35688	A/C	1	62890313	+	NA	NA	NA	NA	NA	NA	AA	AA	CC	AA	CC	AA	AA	AA	AA	AA	AA	AA	CC	CC	AA	AA	CC	AA	AA	AA	AA	AA	NN	AA	CC	AA	AA	AA	CC	AA	CC	AA	CC	AA	CC	AA	NN	AA	CC
SYN35689	A/G	1	62890527	+	NA	NA	NA	NA	NA	NA	AA	AA	GG	AA	GG	AA	AA	AA	AA	AA	AA	AA	GG	GG	AA	AA	GG	AA	AA	AA	AA	AA	AG	AA	GG	AA	AA	AA	GG	AA	GG	AA	GG	AA	GG	AA	NN	AA	GG
SYN26517	G/A	1	63022935	+	NA	NA	NA	NA	NA	NA	AA	GG	AA	GG	GG	GG	GG	GG	GG	GG	GG	GG	GG	AA	GG	GG	GG	GG	GG	GG	GG	AA	GG	AA	GG	GG	GG	GG	GG	GG	AA	GG	AA	AA	AA	GG	AG	GG	GG
SYN26515	C/A	1	63031963	+	NA	NA	NA	NA	NA	NA	CC	CC	CC	CC	CC	CC	AA	CC	CC	CC	CC	CC	CC	CC	CC	CC	CC	CC	CC	CC	CC	CC	AC	CC	CC	CC	AA	CC	CC	CC	CC	AA	CC	CC	CC	AA	AC	AA	CC
PZE-101078631	G/A	1	63035937	+	NA	NA	NA	NA	NA	NA	GG	GG	GG	AA	GG	GG	GG	GG	GG	NN	GG	AA	GG	GG	AA	AA	GG	NN	AA	GG	GG	GG	GG	GG	GG	GG	GG	GG	GG	GG	GG	GG	GG	GG	GG	GG	GG	GG	GG
PZE-101078656	G/A	1	63040006	+	NA	NA	NA	NA	NA	NA	GG	GG	GG	AA	GG	GG	AA	GG	GG	GG	GG	AA	AA	GG	GG	GG	AA	GG	AA	GG	GG	GG	AA	GG	AA	GG	AA	GG	AA	GG	GG	AA	GG	GG	GG	AA	AG	AA	AA
PZE-101078676	A/C	1	63041923	+	NA	NA	NA	NA	NA	NA	CC	AA	AA	AA	CC	AA	AA	AA	AA	AA	AA	AA	AA	AA	AA	CC	AA	AA	AA	AA	CC	AA	AA	AA	AA	AA	AA	CC	AA	CC	AA	AA	AA	AA	AA	AA	AA	AA	AA
PZE-101078683	A/G	1	63043678	+	NA	NA	NA	NA	NA	NA	AA	AA	AA	AA	AA	AA	AA	AA	AA	AA	AA	AA	AA	AA	AA	GG	AA	AA	AA	AA	NN	AA	AA	AA	AA	AA	AA	GG	AA	GG	AA	AA	AA	AA	AA	AA	AA	AA	AA
PZE-101078713	G/A	1	63098279	+	NA	NA	NA	NA	NA	NA	GG	GG	GG	GG	GG	GG	GG	GG	GG	GG	GG	GG	GG	GG	GG	GG	GG	GG	GG	GG	AA	GG	GG	GG	AA	GG	GG	AA	GG	AA	GG	GG	GG	GG	GG	GG	GG	GG	GG
PZE-101078745	G/A	1	63102446	+	NA	NA	NA	NA	NA	NA	GG	GG	GG	GG	AA	GG	GG	GG	GG	GG	GG	GG	GG	GG	AA	GG	GG	AA	GG	GG	GG	GG	GG	GG	GG	AA	GG	GG	GG	GG	GG	GG	GG	GG	GG	GG	GG	GG	GG
PZE-101078752	A/G	1	63102911	+	NA	NA	NA	NA	NA	NA	GG	AA	AA	AA	AA	AA	AA	AA	AA	AA	AA	AA	AA	AA	AA	AA	AA	NN	AA	AA	AA	AA	AA	AA	AA	GG	AA	AA	AA	AA	AA	AA	AA	AA	AA	AA	AA	AA	AA
PZE-101078888	C/A	1	63206197	+	NA	NA	NA	NA	NA	NA	CC	CC	AA	CC	AA	CC	AA	CC	CC	CC	CC	AA	AA	AA	CC	AA	CC	CC	CC	CC	CC	CC	AC	CC	AA	CC	AA	CC	CC	CC	AA	AA	AA	CC	AA	AA	AA	AA	CC
SYN13273	G/A	1	63208407	+	NA	NA	NA	NA	NA	NA	GG	GG	GG	GG	GG	GG	GG	GG	GG	GG	GG	NN	AA	GG	GG	AA	NN	GG	GG	GG	GG	GG	AA	GG	AA	GG	AA	GG	GG	GG	GG	AA	GG	GG	GG	AA	NN	AA	NN
PZE-101078905	G/A	1	63209080	+	NA	NA	NA	NA	NA	NA	NN	NN	GG	NN	GG	NN	GG	NN	NN	NN	NN	GG	AA	GG	GG	AA	AA	GG	NN	NN	GG	GG	AA	GG	AA	GG	AA	GG	GG	GG	GG	AA	GG	GG	GG	AA	AG	AA	AA
PZE-101078906	G/A	1	63209669	+	NA	NA	NA	NA	NA	NA	NN	NN	GG	NN	GG	NN	GG	NN	NN	NN	NN	GG	GG	GG	AA	GG	NN	GG	NN	NN	GG	GG	GG	GG	GG	GG	GG	GG	GG	GG	GG	GG	GG	GG	GG	GG	GG	GG	NN
PZE-101078907	G/A	1	63210205	+	NA	NA	NA	NA	NA	NA	AA	AA	GG	AA	GG	AA	GG	AA	AA	NN	AA	AA	GG	GG	GG	GG	GG	GG	AA	AA	GG	GG	GG	GG	GG	GG	GG	GG	GG	GG	GG	GG	GG	GG	GG	GG	GG	GG	GG
PZE-101078991	G/A	1	63354603	+	NA	NA	NA	NA	NA	NA	GG	GG	GG	AA	GG	GG	AA	GG	GG	GG	GG	GG	GG	GG	GG	GG	GG	GG	AA	GG	AA	GG	AG	GG	AA	GG	AA	AA	GG	AA	GG	AA	GG	GG	GG	AA	AG	AA	GG
PZE-101078992	A/G	1	63354670	+	NA	NA	NA	NA	NA	NA	AA	AA	AA	GG	AA	AA	GG	AA	AA	AA	AA	AA	AA	AA	AA	AA	AA	AA	GG	AA	GG	AA	NN	AA	GG	AA	GG	GG	AA	GG	AA	GG	AA	AA	AA	GG	AG	GG	AA
PZE-101079070	A/C	1	63537977	+	NA	NA	NA	NA	NA	NA	AA	CC	AA	AA	CC	CC	CC	CC	CC	CC	CC	AA	CC	AA	CC	CC	CC	NN	AA	CC	AA	CC	NN	CC	CC	AA	AA	AA	AA	AA	AA	AA	AA	CC	AA	AA	AA	AA	CC
PZE-101079122	A/G	1	63540590	+	NA	NA	NA	NA	NA	NA	AA	AA	AA	AA	AA	AA	AA	AA	AA	AA	AA	AA	AA	AA	AA	AA	GG	AA	AA	AA	AA	GG	AG	GG	AA	AA	AA	AA	AA	AA	AA	AA	AA	GG	AA	AA	AA	AA	GG
PZE-101079160	G/A	1	63558834	+	NA	NA	NA	NA	NA	NA	GG	GG	GG	AA	AA	GG	GG	GG	GG	GG	GG	GG	AA	GG	GG	GG	AA	GG	AA	GG	GG	AA	AA	AA	GG	GG	AA	GG	AA	GG	GG	AA	GG	AA	GG	AA	AG	AA	AA
PZE-101079189	G/A	1	63577442	+	NA	NA	NA	NA	NA	NA	GG	GG	GG	AA	GG	GG	AA	GG	GG	GG	GG	GG	GG	GG	AA	GG	GG	NN	AA	GG	GG	AA	NN	AA	GG	GG	AA	GG	AA	GG	GG	AA	GG	AA	GG	AA	NN	AA	GG
PZE-101079205	A/C	1	63584756	+	NA	NA	NA	NA	NA	NA	CC	AA	AA	CC	AA	AA	CC	AA	AA	AA	AA	AA	AA	AA	CC	AA	AA	NN	CC	AA	AA	CC	AC	CC	CC	AA	CC	AA	CC	AA	AA	CC	AA	CC	AA	CC	AC	CC	AA
SYN29525	C/A	1	63610773	+	NA	NA	NA	NA	NA	NA	AA	AA	CC	AA	AA	AA	CC	AA	AA	NN	AA	CC	CC	CC	CC	CC	CC	CC	AA	AA	CC	AA	NN	AA	AA	CC	AA	CC	AA	CC	CC	AA	CC	AA	CC	AA	AC	AA	CC
SYN29524	A/G	1	63610791	+	NA	NA	NA	NA	NA	NA	AA	AA	AA	GG	AA	AA	AA	AA	AA	AA	AA	AA	AA	AA	AA	AA	AA	AA	GG	AA	AA	GG	AG	GG	AA	AA	GG	AA	GG	AA	AA	GG	AA	GG	AA	GG	AG	GG	AA
SYN38273	G/A	1	63891566	+	NA	NA	NA	NA	NA	NA	GG	GG	AA	AA	AA	GG	NN	GG	GG	GG	GG	GG	AA	AA	NN	GG	AA	GG	AA	GG	GG	NN	GG	NN	GG	AA	GG	GG	GG	GG	AA	GG	AA	NN	AA	GG	NN	GG	AA
SYN38272	C/A	1	63891595	+	NA	NA	NA	NA	NA	NA	CC	CC	AA	AA	AA	CC	CC	CC	CC	CC	CC	CC	AA	AA	CC	CC	AA	CC	AA	CC	CC	CC	CC	CC	CC	AA	CC	CC	CC	CC	AA	CC	AA	CC	AA	CC	AC	CC	AA
PZA00294.20	G/A	1	63891664	+	NA	NA	NA	NA	NA	NA	AA	GG	GG	GG	GG	GG	GG	GG	GG	GG	GG	GG	GG	GG	GG	GG	GG	GG	GG	GG	AA	GG	AA	GG	GG	GG	AA	AA	AA	AA	GG	AA	GG	GG	GG	AA	NN	AA	GG
PZA00294.22	A/G	1	63891892	+	NA	NA	NA	NA	NA	NA	AA	GG	GG	GG	GG	GG	AA	GG	GG	GG	GG	GG	GG	GG	AA	GG	AA	AA	GG	GG	AA	AA	AA	AA	GG	GG	AA	AA	AA	AA	GG	AA	GG	AA	GG	AA	NN	AA	AA
PZA00294.4	A/G	1	63891944	+	NA	NA	NA	NA	NA	NA	AA	AA	AA	AA	AA	AA	AA	AA	AA	NN	AA	AA	AA	AA	AA	AA	AA	AA	AA	AA	AA	AA	GG	AA	AA	AA	GG	AA	GG	AA	AA	GG	AA	AA	AA	GG	NN	GG	AA
PZE-101079397	A/G	1	63894760	+	NA	NA	NA	NA	NA	NA	AA	AA	GG	AA	AA	AA	GG	AA	AA	NN	AA	GG	AA	GG	GG	GG	GG	AG	AA	AA	AA	GG	GG	GG	AA	AA	GG	AA	GG	AA	GG	GG	GG	GG	GG	GG	GG	GG	GG
SYN15545	A/G	1	64009243	+	NA	NA	NA	NA	NA	NA	AA	AA	GG	AA	AA	AA	GG	AA	AA	AA	AA	AA	AA	GG	GG	AA	AA	NN	AA	AA	AA	GG	AA	GG	AA	AA	AA	AA	AA	AA	GG	AA	GG	GG	GG	AA	AG	AA	AA
SYN15542	A/G	1	64014560	+	NA	NA	NA	NA	NA	NA	AA	AA	AA	AA	AA	AA	AA	AA	AA	AA	AA	AA	GG	AA	AA	AA	AA	AA	AA	AA	AA	GG	GG	GG	GG	AA	GG	AA	GG	AA	AA	GG	AA	GG	NN	GG	AG	GG	AA
PZE-101079485	T/A	1	64016930	+	NA	NA	NA	NA	NA	NA	AA	TT	TT	AA	TT	TT	AA	TT	TT	TT	TT	TT	AA	TT	TT	TT	TT	TT	AA	TT	TT	AA	TT	AA	AA	TT	TT	TT	TT	TT	TT	TT	TT	AA	TT	TT	TT	TT	TT
SYN2826	A/G	1	64148621	+	NA	NA	NA	NA	NA	NA	AA	AA	AA	GG	GG	AA	AA	AA	AA	AA	AA	GG	AA	AA	AA	GG	GG	AA	GG	AA	AA	AA	AA	AA	AA	AA	AA	AA	AA	AA	AA	AA	AA	AA	AA	AA	AA	AA	GG
SYN2832	G/A	1	64149024	+	NA	NA	NA	NA	NA	NA	AA	GG	GG	GG	AA	GG	AA	GG	GG	GG	GG	GG	GG	GG	GG	GG	GG	GG	GG	GG	GG	AA	AA	AA	GG	GG	GG	GG	GG	GG	GG	GG	GG	AA	GG	GG	GG	GG	GG
SYN2830	C/A	1	64149047	+	NA	NA	NA	NA	NA	NA	AA	CC	CC	CC	CC	CC	CC	CC	CC	CC	CC	CC	CC	CC	CC	CC	CC	CC	CC	CC	CC	CC	AA	CC	CC	CC	CC	CC	CC	CC	CC	CC	CC	CC	CC	CC	CC	CC	CC
SYN2822	G/A	1	64150280	+	NA	NA	NA	NA	NA	NA	AA	GG	GG	GG	AA	GG	AA	GG	GG	GG	GG	GG	GG	GG	GG	GG	GG	GG	GG	GG	GG	AA	AA	AA	GG	GG	GG	GG	GG	GG	GG	GG	GG	AA	GG	GG	GG	GG	GG
PZE-101079826	A/G	1	64389681	+	NA	NA	NA	NA	NA	NA	AA	GG	AA	AA	AA	GG	AA	GG	GG	GG	GG	AA	AA	AA	AA	AA	AA	AA	AA	GG	AA	AA	AA	AA	AA	GG	AA	AA	AA	AA	AA	AA	AA	AA	AA	AA	AA	AA	AA
PZE-101079825	G/A	1	64389795	+	NA	NA	NA	NA	NA	NA	AA	GG	AA	GG	AA	GG	AA	GG	GG	GG	GG	GG	AA	AA	AA	GG	AA	AA	GG	GG	GG	GG	GG	GG	AA	GG	AA	GG	AA	GG	AA	AA	AA	GG	AA	AA	AA	AA	AA
PZE-101079806	G/A	1	64392200	+	NA	NA	NA	NA	NA	NA	GG	AA	GG	AA	GG	AA	GG	AA	AA	AA	AA	AA	GG	GG	GG	AA	GG	GG	AA	AA	GG	GG	AA	GG	GG	AA	GG	GG	GG	GG	GG	GG	GG	GG	NN	GG	GG	GG	GG
PZE-101079805	A/G	1	64394301	+	NA	NA	NA	NA	NA	NA	AA	GG	GG	AA	AA	GG	AA	GG	GG	GG	GG	AA	AA	GG	AA	AA	AA	AA	AA	GG	NN	AA	GG	AA	AA	GG	AA	NN	AA	NN	GG	AA	GG	AA	GG	AA	AG	AA	AA
PZE-101079797	G/A	1	64396512	+	NA	NA	NA	NA	NA	NA	GG	AA	GG	GG	GG	AA	GG	AA	AA	NN	AA	GG	GG	GG	GG	GG	GG	GG	GG	AA	GG	GG	GG	GG	GG	AA	GG	GG	GG	GG	GG	GG	GG	GG	GG	GG	GG	GG	GG
PZE-101079834	G/A	1	64412994	+	NA	NA	NA	NA	NA	NA	GG	GG	GG	AA	GG	GG	GG	GG	GG	GG	GG	AA	GG	GG	GG	AA	GG	GG	AA	GG	AA	GG	AA	GG	GG	GG	GG	AA	GG	AA	GG	GG	GG	GG	GG	GG	GG	GG	GG
PZE-101079844	G/A	1	64492522	+	NA	NA	NA	NA	NA	NA	GG	GG	GG	GG	AA	GG	GG	GG	GG	GG	GG	GG	GG	GG	AA	GG	AA	NN	GG	GG	GG	GG	AA	GG	GG	AA	GG	GG	GG	GG	GG	GG	GG	GG	GG	GG	GG	GG	AA
PZE-101079876	A/G	1	64540636	+	NA	NA	NA	NA	NA	NA	AA	AA	AA	AA	AA	AA	AA	AA	AA	AA	AA	AA	AA	AA	GG	AA	AA	NN	AA	AA	AA	AA	AA	AA	AA	AA	AA	AA	AA	AA	AA	AA	AA	AA	AA	AA	AA	AA	AA
PZE-101079899	C/A	1	64597949	+	NA	NA	NA	NA	NA	NA	CC	CC	CC	CC	NN	CC	AA	CC	CC	NN	CC	CC	CC	CC	CC	CC	CC	CC	CC	CC	CC	CC	CC	CC	CC	NN	CC	CC	CC	CC	CC	CC	CC	CC	CC	CC	CC	CC	CC
PZE-101079903	C/A	1	64598077	+	NA	NA	NA	NA	NA	NA	AA	CC	CC	AA	CC	CC	CC	CC	CC	CC	CC	AA	CC	CC	AA	AA	AA	AA	AA	CC	CC	CC	AA	CC	AA	CC	AA	CC	AA	CC	CC	AA	CC	CC	CC	AA	AC	AA	AA
PZE-101079935	G/A	1	64601624	+	NA	NA	NA	NA	NA	NA	GG	GG	GG	GG	NN	GG	AA	GG	GG	NN	GG	GG	GG	GG	GG	GG	GG	GG	GG	GG	GG	GG	GG	GG	GG	NN	GG	GG	GG	GG	GG	GG	GG	GG	GG	GG	GG	GG	GG
PZE-101080179	G/A	1	64790201	+	NA	NA	NA	NA	NA	NA	GG	GG	GG	AA	GG	GG	GG	GG	GG	GG	GG	AA	AA	GG	GG	AA	GG	GG	AA	GG	AA	GG	GG	GG	GG	GG	GG	AA	GG	AA	GG	GG	GG	GG	GG	GG	GG	GG	GG
PZE-101080252	C/A	1	64939798	+	NA	NA	NA	NA	NA	NA	AA	NN	AA	CC	CC	NN	AA	NN	NN	NN	NN	NN	AA	AA	CC	CC	CC	AC	CC	NN	CC	CC	CC	CC	CC	CC	CC	CC	CC	CC	AA	CC	AA	CC	NN	CC	AC	CC	CC
PZE-101080259	A/G	1	64940795	+	NA	NA	NA	NA	NA	NA	AA	AA	GG	AA	GG	AA	AA	AA	AA	AA	AA	GG	AA	GG	GG	GG	GG	GG	AA	AA	GG	GG	AA	GG	AA	AA	AA	GG	AA	GG	GG	AA	GG	GG	GG	AA	AG	AA	GG
PZE-101080272	G/A	1	64965893	+	NA	NA	NA	NA	NA	NA	AA	AA	GG	GG	GG	AA	AA	AA	AA	AA	AA	AA	AA	GG	AA	AA	GG	GG	GG	AA	AA	GG	GG	GG	GG	GG	GG	AA	GG	AA	GG	GG	GG	GG	GG	GG	GG	GG	GG
SYN7660	A/C	1	64969413	+	NA	NA	NA	NA	NA	NA	AA	AA	CC	AA	AA	AA	AA	AA	AA	AA	AA	CC	AA	CC	AA	AA	AA	AA	AA	AA	AA	AA	CC	AA	CC	AA	CC	AA	AA	AA	CC	CC	CC	AA	CC	CC	CC	CC	AA
PZE-101080306	A/C	1	64971553	+	NA	NA	NA	NA	NA	NA	AA	AA	AA	AA	AA	CC	AA	AA	AA	AA	AA	NN	CC	AA	AA	AA	AA	AA	AA	AA	AA	CC	AA	CC	NN	CC	AA	AA	AA	AA	AA	AA	AA	CC	AA	AA	AA	AA	AA
PZE-101080314	G/A	1	64972172	+	NA	NA	NA	NA	NA	NA	GG	GG	GG	GG	GG	AA	GG	GG	GG	GG	GG	GG	AA	GG	GG	GG	GG	GG	GG	GG	GG	AA	GG	AA	GG	AA	GG	GG	GG	GG	GG	GG	GG	AA	GG	GG	GG	GG	GG
PZE-101080319	A/G	1	64972459	+	NA	NA	NA	NA	NA	NA	GG	GG	AA	AA	GG	AA	GG	GG	GG	GG	GG	GG	AA	AA	GG	GG	GG	NN	AA	GG	AA	AA	GG	AA	AA	AA	GG	AA	GG	AA	AA	GG	AA	AA	AA	GG	AG	GG	AA
PZE-101080322	G/A	1	64972617	+	NA	NA	NA	NA	NA	NA	GG	GG	GG	AA	GG	GG	GG	GG	GG	GG	GG	GG	GG	GG	GG	GG	GG	GG	AA	GG	GG	AA	GG	AA	GG	GG	GG	GG	GG	GG	GG	GG	GG	AA	GG	GG	GG	GG	AA
SYN7662	G/A	1	65036747	+	NA	NA	NA	NA	NA	NA	AA	NN	GG	GG	GG	GG	AA	NN	NN	NN	NN	AA	GG	GG	AA	AA	AA	GG	GG	NN	GG	AA	AA	AA	NN	GG	AA	GG	AA	GG	GG	AA	GG	AA	GG	AA	AG	AA	GG
PZE-101080333	G/A	1	65036764	+	NA	NA	NA	NA	NA	NA	GG	AA	GG	AA	GG	AA	GG	AA	AA	AA	AA	GG	AA	GG	GG	GG	GG	GG	AA	AA	AA	GG	GG	GG	AA	AA	GG	AA	GG	AA	GG	GG	GG	GG	GG	GG	GG	GG	GG
PZE-101080334	A/G	1	65037866	+	NA	NA	NA	NA	NA	NA	NN	AA	GG	AA	GG	AA	AA	AA	AA	AA	AA	AA	AA	GG	AA	AA	AA	GG	AA	AA	AA	AA	AA	AA	AA	AA	AA	AA	AA	AA	GG	AA	GG	AA	GG	AA	AG	AA	GG
PZE-101080365	A/G	1	65046906	+	NA	NA	NA	NA	NA	NA	AA	AA	GG	AA	GG	AA	AA	AA	AA	AA	AA	AA	AA	GG	AA	AA	AA	NN	AA	AA	AA	AA	AA	AA	AA	AA	AA	AA	AA	AA	GG	AA	GG	AA	GG	AA	AG	AA	GG
PUT-163a-60398013-2965	C/A	1	65086379	+	NA	NA	NA	NA	NA	NA	AA	CC	CC	CC	CC	CC	AA	CC	CC	CC	CC	AA	CC	CC	CC	AA	AA	CC	CC	CC	AA	AA	AA	AA	CC	CC	AA	AA	AA	AA	CC	AA	CC	AA	CC	AA	AC	AA	CC
PZE-101080376	G/A	1	65086477	+	NA	NA	NA	NA	NA	NA	GG	GG	GG	AA	GG	GG	GG	GG	GG	GG	GG	GG	GG	GG	GG	GG	GG	GG	AA	GG	GG	GG	GG	GG	AA	GG	GG	GG	GG	GG	GG	GG	GG	GG	GG	GG	GG	GG	GG
PZA00263.13	G/A	1	65086506	+	NA	NA	NA	NA	NA	NA	GG	GG	GG	AA	GG	GG	GG	GG	GG	GG	GG	GG	GG	GG	GG	GG	GG	GG	AA	GG	GG	GG	GG	GG	AA	GG	GG	GG	GG	GG	GG	GG	GG	GG	GG	GG	GG	GG	GG
PZE-101080377	G/A	1	65086506	+	NA	NA	NA	NA	NA	NA	GG	GG	GG	AA	GG	GG	GG	GG	GG	GG	GG	GG	GG	GG	GG	GG	GG	GG	AA	GG	GG	GG	GG	GG	AA	GG	GG	GG	GG	GG	GG	GG	GG	GG	GG	GG	GG	GG	GG
PZE-101080378	G/A	1	65086634	+	NA	NA	NA	NA	NA	NA	GG	AA	GG	AA	GG	AA	GG	AA	AA	AA	AA	GG	AA	GG	AA	GG	GG	GG	AA	AA	GG	GG	GG	GG	AA	AA	GG	GG	GG	GG	GG	GG	GG	GG	GG	GG	GG	GG	GG
PZE-101080379	C/A	1	65086662	+	NA	NA	NA	NA	NA	NA	AA	CC	CC	CC	CC	CC	AA	CC	CC	CC	CC	AA	CC	CC	CC	AA	AA	CC	CC	CC	AA	AA	AA	AA	CC	CC	AA	AA	AA	AA	CC	AA	CC	AA	CC	AA	NN	AA	CC
PZE-101080389	A/G	1	65087620	+	NA	NA	NA	NA	NA	NA	AA	AA	AA	AA	AA	AA	GG	AA	AA	AA	AA	GG	AA	AA	AA	GG	GG	AA	AA	AA	GG	GG	GG	GG	AA	AA	GG	GG	GG	GG	AA	GG	AA	GG	AA	GG	AG	GG	AA
PZE-101080390	C/A	1	65087664	+	NA	NA	NA	NA	NA	NA	AA	CC	CC	CC	CC	CC	AA	CC	CC	CC	CC	AA	CC	CC	CC	AA	AA	CC	CC	CC	AA	AA	AA	AA	CC	CC	AA	AA	AA	AA	CC	AA	CC	AA	NN	AA	AC	AA	CC
PZE-101080403	G/A	1	65089500	+	NA	NA	NA	NA	NA	NA	NN	GG	GG	GG	NN	GG	AA	GG	GG	GG	GG	AA	GG	GG	GG	AA	AA	GG	GG	GG	AA	AA	AA	AA	GG	NN	AA	AA	AA	AA	GG	AA	GG	AA	NN	AA	AG	AA	GG
PZE-101080419	G/A	1	65094496	+	NA	NA	NA	NA	NA	NA	GG	AA	GG	GG	GG	GG	GG	AA	AA	AA	AA	GG	GG	GG	GG	GG	GG	GG	GG	NN	GG	GG	GG	GG	GG	GG	GG	GG	GG	GG	GG	GG	GG	GG	GG	GG	GG	GG	GG
PZE-101080420	G/A	1	65094545	+	NA	NA	NA	NA	NA	NA	GG	GG	AA	AA	NN	NN	GG	GG	GG	GG	GG	NN	AA	AA	AA	GG	GG	AA	AA	GG	GG	NN	GG	GG	AA	AA	GG	NN	AG	GG	AA	GG	AA	GG	AA	GG	NN	GG	AA
PZE-101080433	G/A	1	65120259	+	NA	NA	NA	NA	NA	NA	GG	NN	GG	GG	NN	NN	GG	NN	NN	NN	NN	GG	NN	GG	GG	GG	GG	GG	GG	NN	GG	GG	GG	GG	GG	AA	GG	GG	GG	GG	GG	GG	GG	GG	GG	GG	GG	GG	GG
PZE-101080466	G/A	1	65220963	+	NA	NA	NA	NA	NA	NA	AA	GG	AA	GG	GG	GG	GG	GG	GG	GG	GG	GG	GG	AA	GG	GG	GG	NN	GG	GG	GG	GG	GG	GG	GG	GG	GG	GG	GG	GG	AA	GG	AA	GG	NN	GG	AG	GG	AA
PZE-101080470	A/C	1	65221242	+	NA	NA	NA	NA	NA	NA	CC	AA	CC	AA	AA	AA	AA	AA	AA	AA	AA	AA	AA	CC	AA	AA	AA	CC	AA	AA	AA	AA	AA	AA	AA	AA	AA	AA	AA	AA	CC	AA	CC	AA	CC	AA	AC	AA	CC
PZE-101080471	G/A	1	65221513	+	NA	NA	NA	NA	NA	NA	AA	GG	AA	NN	AA	GG	GG	GG	GG	GG	GG	GG	NN	AA	AA	GG	GG	AA	NN	GG	GG	GG	GG	GG	GG	GG	GG	GG	GG	GG	AA	GG	AA	GG	AA	GG	NN	GG	AA
SYN13290	G/A	1	65221890	+	NA	NA	NA	NA	NA	NA	AA	AA	AA	GG	AA	NN	GG	AA	AA	AA	AA	GG	GG	AA	AA	GG	NN	AA	GG	AA	GG	GG	GG	GG	GG	GG	GG	GG	GG	GG	AA	GG	AA	GG	AA	GG	AA	GG	AA
SYN13291	G/A	1	65221908	+	NA	NA	NA	NA	NA	NA	AA	AA	AA	GG	AA	GG	GG	AA	AA	AA	AA	GG	GG	AA	AA	GG	GG	AA	GG	AA	GG	GG	GG	GG	GG	GG	GG	GG	GG	GG	AA	GG	AA	GG	AA	GG	NN	GG	AA
PUT-163a-18168329-1304	C/G	1	65222457	+	NA	NA	NA	NA	NA	NA	GG	GG	GG	CC	GG	CC	CC	GG	GG	GG	GG	CC	CC	GG	GG	CC	CC	GG	CC	GG	CC	CC	CC	CC	CC	CC	CC	CC	CC	CC	GG	CC	GG	CC	NN	CC	GC	CC	GG
PUT-163a-18168329-1303	G/A	1	65222570	+	NA	NA	NA	NA	NA	NA	AA	GG	AA	GG	GG	GG	GG	GG	GG	GG	GG	GG	GG	AA	GG	GG	GG	NN	GG	GG	GG	GG	GG	GG	GG	GG	GG	GG	GG	GG	AA	GG	AA	GG	AA	GG	AG	GG	AA
PZA03500.1	G/A	1	65224306	+	NA	NA	NA	NA	NA	NA	AA	AA	AA	GG	AA	GG	GG	AA	AA	AA	AA	GG	GG	AA	AA	GG	GG	AA	GG	AA	GG	GG	GG	GG	GG	GG	GG	GG	GG	GG	AA	GG	AA	GG	NN	GG	NN	GG	AA
SYN35657	G/A	1	65345912	+	NA	NA	NA	NA	NA	NA	AA	AA	AA	AA	AA	GG	GG	AA	AA	AA	AA	GG	AA	AA	AA	AA	GG	AA	AA	AA	GG	GG	GG	GG	GG	GG	GG	GG	GG	GG	AA	GG	AA	GG	AA	GG	AG	GG	AA
PZE-101080509	G/A	1	65346895	+	NA	NA	NA	NA	NA	NA	GG	GG	GG	GG	GG	GG	AA	GG	GG	GG	GG	AA	GG	GG	GG	GG	AA	GG	GG	GG	AA	AA	AA	AA	AA	GG	AA	AA	AA	AA	GG	AA	GG	AA	GG	AA	NN	AA	GG
SYN35654	G/A	1	65347197	+	NA	NA	NA	NA	NA	NA	AA	AA	AA	AA	AA	GG	GG	AA	AA	AA	AA	GG	GG	AA	AA	AA	GG	AA	AA	AA	GG	GG	GG	GG	GG	GG	GG	GG	GG	GG	AA	GG	AA	GG	AA	GG	AG	GG	AA
PZE-101080514	A/G	1	65347547	+	NA	NA	NA	NA	NA	NA	GG	AA	AA	GG	AA	AA	AA	AA	AA	AA	AA	AA	AA	AA	AA	GG	AA	AA	GG	AA	AA	AA	AA	AA	AA	AA	AA	AA	AA	AA	AA	AA	AA	AA	AA	AA	AA	AA	AA
PZE-101080531	A/G	1	65348118	+	NA	NA	NA	NA	NA	NA	AA	AA	GG	AA	AA	AA	AA	AA	AA	AA	AA	AA	AA	GG	GG	AA	AA	GG	AA	AA	AA	AA	AA	AA	AA	AA	AA	AA	AA	AA	GG	AA	GG	AA	GG	AA	GG	AA	GG
PZE-101080600	G/A	1	65417951	+	NA	NA	NA	NA	NA	NA	GG	NN	AA	GG	GG	AA	NN	NN	NN	NN	NN	GG	GG	AA	AA	GG	GG	AA	GG	NN	AA	GG	GG	GG	AA	AA	GG	AA	NN	AA	AA	GG	AA	GG	AA	GG	AG	GG	AA
PZE-101080614	A/C	1	65419214	+	NA	NA	NA	NA	NA	NA	AA	AA	CC	AA	CC	AA	AA	AA	AA	AA	AA	AA	AA	CC	CC	AA	AA	CC	AA	AA	AA	AA	AA	AA	AA	CC	AA	AA	AA	AA	CC	AA	CC	AA	CC	AA	NN	AA	CC
PZE-101080617	A/G	1	65419414	+	NA	NA	NA	NA	NA	NA	AA	GG	AA	AA	AA	AA	GG	GG	GG	GG	GG	AA	AA	AA	AA	AA	AA	AA	AA	GG	AA	AA	AA	AA	AA	AA	AA	AA	AA	AA	AA	AA	AA	AA	AA	AA	AA	AA	AA
PZE-101080622	G/A	1	65433178	+	NA	NA	NA	NA	NA	NA	GG	GG	AA	GG	AA	GG	GG	GG	GG	GG	GG	GG	GG	AA	AA	GG	GG	AA	GG	GG	GG	GG	GG	GG	GG	AA	GG	GG	GG	GG	AA	GG	AA	GG	AA	GG	AG	GG	AA
PZE-101080594	A/G	1	65481668	+	NA	NA	NA	NA	NA	NA	AA	GG	AA	AA	GG	GG	GG	GG	GG	GG	GG	GG	AA	AA	GG	AA	AA	NN	AA	GG	GG	AA	AA	AA	AA	GG	AA	GG	AA	GG	AA	AA	AA	AA	AA	AA	AA	AA	AA
PZE-101080634	G/A	1	65488210	+	NA	NA	NA	NA	NA	NA	AA	GG	GG	AG	GG	AA	GG	GG	GG	GG	GG	GG	GG	GG	GG	GG	GG	GG	AG	GG	GG	GG	GG	GG	GG	GG	GG	GG	GG	GG	GG	GG	GG	GG	GG	GG	GG	GG	GG
SYN3990	G/A	1	65619753	+	NA	NA	NA	NA	NA	NA	GG	GG	GG	AA	GG	GG	GG	GG	GG	GG	GG	AA	GG	GG	GG	AA	GG	GG	AA	GG	GG	AA	GG	AA	GG	AA	GG	GG	GG	GG	GG	GG	GG	AA	GG	GG	GG	GG	AA
PZE-101080672	C/A	1	65619901	+	NA	NA	NA	NA	NA	NA	AA	AA	AA	CC	AA	AA	AA	AA	AA	AA	AA	CC	AA	AA	CC	CC	AA	NN	CC	AA	AA	CC	AA	CC	AA	CC	AA	AA	AA	AA	AA	AA	AA	CC	AA	AA	AA	AA	CC
SYN3994	A/G	1	65621114	+	NA	NA	NA	NA	NA	NA	AA	AA	AA	GG	AA	AA	AA	AA	AA	AA	AA	AA	AA	AA	GG	GG	AA	NN	GG	AA	AA	AA	AA	AA	AA	GG	AA	AA	AA	AA	AA	AA	AA	AA	AA	AA	AA	AA	GG
SYN3995	G/A	1	65621170	+	NA	NA	NA	NA	NA	NA	GG	GG	GG	AA	GG	GG	GG	GG	GG	GG	GG	GG	GG	GG	GG	AA	GG	GG	AA	GG	GG	GG	GG	GG	GG	AA	GG	GG	GG	GG	GG	GG	GG	GG	GG	GG	GG	GG	GG
SYN3989	A/G	1	65621300	+	NA	NA	NA	NA	NA	NA	GG	GG	AA	AA	GG	GG	GG	GG	GG	GG	GG	AA	GG	AA	AA	AA	GG	GG	AA	GG	AA	AA	GG	AA	GG	AA	GG	AA	GG	AA	AA	GG	AA	AA	NN	GG	AG	GG	AA
PZE-101080708	G/A	1	65657675	+	NA	NA	NA	NA	NA	NA	GG	GG	GG	NN	GG	NN	AA	GG	GG	GG	GG	GG	GG	GG	GG	GG	GG	GG	NN	GG	AA	AA	GG	AA	GG	GG	GG	AA	GG	AA	GG	GG	GG	AA	GG	GG	GG	GG	GG
PZE-101080712	G/A	1	65657820	+	NA	NA	NA	NA	NA	NA	GG	GG	GG	GG	GG	GG	GG	GG	GG	GG	GG	GG	GG	GG	GG	AA	GG	GG	GG	GG	GG	GG	GG	GG	GG	AA	GG	GG	GG	GG	GG	GG	GG	GG	GG	GG	GG	GG	AA
SYN3985	A/G	1	65659527	+	NA	NA	NA	NA	NA	NA	AA	AA	GG	GG	GG	AA	GG	AA	AA	AA	AA	AA	AA	GG	AA	GG	AA	NN	GG	AA	GG	AA	AA	AA	AA	GG	AA	GG	AA	GG	GG	AA	GG	AA	NN	AA	AG	AA	GG
SYN3984	A/C	1	65659657	+	NA	NA	NA	NA	NA	NA	AA	AA	CC	CC	CC	AA	CC	AA	AA	AA	AA	AA	AA	CC	AA	CC	AA	NN	CC	AA	CC	AA	AA	AA	AA	CC	AA	CC	AA	CC	CC	AA	CC	AA	NN	AA	AC	AA	CC
SYN3987	A/G	1	65659871	+	NA	NA	NA	NA	NA	NA	AA	AA	AA	GG	GG	AA	GG	AA	AA	AA	AA	AA	AA	AA	AA	GG	AA	AA	GG	AA	GG	AA	AA	AA	AA	GG	AA	GG	AA	GG	AA	AA	AA	AA	AA	AA	AA	AA	GG
SYN3988	A/G	1	65660022	+	NA	NA	NA	NA	NA	NA	AA	AA	AA	AA	AA	AA	AA	AA	AA	AA	AA	AA	AA	AA	AA	GG	AA	AA	AA	AA	AA	AA	AA	AA	AA	GG	AA	AA	AA	AA	AA	AA	AA	AA	AA	AA	AA	AA	GG
PZE-101080722	A/G	1	65661316	+	NA	NA	NA	NA	NA	NA	AA	AA	AA	AA	AA	AA	AA	AA	AA	AA	AA	AA	AA	AA	AA	GG	AA	AA	AA	AA	AA	AA	AA	AA	AA	GG	AA	AA	AA	AA	AA	AA	AA	AA	AA	AA	AA	AA	GG
PZE-101080725	A/G	1	65662998	+	NA	NA	NA	NA	NA	NA	AA	AA	GG	AA	AA	AA	AA	AA	AA	AA	AA	AA	AA	GG	AA	GG	AA	GG	AA	AA	AA	AA	AA	AA	AA	GG	AA	AA	AA	AA	GG	AA	GG	AA	GG	AA	NN	AA	GG
PZE-101080756	A/C	1	65737140	+	NA	NA	NA	NA	NA	NA	AA	CC	AA	NN	AA	AA	AA	CC	CC	CC	CC	AA	AA	AA	CC	CC	AA	AA	NN	CC	AA	AA	AA	AA	AA	AA	AA	AA	AA	AA	AA	AA	AA	AA	AA	AA	AA	AA	AA
PZE-101080824	G/A	1	65745527	+	NA	NA	NA	NA	NA	NA	GG	GG	GG	AA	GG	GG	GG	GG	GG	GG	GG	GG	GG	GG	AA	AA	GG	NN	AA	GG	GG	GG	GG	GG	GG	GG	GG	GG	GG	GG	GG	GG	GG	GG	GG	GG	GG	GG	GG
PZE-101119846	A/G	1	65879993	+	NA	NA	NA	NA	NA	NA	GG	GG	AA	GG	GG	GG	GG	GG	GG	GG	GG	AA	AA	AA	AA	GG	AA	AA	GG	GG	GG	GG	AA	GG	GG	AA	AA	GG	AA	GG	AA	AA	AA	GG	AA	AA	AA	AA	AA
PZE-101119915	A/G	1	66015035	+	NA	NA	NA	NA	NA	NA	AA	GG	AA	AA	AA	AA	AA	GG	GG	GG	GG	AA	GG	AA	AA	AA	AA	AA	AA	GG	AA	GG	AA	GG	GG	AA	AA	AA	AA	AA	AA	AA	AA	GG	AA	AA	AA	AA	AA
SYN36407	C/A	1	66015286	+	NA	NA	NA	NA	NA	NA	CC	AA	CC	AA	CC	CC	CC	AA	AA	AA	AA	AA	AA	CC	CC	AA	AA	CC	AA	AA	CC	AA	AA	AA	AA	CC	AA	CC	CC	CC	CC	AA	CC	AA	CC	AA	AC	AA	CC
PZE-101119968	A/C	1	66023901	+	NA	NA	NA	NA	NA	NA	CC	NN	AA	CC	AA	CC	CC	CC	NN	NN	CC	CC	AA	AA	CC	CC	AA	AA	CC	NN	CC	CC	AA	CC	CC	CC	AA	CC	AA	CC	AA	AA	AA	CC	AA	AA	AA	AA	AA
SYNGENTA15260	G/A	1	66025653	+	NA	NA	NA	NA	NA	NA	GG	GG	GG	GG	GG	GG	GG	GG	GG	GG	GG	GG	GG	GG	GG	GG	AA	GG	GG	GG	GG	GG	AA	GG	GG	GG	AA	GG	AA	GG	GG	AA	GG	GG	GG	AA	AG	AA	AA
SYNGENTA15262	A/G	1	66025898	+	NA	NA	NA	NA	NA	NA	AA	AA	AA	GG	AA	AA	AA	AA	AA	AA	AA	GG	AA	AA	AA	GG	AA	NN	GG	AA	GG	AA	AA	AA	AA	AA	AA	GG	AA	GG	AA	AA	AA	AA	AA	AA	AA	AA	AA
PZE-101120107	A/G	1	66295354	+	NA	NA	NA	NA	NA	NA	GG	AA	AA	AA	AA	GG	AA	AA	AA	AA	AA	AA	GG	AA	AA	AA	GG	AA	AA	AA	AA	AA	GG	AA	AA	GG	GG	AA	GG	AA	AA	GG	AA	AA	AA	GG	AG	GG	GG
PZE-101120118	C/A	1	66309949	+	NA	NA	NA	NA	NA	NA	CC	CC	AA	CC	AA	AA	NN	AA	CC	CC	AA	CC	AA	AA	AA	CC	CC	AA	CC	CC	CC	AA	CC	AA	AA	CC	CC	CC	CC	CC	AA	CC	AA	AA	NN	CC	AC	CC	CC
PZE-101120125	A/G	1	66316418	+	NA	NA	NA	NA	NA	NA	AA	AA	AA	AA	AA	AA	NN	AA	AA	AA	AA	AA	AA	AA	AA	AA	GG	AA	AA	AA	AA	AA	GG	AA	AA	GG	GG	AA	GG	AA	AA	GG	AA	AA	AA	GG	AG	GG	GG
PZE-101120159	C/A	1	66395872	+	NA	NA	NA	NA	NA	NA	CC	CC	CC	CC	CC	CC	CC	CC	CC	CC	CC	CC	CC	CC	CC	CC	AA	NN	CC	CC	CC	CC	AA	CC	CC	CC	AA	CC	CC	CC	CC	AA	CC	CC	CC	AA	AC	AA	CC
PZE-101120184	A/C	1	66396816	+	NA	NA	NA	NA	NA	NA	CC	CC	AA	CC	AA	CC	CC	CC	CC	CC	CC	CC	CC	AA	AA	CC	AA	AA	CC	CC	CC	CC	AA	CC	CC	AA	AA	CC	AA	CC	AA	AA	AA	CC	AA	AA	AA	AA	CC
PZE-101120190	G/A	1	66399512	+	NA	NA	NA	NA	NA	NA	AG	AA	GG	GG	GG	AG	AG	AG	AA	AA	AA	NN	AA	GG	GG	GG	GG	GG	GG	AA	AA	AA	GG	AG	AA	GG	GG	AA	GG	AA	GG	GG	GG	AG	GG	GG	GG	GG	AA
PZE-101120208	G/A	1	66497703	+	NA	NA	NA	NA	NA	NA	AA	GG	GG	GG	GG	AA	AA	AA	GG	GG	AA	NN	AA	GG	GG	GG	GG	GG	GG	GG	GG	AA	GG	AA	AA	GG	GG	GG	GG	GG	GG	GG	GG	AA	GG	GG	GG	GG	GG
PZE-101120262	A/G	1	66580898	+	NA	NA	NA	NA	NA	NA	GG	AA	AA	AA	AA	GG	AA	AA	AA	AA	AA	GG	AA	AA	AA	AA	AA	AA	AA	AA	AA	GG	AA	GG	AA	AA	AA	AA	AA	AA	AA	AA	AA	GG	AA	AA	AA	AA	AA
PZE-101120307	C/A	1	66671304	+	NA	NA	NA	NA	NA	NA	CC	CC	CC	CC	CC	AA	CC	CC	CC	CC	CC	CC	CC	CC	CC	CC	CC	CC	CC	CC	CC	CC	CC	CC	CC	CC	CC	CC	CC	CC	CC	CC	CC	CC	CC	CC	CC	CC	CC
PZE-101120324	A/G	1	66675053	+	NA	NA	NA	NA	NA	NA	AA	AA	AA	GG	AA	GG	AA	AA	AA	AA	AA	AA	GG	AA	AA	AA	GG	AA	GG	AA	AA	NN	GG	NN	AA	AA	GG	AA	AA	AA	AA	GG	AA	NN	AA	GG	NN	GG	AA
PZE-101120328	C/A	1	66680185	+	NA	NA	NA	NA	NA	NA	CC	CC	CC	AA	CC	CC	CC	CC	CC	CC	CC	CC	AA	CC	CC	CC	AA	CC	AA	CC	CC	CC	AA	CC	CC	CC	AA	CC	CC	CC	CC	AA	CC	CC	CC	AA	NN	AA	CC
PZE-101120330	G/A	1	66680613	+	NA	NA	NA	NA	NA	NA	NN	GG	GG	AA	AA	GG	GG	GG	GG	GG	GG	GG	AA	GG	GG	GG	AA	GG	AA	GG	NN	NN	AA	NN	GG	GG	AA	NN	GG	NN	GG	AA	GG	NN	GG	AA	AG	AA	GG
PZE-101120365	A/G	1	66770887	+	NA	NA	NA	NA	NA	NA	AA	AA	AA	GG	AA	AA	AA	AA	AA	AA	AA	AA	AA	AA	GG	AA	AA	NN	GG	AA	AA	AA	AA	AA	AA	AA	AA	AA	AA	AA	AA	AA	AA	AA	AA	AA	AA	AA	GG
PZE-101120366	A/C	1	66770910	+	NA	NA	NA	NA	NA	NA	AA	AA	AA	AA	CC	AA	AA	AA	AA	AA	AA	AA	AA	AA	AA	AA	AA	AA	AA	AA	AA	AA	AA	AA	AA	CC	AA	AA	AA	AA	AA	AA	AA	AA	AA	AA	AA	AA	AA
PZE-101120367	A/G	1	66771001	+	NA	NA	NA	NA	NA	NA	AA	AA	AA	GG	AA	AA	AA	AA	AA	AA	AA	AA	AA	AA	GG	AA	AA	NN	GG	AA	AA	AA	AA	AA	AA	AA	AA	AA	AA	AA	AA	AA	AA	AA	AA	AA	AA	AA	GG
PZE-101120377	G/A	1	66794274	+	NA	NA	NA	NA	NA	NA	AA	AA	GG	NN	AA	AA	GG	AA	AA	AA	AA	GG	AA	GG	GG	AA	AA	GG	NN	AA	GG	NN	AA	NN	AA	GG	AA	GG	AA	GG	GG	AA	GG	NN	NN	AA	NN	AA	GG
PZE-101120379	A/C	1	66794506	+	NA	NA	NA	NA	NA	NA	AA	AA	AA	AA	AA	AA	AA	AA	AA	AA	AA	AA	AA	AA	AA	AA	AA	AA	AA	AA	AA	NN	AA	NN	AA	CC	AA	AA	AA	AA	AA	AA	AA	NN	AA	AA	AA	AA	AA
PZE-101120380	A/G	1	66794747	+	NA	NA	NA	NA	NA	NA	AA	AA	AA	AA	AA	AA	AA	AA	AA	AA	AA	AA	AA	AA	AA	AA	AA	AA	AA	AA	AA	NN	AA	NN	AA	GG	AA	AA	AA	AA	AA	AA	AA	NN	AA	AA	AA	AA	AA
SYN6003	C/A	1	66794820	+	NA	NA	NA	NA	NA	NA	CC	CC	AA	CC	CC	CC	AA	CC	CC	CC	CC	AA	CC	AA	CC	CC	CC	NN	CC	CC	CC	NN	CC	NN	CC	AA	CC	CC	CC	CC	AA	CC	AA	NN	AA	CC	AC	CC	CC
PZE-101081952	A/G	1	66956417	+	NA	NA	NA	NA	NA	NA	AA	AA	AA	GG	AA	AA	AA	AA	AA	AA	AA	GG	AA	AA	AA	GG	AA	NN	GG	AA	AA	AA	AA	AA	AA	AA	AA	AA	GG	AA	AA	AA	AA	AA	AA	AA	AA	AA	AA
PZE-101081959	G/A	1	66973584	+	NA	NA	NA	NA	NA	NA	GG	GG	GG	AA	GG	GG	AA	GG	GG	GG	GG	AA	GG	GG	GG	AA	GG	NN	AA	GG	GG	GG	GG	GG	GG	GG	GG	GG	AA	GG	GG	GG	GG	GG	GG	GG	GG	GG	GG
PZE-101081964	A/G	1	66974076	+	NA	NA	NA	NA	NA	NA	GG	AA	GG	AA	AA	AA	AA	AA	AA	AA	AA	AA	AA	GG	AA	AA	AA	AA	AA	AA	AA	AA	AA	AA	AA	GG	AA	AA	GG	AA	GG	AA	GG	AA	GG	AA	AA	AA	GG
SYN11221	G/A	1	66974921	+	NA	NA	NA	NA	NA	NA	AA	AA	GG	GG	AA	GG	GG	GG	AA	AA	GG	GG	GG	GG	AA	GG	GG	AG	GG	AA	AA	GG	GG	GG	GG	GG	AA	AA	GG	AA	GG	GG	GG	GG	GG	GG	GG	AA	GG
SYN11222	G/A	1	66975343	+	NA	NA	NA	NA	NA	NA	AA	AA	GG	GG	AA	GG	GG	GG	AA	NN	GG	GG	GG	GG	AA	GG	GG	GG	GG	AA	AA	AA	GG	AA	AA	GG	AA	AA	GG	AA	GG	GG	GG	AA	GG	GG	GG	AA	GG
SYN17701	A/C	1	67056433	+	NA	NA	NA	NA	NA	NA	CC	CC	AA	CC	CC	AA	CC	AA	CC	CC	AA	CC	AA	AA	CC	CC	AA	CC	CC	CC	CC	AA	AA	AA	AA	CC	CC	CC	CC	CC	AA	AA	AA	AA	AA	AA	AA	CC	AA
PZE-101082165	A/C	1	67130697	+	NA	NA	NA	NA	NA	NA	AA	AA	CC	AA	AA	CC	AA	AA	AA	AA	AA	AA	CC	CC	AA	AA	AA	AA	AA	AA	AA	AA	AA	AA	AA	CC	AA	AA	AA	AA	CC	AA	CC	AA	NN	AA	NN	AA	CC
PZE-101082210	C/A	1	67180173	+	NA	NA	NA	NA	NA	NA	CC	AA	CC	NN	AA	CC	AA	NN	AA	NN	NN	NN	CC	CC	CC	NN	CC	CC	NN	AA	AA	CC	CC	CC	CC	CC	CC	AA	CC	AA	CC	CC	CC	CC	CC	CC	CC	CC	CC
PZE-101082224	G/A	1	67246670	+	NA	NA	NA	NA	NA	NA	GG	GG	AA	GG	GG	GG	GG	GG	GG	GG	GG	GG	GG	AA	GG	GG	GG	NN	GG	GG	GG	GG	GG	GG	GG	AA	GG	GG	GG	GG	AA	GG	AA	GG	NN	GG	NN	GG	AA
PZE-101082227	G/A	1	67246918	+	NA	NA	NA	NA	NA	NA	GG	AA	GG	AA	AA	AA	AA	AA	AA	AG	AA	AA	NN	GG	AA	AA	GG	NN	AA	AA	AA	GG	GG	GG	GG	GG	AA	AA	GG	AA	GG	GG	GG	GG	GG	GG	GG	AA	GG
PZE-101082238	A/G	1	67250552	+	NA	NA	NA	NA	NA	NA	GG	AA	AA	AA	AA	AA	AA	AA	AA	NN	AA	AA	AA	AA	AA	AA	GG	AA	AA	AA	AA	GG	GG	GG	GG	AA	AA	AA	GG	AA	AA	GG	AA	GG	AA	GG	GG	AA	AA
PZE-101082298	G/A	1	67414569	+	NA	NA	NA	NA	NA	NA	GG	GG	GG	AA	GG	AA	AA	AA	GG	GG	AA	AA	GG	GG	GG	AA	GG	GG	AA	GG	GG	AA	GG	AA	AA	GG	GG	GG	AA	GG	GG	GG	GG	AA	GG	GG	GG	GG	GG
PZE-101082329	G/A	1	67437109	+	NA	NA	NA	NA	NA	NA	GG	GG	GG	AA	GG	AA	GG	GG	GG	GG	GG	AA	GG	GG	AA	AA	GG	NN	AA	GG	GG	AA	GG	AA	AA	GG	AA	GG	AA	GG	GG	GG	GG	AA	GG	GG	GG	AA	GG
PZA02791.9	A/G	1	67524025	+	NA	NA	NA	NA	NA	NA	GG	AA	AA	GG	AA	GG	GG	GG	AA	AA	GG	GG	NN	AA	GG	GG	AA	AA	GG	AA	AA	GG	AA	GG	GG	AA	GG	AA	GG	AA	AA	AA	AA	GG	AA	AA	AA	GG	AA
PZE-101082380	G/A	1	67524690	+	NA	NA	NA	NA	NA	NA	GG	AA	GG	GG	AA	GG	GG	GG	AA	AA	GG	GG	GG	GG	GG	GG	AA	NN	GG	AA	AA	GG	AA	GG	GG	GG	GG	AA	GG	AA	GG	AA	GG	GG	GG	AA	NN	GG	GG
PZE-101082376	G/A	1	67526117	+	NA	NA	NA	NA	NA	NA	AA	GG	GG	AA	GG	AA	AA	AA	GG	GG	AA	AA	GG	GG	AA	AA	GG	NN	AA	GG	GG	AA	GG	AA	AA	GG	AA	GG	AA	GG	GG	GG	GG	AA	GG	GG	GG	AA	GG
PZE-101082375	G/A	1	67526192	+	NA	NA	NA	NA	NA	NA	GG	GG	AA	GG	GG	GG	GG	GG	GG	GG	GG	GG	GG	AA	GG	GG	GG	GG	GG	GG	GG	GG	GG	GG	GG	AA	GG	GG	GG	GG	AA	GG	AA	GG	AA	GG	NN	GG	AA
SYN24907	A/G	1	67528836	+	NA	NA	NA	NA	NA	NA	AA	GG	AA	AA	GG	AA	AA	AA	GG	GG	AA	AA	AA	AA	AA	AA	GG	GG	AA	GG	GG	AA	GG	AA	AA	AA	AA	GG	AA	GG	AA	GG	AA	AA	NN	GG	NN	AA	AA
SYNGENTA16646	A/T	1	67530094	+	NA	NA	NA	NA	NA	NA	AA	AA	TT	AA	AA	AA	AA	AA	AA	AA	AA	AA	AA	TT	AA	AA	AA	AA	AA	AA	AA	AA	AA	AA	AA	TT	AA	AA	AA	AA	TT	AA	TT	AA	NN	AA	NN	AA	TT
SYNGENTA16645	G/A	1	67530102	+	NA	NA	NA	NA	NA	NA	AA	GG	GG	AA	GG	AA	AA	AA	GG	GG	AA	AA	GG	GG	AA	AA	GG	NN	AA	GG	GG	AA	GG	AA	AA	GG	AA	GG	AA	GG	GG	GG	GG	AA	GG	GG	GG	AA	GG
SYN24908	A/C	1	67533887	+	NA	NA	NA	NA	NA	NA	NN	AA	AA	CC	AA	CC	CC	NN	AA	AA	NN	CC	CC	AA	CC	CC	AA	NN	CC	AA	AA	CC	AA	CC	CC	AA	CC	AA	CC	AA	AA	AA	AA	CC	AA	AA	AA	CC	AA
PZE-101080848	C/A	1	67646656	+	NA	NA	NA	NA	NA	NA	CC	CC	CC	AA	CC	CC	CC	CC	CC	CC	CC	AA	CC	CC	CC	AA	CC	NN	AA	CC	CC	CC	CC	CC	CC	CC	CC	CC	AA	CC	CC	CC	CC	CC	CC	CC	CC	CC	CC
SYN24145	A/G	1	67727585	+	NA	NA	NA	NA	NA	NA	AA	AA	GG	AA	AA	GG	GG	GG	AA	AA	GG	AA	AA	GG	AA	AA	AA	AA	AA	AA	AA	AA	AA	AA	AA	GG	GG	AA	GG	AA	GG	AA	GG	AA	GG	AA	NN	GG	GG
SYN24144	G/A	1	67727790	+	NA	NA	NA	NA	NA	NA	GG	GG	AA	GG	GG	AA	GG	GG	GG	GG	GG	GG	GG	AA	GG	GG	GG	GG	GG	GG	GG	GG	GG	GG	GG	AA	AA	GG	AA	GG	AA	GG	AA	GG	NN	GG	GG	AA	AA
SYN24142	C/A	1	67727977	+	NA	NA	NA	NA	NA	NA	CC	CC	AA	CC	CC	AA	CC	CC	CC	CC	CC	CC	CC	AA	CC	CC	CC	CC	CC	CC	CC	CC	CC	CC	CC	AA	AA	CC	AA	CC	AA	CC	AA	CC	AA	CC	NN	AA	AA
PZE-101080941	G/A	1	67769964	+	NA	NA	NA	NA	NA	NA	GG	GG	AA	AA	GG	GG	GG	GG	GG	GG	GG	AA	GG	AA	GG	AA	GG	NN	AA	GG	GG	GG	GG	GG	GG	GG	AA	GG	GG	GG	AA	GG	AA	GG	AA	GG	NN	AA	AA
PZE-101080942	G/A	1	67770042	+	NA	NA	NA	NA	NA	NA	AA	AA	GG	GG	AA	AA	GG	GG	AA	AA	GG	GG	GG	GG	GG	GG	GG	GG	GG	AA	AA	AA	GG	AA	AA	GG	GG	AA	GG	AA	GG	GG	GG	AA	GG	GG	GG	GG	GG
PZE-101080993	A/G	1	67849278	+	NA	NA	NA	NA	NA	NA	AA	AA	AA	AA	AA	AA	AA	AA	AA	AA	AA	AA	GG	AA	AA	AA	AA	AA	AA	AA	AA	AA	AA	AA	AA	AA	AA	AA	AA	AA	AA	AA	AA	AA	AA	AA	AA	AA	AA
SYN25767	A/G	1	67850058	+	NA	NA	NA	NA	NA	NA	AA	AA	GG	AA	AA	AA	AA	AA	AA	AA	AA	AA	AA	GG	AA	AA	AA	AA	AA	AA	AA	GG	AA	GG	GG	GG	GG	AA	GG	AA	GG	AA	GG	GG	GG	AA	NN	GG	GG
PZE-101081131	A/G	1	68106189	+	NA	NA	NA	NA	NA	NA	AA	AA	GG	AA	AA	NN	GG	GG	AA	AA	GG	AA	AA	GG	GG	AA	AA	GG	AA	AA	AA	AA	AA	AA	AA	GG	GG	AA	GG	AA	GG	AA	GG	AA	GG	AA	NN	GG	GG
PZE-101081178	A/G	1	68134539	+	NA	NA	NA	NA	NA	NA	GG	AA	GG	GG	AA	GG	AA	AA	AA	NN	AA	GG	AA	GG	AA	GG	AA	NN	GG	AA	AA	GG	AA	GG	GG	GG	AA	AA	AA	AA	GG	AA	GG	GG	NN	AA	NN	AA	AA
PZE-101081177	G/A	1	68134633	+	NA	NA	NA	NA	NA	NA	GG	GG	GG	GG	GG	GG	GG	AA	GG	GG	AA	GG	GG	GG	GG	GG	GG	GG	GG	GG	GG	GG	GG	GG	GG	GG	GG	GG	GG	GG	GG	GG	GG	GG	GG	GG	GG	GG	GG
PZE-101081269	C/A	1	68241700	+	NA	NA	NA	NA	NA	NA	CC	CC	AA	CC	CC	CC	CC	CC	CC	NN	CC	CC	AA	AA	CC	CC	AA	AA	CC	CC	CC	CC	AA	CC	CC	CC	AA	CC	AA	CC	AA	AA	AA	CC	AA	AA	AA	AA	AA
SYN6864	A/G	1	68437034	+	NA	NA	NA	NA	NA	NA	AA	AA	GG	AA	AA	AA	AA	AA	AA	AA	GG	AA	AA	GG	AA	AA	AA	AA	AA	AA	AA	AA	AA	AA	AA	AA	GG	AA	GG	AA	GG	AA	GG	AA	NN	AA	NN	GG	GG
SYN6867	A/G	1	68437046	+	NA	NA	NA	NA	NA	NA	AA	AA	AA	AA	AA	AA	AA	AA	AA	AA	GG	AA	AA	AA	AA	AA	AA	AA	AA	AA	AA	AA	AA	AA	AA	AA	GG	AA	GG	AA	AA	AA	AA	AA	AA	AA	AA	GG	AA
SYN20148	A/G	1	68555034	+	NA	NA	NA	NA	NA	NA	GG	AA	GG	GG	AA	AA	AA	AA	AA	AA	GG	GG	AA	GG	GG	GG	AA	NN	GG	AA	AA	GG	AA	GG	GG	AA	GG	AA	GG	AA	GG	AA	GG	GG	GG	AA	NN	GG	GG
SYN20149	A/G	1	68556396	+	NA	NA	NA	NA	NA	NA	AA	AA	GG	GG	AA	GG	AA	AA	AA	AA	GG	GG	GG	GG	AA	GG	GG	NN	GG	AA	GG	AA	GG	AA	AA	AA	AA	GG	GG	GG	GG	GG	GG	AA	GG	GG	GG	AA	GG
PZE-101081483	G/A	1	68558697	+	NA	NA	NA	NA	NA	NA	AA	AA	GG	AA	AA	GG	AA	AA	AA	AA	GG	AA	GG	GG	AA	AA	GG	AG	AA	AA	GG	AA	GG	AA	AA	GG	AA	GG	GG	GG	GG	GG	GG	AA	GG	GG	GG	AA	GG
PZE-101081484	A/G	1	68558721	+	NA	NA	NA	NA	NA	NA	AA	AA	GG	AA	AA	GG	AA	AA	AA	AA	GG	AA	AA	GG	AA	AA	GG	GG	AA	AA	GG	AA	GG	AA	AA	GG	AA	GG	GG	GG	GG	GG	GG	AA	GG	GG	GG	AA	GG
SYN20144	G/A	1	68561585	+	NA	NA	NA	NA	NA	NA	GG	GG	GG	GG	GG	AA	GG	GG	GG	GG	AA	GG	GG	GG	GG	GG	AA	AA	GG	GG	GG	GG	AA	GG	GG	GG	GG	GG	GG	GG	GG	AA	GG	GG	NN	AA	NN	GG	GG
SYN20155	G/A	1	68561752	+	NA	NA	NA	NA	NA	NA	GG	GG	GG	GG	GG	GG	GG	GG	GG	GG	GG	GG	AA	GG	AA	GG	GG	GG	GG	GG	GG	AA	GG	AA	AA	GG	AA	GG	GG	GG	GG	GG	GG	AA	GG	GG	GG	AA	GG
SYN20156	G/A	1	68561848	+	NA	NA	NA	NA	NA	NA	GG	GG	GG	GG	GG	AA	GG	GG	GG	GG	AA	GG	GG	GG	GG	GG	AA	NN	GG	GG	GG	GG	AA	GG	GG	GG	GG	GG	GG	GG	GG	AA	GG	GG	GG	AA	NN	GG	GG
SYN20151	A/G	1	68562530	+	NA	NA	NA	NA	NA	NA	AA	AA	AA	AA	AA	AA	AA	AA	AA	AA	AA	AA	GG	AA	GG	AA	AA	GG	AA	AA	AA	GG	AA	GG	GG	AA	GG	AA	NN	NN	NN	AA	AA	GG	NN	AA	AA	GG	AA
SYN20147	A/G	1	68563145	+	NA	NA	NA	NA	NA	NA	GG	AA	GG	GG	AA	GG	AA	AA	AA	AA	GG	GG	AA	GG	AA	GG	GG	AA	GG	AA	AA	AA	GG	AA	AA	AA	AA	AA	GG	AA	GG	GG	GG	AA	GG	GG	GG	AA	GG
SYN20153	G/A	1	68563478	+	NA	NA	NA	NA	NA	NA	GG	GG	AA	AA	GG	AA	GG	GG	GG	GG	AA	AA	GG	AA	GG	AA	AA	GG	AA	GG	GG	GG	AA	GG	GG	GG	GG	GG	AA	GG	AA	AA	AA	GG	AA	AA	AA	GG	AA
PZE-101081497	C/A	1	68563589	+	NA	NA	NA	NA	NA	NA	CC	AA	CC	CC	AA	CC	AA	AA	AA	AA	CC	CC	CC	CC	CC	CC	CC	CC	CC	AA	AA	CC	CC	CC	CC	AA	CC	AA	CC	AA	CC	CC	CC	CC	CC	CC	CC	CC	CC
SYN25793	G/A	1	68670617	+	NA	NA	NA	NA	NA	NA	GG	AA	GG	GG	AA	GG	AA	AA	AA	AA	AA	GG	GG	GG	GG	GG	GG	NN	GG	AA	AA	AA	GG	AA	AA	GG	AA	AA	GG	AA	GG	GG	GG	AA	GG	GG	GG	AA	GG
PZE-101081548	A/G	1	68735286	+	NA	NA	NA	NA	NA	NA	AA	AA	AA	AA	AA	AA	GG	AA	AA	AA	AA	AA	AA	AA	AA	AA	AA	AA	AA	AA	AA	AA	AA	AA	AA	AA	AA	AA	AA	AA	AA	AA	AA	AA	AA	AA	AA	AA	AA
PZE-101081565	G/A	1	68752872	+	NA	NA	NA	NA	NA	NA	GG	GG	AA	GG	GG	GG	NN	GG	GG	GG	GG	GG	GG	AA	GG	GG	GG	NN	GG	GG	GG	GG	GG	GG	GG	GG	AA	GG	GG	GG	AA	GG	AA	GG	AA	GG	GG	AA	AA
PZE-101081568	C/A	1	68753833	+	NA	NA	NA	NA	NA	NA	CC	CC	AA	CC	CC	CC	CC	CC	CC	CC	CC	CC	CC	AA	CC	CC	CC	NN	CC	CC	CC	CC	CC	CC	CC	CC	AA	CC	CC	CC	AA	CC	AA	CC	NN	CC	CC	AA	AA
SYN26975	A/G	1	68876886	+	NA	NA	NA	NA	NA	NA	AA	AA	GG	AA	AA	AA	GG	AA	AA	AA	AA	AA	AA	GG	AA	AA	AA	GG	AA	AA	AA	AA	AA	AA	AA	AA	GG	AA	AA	AA	GG	AA	GG	AA	GG	AA	AA	GG	GG
SYN26978	G/A	1	68879383	+	NA	NA	NA	NA	NA	NA	GG	GG	AA	GG	GG	GG	AA	GG	GG	GG	GG	GG	GG	AA	GG	GG	GG	NN	GG	GG	GG	GG	GG	GG	GG	GG	AA	GG	GG	GG	AA	GG	AA	GG	AA	GG	NN	AA	AA
SYN26979	A/C	1	68879386	+	NA	NA	NA	NA	NA	NA	AA	AA	CC	AA	AA	AA	CC	AA	AA	AA	AA	AA	AA	CC	AA	AA	AA	CC	AA	AA	AA	AA	AA	AA	AA	AA	CC	AA	AA	AA	CC	AA	CC	AA	CC	AA	NN	CC	CC
SYN26977	C/A	1	68879446	+	NA	NA	NA	NA	NA	NA	CC	CC	AA	CC	CC	CC	CC	CC	CC	CC	CC	CC	CC	AA	CC	CC	CC	NN	CC	CC	CC	CC	CC	CC	CC	CC	AA	CC	CC	CC	AA	CC	AA	CC	AA	CC	CC	AA	AA
PZE-101081596	C/A	1	68881431	+	NA	NA	NA	NA	NA	NA	CC	CC	AA	CC	CC	CC	AA	CC	CC	CC	CC	CC	CC	AA	CC	CC	CC	AA	CC	CC	CC	CC	CC	CC	CC	CC	AA	CC	CC	CC	AA	CC	AA	CC	AA	CC	CC	AA	AA
PZE-101081602	A/G	1	68882767	+	NA	NA	NA	NA	NA	NA	AA	AA	GG	AA	AA	GG	AA	AA	AA	AA	AA	AA	AA	GG	AA	AA	AA	NN	AA	AA	AA	AA	AA	AA	AA	AA	GG	AA	AA	AA	GG	AA	GG	AA	GG	AA	NN	GG	GG
PZE-101081634	G/A	1	68929852	+	NA	NA	NA	NA	NA	NA	AA	GG	GG	AA	GG	GG	GG	GG	GG	GG	GG	AA	AA	GG	NN	AA	AA	GG	AA	GG	GG	AA	AA	AA	GG	GG	GG	GG	AA	GG	GG	AA	GG	AA	GG	AA	NN	GG	GG
PZE-101081610	A/G	1	68936000	+	NA	NA	NA	NA	NA	NA	GG	AA	AA	GG	AA	GG	AA	AA	AA	AA	AA	GG	GG	AA	GG	GG	GG	NN	GG	AA	GG	AA	GG	AA	AA	AA	AA	GG	GG	GG	AA	GG	AA	AA	AA	GG	NN	AA	AA
SYN25169	A/G	1	69009439	+	NA	NA	NA	NA	NA	NA	GG	AA	AA	GG	AA	GG	AA	AA	AA	AA	GG	GG	GG	AA	GG	GG	GG	NN	GG	AA	GG	AA	GG	AA	AA	AA	AA	GG	GG	GG	AA	GG	AA	AA	NN	GG	GG	AA	AA
PZE-101081700	A/G	1	69022401	+	NA	NA	NA	NA	NA	NA	GG	GG	AA	AA	GG	GG	AA	GG	GG	GG	AA	AA	GG	AA	GG	AA	GG	NN	AA	GG	GG	AA	GG	AA	AA	AA	AA	GG	GG	GG	AA	GG	AA	AA	NN	GG	NN	AA	AA
SYN25171	A/G	1	69090414	+	NA	NA	NA	NA	NA	NA	AA	GG	GG	AA	GG	AA	GG	GG	GG	GG	AA	AA	AA	GG	GG	AA	AA	GG	AA	GG	AA	AA	AA	AA	GG	GG	GG	AA	AA	AA	GG	AA	GG	AA	GG	AA	NN	GG	GG
SYN25172	A/G	1	69091644	+	NA	NA	NA	NA	NA	NA	AA	GG	GG	AA	GG	AA	NN	GG	GG	NN	AA	AA	AA	GG	GG	AA	AA	GG	AA	GG	AA	AA	AA	AA	GG	GG	GG	AA	AA	AA	GG	AA	GG	AA	NN	AA	AA	GG	GG
SYN25173	A/G	1	69091882	+	NA	NA	NA	NA	NA	NA	AA	GG	GG	AA	GG	AA	NN	GG	GG	GG	AA	AA	AA	GG	GG	AA	AA	GG	AA	GG	AA	AA	AA	AA	GG	GG	GG	AA	AA	AA	GG	AA	GG	AA	GG	AA	NN	GG	GG
PZE-101081841	A/C	1	69289096	+	NA	NA	NA	NA	NA	NA	CC	CC	AA	CC	CC	AA	AA	CC	CC	CC	AA	CC	CC	AA	CC	AA	AA	AA	CC	CC	AA	CC	AA	CC	AA	AA	CC	AA	AA	AA	AA	AA	AA	CC	AA	AA	AA	CC	AA
PZE-101081843	G/A	1	69289155	+	NA	NA	NA	NA	NA	NA	AA	GG	GG	AA	GG	AA	AA	GG	GG	NN	GG	AA	AA	GG	AA	GG	GG	GG	AA	GG	AA	AA	GG	AA	AA	GG	AA	AA	AA	AA	GG	GG	GG	AA	GG	GG	GG	AA	GG
PZE-101081844	C/A	1	69289243	+	NA	NA	NA	NA	NA	NA	CC	CC	CC	CC	CC	CC	CC	CC	CC	CC	CC	CC	CC	CC	CC	CC	CC	NN	CC	CC	CC	CC	CC	CC	CC	AA	CC	CC	CC	CC	CC	CC	CC	CC	CC	CC	CC	CC	AA
PZE-101081855	A/G	1	69289769	+	NA	NA	NA	NA	NA	NA	AA	AA	GG	AA	AA	AA	GG	AA	AA	AA	GG	AA	AA	GG	AA	AA	GG	AA	AA	AA	AA	AA	GG	AA	AA	AA	AA	AA	GG	AA	GG	GG	GG	AA	GG	GG	GG	AA	AA
PZE-101081856	A/G	1	69289793	+	NA	NA	NA	NA	NA	NA	AA	AA	AA	AA	AA	GG	AA	AA	AA	AA	AA	AA	AA	AA	AA	AA	AA	AA	AA	AA	AA	GG	AA	GG	GG	AA	AA	AA	AA	AA	AA	AA	AA	GG	AA	AA	AA	AA	AA
PZE-101082408	T/A	1	69543870	+	NA	NA	NA	NA	NA	NA	TT	TT	TT	TT	TT	TT	TT	TT	TT	TT	TT	TT	TT	TT	TT	TT	TT	TT	TT	TT	TT	TT	TT	TT	TT	TT	TT	TT	TT	TT	TT	TT	TT	TT	TT	TT	TT	TT	TT
SYN2042	G/A	1	69587711	+	NA	NA	NA	NA	NA	NA	GG	GG	AA	GG	GG	GG	GG	GG	GG	GG	GG	GG	GG	AA	GG	GG	AA	GG	GG	GG	GG	GG	AA	GG	GG	AA	GG	GG	GG	GG	AA	AA	AA	GG	AA	AA	AA	GG	GG
PZE-101082480	A/G	1	69699798	+	NA	NA	NA	NA	NA	NA	AA	AA	AA	AA	AA	GG	GG	AA	GG	AA	AA	AA	AA	AA	AA	AA	AA	AA	AA	GG	GG	AA	AA	AA	AA	AA	AA	GG	AA	GG	AA	AA	AA	AA	AA	AA	AA	AA	AA
PZE-101082523	A/G	1	69752187	+	NA	NA	NA	NA	NA	NA	GG	AA	AA	AA	AA	AA	AA	AA	GG	AA	AA	GG	AA	AA	AA	AA	AA	AA	AA	GG	GG	AA	AA	AA	AA	AA	AA	GG	GG	GG	AA	AA	AA	AA	AA	AA	AA	AA	GG
PZE-101082540	A/G	1	69754347	+	NA	NA	NA	NA	NA	NA	GG	AA	AA	AA	AA	GG	AA	AA	GG	AA	AA	GG	GG	AA	GG	AA	AA	GG	AA	GG	AA	AA	AA	AA	AA	AA	AA	AA	GG	AA	AA	AA	AA	AA	AA	AA	AA	AA	GG
PZE-101082552	A/G	1	69838355	+	NA	NA	NA	NA	NA	NA	GG	AA	AA	AA	AA	GG	AA	AA	GG	AA	AA	GG	GG	AA	GG	AA	AA	GG	AA	GG	AA	AA	AA	AA	AA	AA	AA	AA	GG	AA	AA	AA	AA	AA	AA	AA	AA	AA	GG
SYN35769	G/A	1	69880845	+	NA	NA	NA	NA	NA	NA	AA	GG	GG	AA	GG	GG	AA	GG	GG	AA	GG	AA	GG	GG	NN	AA	GG	AA	AA	GG	GG	AA	GG	AA	GG	AA	AA	GG	AA	GG	GG	GG	GG	AA	GG	GG	GG	AA	GG
SYN35767	A/G	1	69881711	+	NA	NA	NA	NA	NA	NA	AA	AA	AG	AA	AA	AA	AA	AA	AA	AA	AA	AA	AA	AG	AA	AA	GG	AA	AA	AA	AA	AA	GG	AA	AA	AA	AA	AA	AA	AA	AG	GG	AG	AA	AG	GG	GG	AA	AA
PUT-163a-74233607-3597	A/C	1	69887397	+	NA	NA	NA	NA	NA	NA	AA	CC	AA	AA	CC	CC	CC	CC	AA	CC	CC	AA	CC	AA	AA	AA	AA	AA	AA	AA	AA	CC	AA	CC	CC	AA	AA	AA	AA	AA	AA	AA	AA	CC	AA	AA	AA	AA	AA
SYN35771	A/G	1	69887845	+	NA	NA	NA	NA	NA	NA	AA	AA	AA	AA	AA	AA	AA	AA	AA	AA	AA	AA	AA	AA	AA	AA	AA	AA	AA	AA	GG	AA	AA	AA	AA	AA	AA	GG	AA	GG	AA	AA	AA	AA	AA	AA	AA	AA	AA
SYN35766	G/A	1	69888616	+	NA	NA	NA	NA	NA	NA	AA	AA	AA	GG	AA	GG	AA	AA	GG	AA	AA	AA	GG	AA	GG	GG	AA	GG	GG	GG	GG	AA	AA	AA	AA	GG	GG	GG	GG	GG	AA	AA	AA	AA	AA	AA	AA	GG	GG
SYN35770	G/A	1	69889217	+	NA	NA	NA	NA	NA	NA	AA	AA	GG	GG	AA	GG	AA	AA	GG	AA	AA	AA	GG	GG	GG	GG	GG	GG	GG	GG	GG	AA	GG	AA	AA	GG	GG	GG	GG	GG	GG	GG	GG	AA	GG	GG	GG	GG	GG
PZE-101082768	A/G	1	70041792	+	NA	NA	NA	NA	NA	NA	AA	AA	AA	AA	AA	GG	AA	AA	GG	AA	AA	AA	GG	AA	AA	GG	AA	AA	AA	GG	AA	GG	AA	GG	AA	AA	AA	AA	AA	AA	AA	AA	AA	GG	AA	AA	AA	AA	AA
PZE-101082812	G/A	1	70138917	+	NA	NA	NA	NA	NA	NA	GG	AA	GG	AA	AA	GG	GG	AA	GG	GG	AA	GG	GG	GG	AA	GG	AA	AA	AA	GG	GG	GG	AA	GG	AA	GG	AA	GG	AA	GG	GG	AA	GG	GG	AG	AA	AA	AA	GG
SYN12371	A/G	1	70158217	+	NA	NA	NA	NA	NA	NA	AA	AA	AA	AA	AA	AA	AA	AA	AA	AA	AA	AA	AA	AA	AA	AA	AA	AA	AA	AA	AA	AA	AA	AA	AA	AA	AA	AA	AA	AA	AA	AA	AA	AA	AA	AA	AA	AA	AA
SYN6143	A/G	1	70252101	+	NA	NA	NA	NA	NA	NA	AA	AA	AA	AA	AA	AA	AA	AA	NN	AA	AA	NN	AA	AA	AA	AA	AA	AA	AA	NN	AA	AA	AA	AA	AA	AA	AA	AA	AA	AA	AA	AA	AA	AA	AA	AA	AA	AA	NN
PZE-101082904	G/A	1	70424991	+	NA	NA	NA	NA	NA	NA	AA	GG	AA	AA	GG	GG	AA	GG	GG	AA	GG	AA	GG	AA	AA	GG	GG	AA	AA	GG	GG	AA	GG	AA	GG	AA	AA	GG	AA	GG	AA	GG	AA	AA	AG	GG	NN	AA	GG
SYN6144	G/A	1	70427160	+	NA	NA	NA	NA	NA	NA	GG	GG	GG	GG	GG	GG	GG	GG	GG	GG	GG	GG	AA	GG	GG	AA	GG	GG	GG	GG	GG	GG	GG	GG	GG	GG	GG	GG	GG	GG	GG	GG	GG	GG	GG	GG	GG	GG	GG
PZE-101082928	G/A	1	70518275	+	NA	NA	NA	NA	NA	NA	GG	GG	AA	AA	GG	GG	AA	GG	GG	GG	GG	GG	GG	AA	AA	GG	GG	AA	AA	GG	GG	GG	GG	GG	GG	AA	AA	GG	AA	GG	AA	GG	AA	GG	NN	GG	GG	AA	GG
ZM013054-0608	C/A	1	70565051	+	NA	NA	NA	NA	NA	NA	CC	CC	CC	CC	CC	CC	CC	CC	CC	CC	CC	CC	CC	CC	CC	CC	CC	CC	CC	CC	CC	CC	CC	CC	CC	AA	CC	CC	CC	CC	CC	CC	CC	CC	CC	CC	CC	CC	CC
PZE-101083000	G/A	1	70581212	+	NA	NA	NA	NA	NA	NA	GG	GG	GG	AA	GG	AA	GG	GG	GG	GG	GG	GG	GG	GG	AA	GG	GG	AA	AA	GG	GG	GG	GG	GG	GG	GG	AA	GG	AA	GG	GG	GG	GG	GG	GG	GG	GG	AA	GG
PZE-101083105	A/G	1	70725221	+	NA	NA	NA	NA	NA	NA	GG	AA	AA	GG	AA	GG	GG	AA	GG	AA	AA	NN	AA	AA	GG	AA	AA	GG	GG	GG	AA	AA	AA	AA	GG	GG	GG	AA	GG	AA	AA	AA	AA	AA	AA	AA	AA	GG	AA
PZE-101083109	A/G	1	70726231	+	NA	NA	NA	NA	NA	NA	GG	GG	AA	AA	GG	GG	AA	GG	AA	GG	GG	NN	AA	AA	AA	GG	AA	AA	AA	AA	GG	AA	AA	AA	AA	AA	AA	GG	AA	GG	AA	AA	AA	AA	AA	AA	AA	AA	AA
PZE-101083165	A/C	1	70750917	+	NA	NA	NA	NA	NA	NA	CC	CC	AA	AA	CC	AA	CC	CC	CC	NN	CC	CC	AA	AA	AA	CC	CC	AA	AA	CC	AA	AA	AA	AA	CC	CC	CC	AA	AA	AA	AA	AA	AA	AA	AA	AA	AA	CC	CC
PZE-101083295	A/G	1	70957317	+	NA	NA	NA	NA	NA	NA	AA	AA	AA	AA	AA	AA	AA	AA	AA	AA	AA	AA	AA	AA	AA	AA	AA	AA	AA	AA	AA	AA	GG	AA	AA	AA	GG	AA	AA	AA	AA	GG	AA	AA	NN	GG	GG	GG	AA
PZE-101083407	G/A	1	71025618	+	NA	NA	NA	NA	NA	NA	GG	GG	GG	GG	GG	GG	GG	GG	GG	GG	GG	GG	GG	GG	GG	GG	GG	GG	GG	GG	GG	GG	GG	GG	GG	GG	GG	GG	GG	GG	GG	GG	GG	GG	GG	GG	GG	GG	GG
PZE-101083417	C/A	1	71051198	+	NA	NA	NA	NA	NA	NA	CC	CC	AA	CC	CC	AA	AA	CC	CC	CC	CC	CC	AA	AA	CC	AA	AA	CC	AA	CC	CC	CC	NN	CC	CC	CC	CC	CC	AA	CC	AA	NN	AA	CC	AA	NN	NN	CC	AA
PZE-101083422	A/G	1	71063691	+	NA	NA	NA	NA	NA	NA	GG	AA	AA	AA	AA	AA	GG	AA	AA	GG	AA	AA	AA	AA	AA	AA	AA	GG	AA	AA	AA	AA	AA	AA	AA	GG	AA	AA	AA	AA	AA	AA	AA	AA	AA	AA	AA	AA	AA
PZE-101083423	G/A	1	71063759	+	NA	NA	NA	NA	NA	NA	GG	GG	GG	GG	GG	GG	GG	GG	GG	GG	GG	GG	GG	GG	GG	GG	GG	GG	GG	GG	GG	GG	GG	GG	GG	GG	GG	GG	GG	GG	GG	GG	GG	GG	GG	GG	GG	GG	GG
PZE-101083426	G/A	1	71063922	+	NA	NA	NA	NA	NA	NA	GG	GG	GG	NN	GG	GG	GG	GG	GG	GG	GG	NN	GG	GG	GG	GG	GG	AG	GG	GG	GG	AA	GG	AA	GG	NN	GG	GG	GG	GG	GG	GG	GG	AA	GG	GG	GG	GG	GG
PZE-101083533	G/A	1	71145092	+	NA	NA	NA	NA	NA	NA	GG	GG	AG	GG	GG	AG	GG	GG	GG	AA	GG	GG	GG	AG	GG	GG	GG	GG	GG	GG	GG	AA	GG	AA	AA	GG	GG	GG	GG	GG	AG	GG	AG	AA	AG	GG	AG	GG	GG
PZE-101083578	A/G	1	71205998	+	NA	NA	NA	NA	NA	NA	GG	AA	AA	GG	AA	AA	GG	AA	AA	AA	AA	GG	GG	AA	AA	GG	GG	AA	AA	AA	GG	AA	AA	AA	GG	GG	GG	GG	AA	GG	AA	AA	AA	AA	AA	AA	AA	GG	GG
PZE-101083582	G/A	1	71208658	+	NA	NA	NA	NA	NA	NA	GG	GG	AA	GG	GG	AA	GG	GG	GG	GG	GG	GG	GG	AA	GG	GG	GG	GG	GG	GG	GG	GG	GG	GG	GG	GG	GG	GG	GG	GG	AA	GG	AA	GG	AG	GG	NN	GG	GG
SYN31034	A/G	1	71586202	+	NA	NA	NA	NA	NA	NA	AA	AA	GG	AA	AA	GG	AA	AA	AA	AA	AA	AA	AA	GG	AA	AA	GG	AA	AA	AA	AA	AA	GG	AA	AA	GG	GG	AA	AA	AA	GG	GG	GG	AA	GG	GG	GG	GG	GG
PZE-101083742	A/G	1	71603750	+	NA	NA	NA	NA	NA	NA	AA	AA	GG	AA	AA	GG	AA	AA	AA	AA	AA	AA	AA	GG	AA	AA	GG	AA	AA	AA	AA	AA	GG	AA	AA	GG	GG	AA	AA	AA	GG	GG	GG	AA	GG	GG	GG	GG	GG
PZE-101083745	G/A	1	71606326	+	NA	NA	NA	NA	NA	NA	GG	GG	AA	GG	GG	AA	GG	GG	GG	GG	GG	GG	GG	AA	GG	GG	AA	GG	GG	GG	GG	GG	AA	GG	GG	AA	AA	GG	GG	GG	AA	AA	AA	GG	AA	AA	AA	AA	AA
PZE-101083749	G/A	1	71606576	+	NA	NA	NA	NA	NA	NA	GG	GG	AA	GG	GG	AA	GG	GG	GG	GG	GG	GG	GG	AA	GG	GG	AA	GG	GG	GG	GG	GG	AA	GG	GG	AA	AA	GG	GG	GG	AA	AA	AA	GG	AA	AA	AA	AA	AA
PZE-101083751	G/A	1	71606695	+	NA	NA	NA	NA	NA	NA	GG	GG	AA	GG	GG	AA	GG	GG	GG	GG	GG	GG	GG	AA	GG	GG	AA	GG	GG	GG	GG	GG	AA	GG	GG	AA	AA	GG	GG	GG	AA	AA	AA	GG	AA	AA	AA	AA	AA
PZE-101083752	A/G	1	71606811	+	NA	NA	NA	NA	NA	NA	AA	AA	GG	AA	AA	GG	AA	AA	AA	AA	AA	AA	AA	GG	AA	AA	GG	AA	AA	AA	AA	AA	GG	AA	AA	GG	GG	AA	AA	AA	GG	GG	GG	AA	GG	GG	GG	GG	GG
PZE-101083753	A/G	1	71606983	+	NA	NA	NA	NA	NA	NA	AA	AA	GG	AA	AA	GG	AA	AA	AA	AA	AA	AA	AA	GG	AA	AA	GG	AA	AA	AA	AA	AA	GG	AA	AA	GG	GG	AA	AA	AA	GG	GG	GG	AA	GG	GG	GG	GG	GG
SYN14652	G/A	1	71607541	+	NA	NA	NA	NA	NA	NA	GG	GG	AA	AA	GG	AA	GG	GG	GG	GG	GG	AA	GG	AA	GG	AA	AA	NN	GG	GG	GG	GG	AA	GG	GG	AA	AA	GG	GG	GG	AA	AA	AA	GG	AA	AA	AA	AA	AA
PZE-101083767	G/A	1	71607659	+	NA	NA	NA	NA	NA	NA	GG	GG	AA	AA	GG	AA	GG	GG	GG	GG	GG	AA	GG	AA	GG	AA	AA	NN	GG	GG	GG	GG	AA	GG	GG	AA	AA	GG	GG	GG	AA	AA	AA	GG	AA	AA	AA	AA	AA
PZE-101083786	G/A	1	71630397	+	NA	NA	NA	NA	NA	NA	GG	GG	AA	AA	GG	AA	GG	GG	GG	GG	GG	AA	AA	AA	GG	AA	GG	NN	GG	GG	GG	GG	NN	GG	GG	GG	GG	GG	AA	GG	AA	NN	AA	GG	AA	NN	AA	GG	GG
PZE-101083788	G/A	1	71630721	+	NA	NA	NA	NA	NA	NA	GG	GG	AA	AA	GG	AA	GG	GG	GG	GG	GG	AA	AA	AA	GG	AA	AA	NN	AA	GG	GG	GG	GG	GG	GG	AA	AA	GG	AA	GG	AA	GG	AA	GG	NN	GG	AA	AA	AA
SYN4966	A/C	1	71795509	+	NA	NA	NA	NA	NA	NA	AA	AA	AA	AA	AA	AA	AA	AA	AA	AA	AA	AA	AA	AA	CC	AA	AA	NN	AA	AA	AA	AA	CC	AA	AA	CC	CC	AA	AA	AA	AA	CC	AA	AA	AC	CC	NN	CC	AA
PZE-101083824	A/T	1	72000104	+	NA	NA	NA	NA	NA	NA	TT	AA	AA	AA	AA	TT	AA	AA	AA	AA	AA	AA	TT	AA	AA	AA	TT	AA	AA	AA	AA	AA	AA	AA	TT	AA	AA	AA	TT	AA	AA	AA	AA	AA	AA	AA	AA	AA	TT
PZE-101083825	G/A	1	72000147	+	NA	NA	NA	NA	NA	NA	AA	GG	GG	GG	GG	AA	GG	GG	GG	GG	GG	GG	AA	GG	GG	GG	AA	GG	GG	GG	GG	GG	GG	GG	AA	GG	GG	GG	AA	GG	GG	GG	GG	GG	GG	GG	GG	GG	AA
PZE-101083961	A/G	1	72007657	+	NA	NA	NA	NA	NA	NA	GG	AA	AA	AA	AA	GG	AA	AA	AA	AA	AA	AA	GG	AA	AA	AA	GG	AA	AA	AA	AA	AA	AA	AA	GG	AA	AA	AA	GG	AA	AA	AA	AA	AA	AA	AA	AA	AA	GG
PZE-101083950	A/C	1	72010746	+	NA	NA	NA	NA	NA	NA	CC	AA	CC	AA	AA	CC	AA	AA	AA	CC	AA	AA	CC	CC	AA	AA	CC	AA	AA	AA	AA	AA	AA	AA	CC	AA	AA	AA	CC	AA	CC	AA	CC	AA	AC	AA	AC	AA	CC
PZE-101083942	G/C	1	72011396	+	NA	NA	NA	NA	NA	NA	GG	GG	CC	GG	GG	GG	GG	GG	GG	GG	GG	GG	CC	CC	GG	GG	CC	CC	GG	GG	GG	GG	GG	GG	CC	GG	GG	GG	CC	GG	CC	GG	CC	GG	NN	GG	CC	GG	CC
PZE-101083914	A/G	1	72012660	+	NA	NA	NA	NA	NA	NA	AA	AA	AA	AA	AA	AA	AA	AA	AA	GG	AA	AA	GG	AA	AA	AA	GG	GG	AA	AA	AA	AA	AA	AA	GG	AA	AA	AA	GG	AA	AA	AA	AA	AA	AA	AA	AA	AA	GG
PZE-101083913	G/A	1	72012732	+	NA	NA	NA	NA	NA	NA	AA	GG	GG	GG	GG	GG	AA	GG	GG	GG	GG	GG	AA	GG	GG	GG	AA	NN	GG	GG	AA	AA	GG	AA	AA	GG	AA	AA	AA	AA	GG	GG	GG	AA	GG	GG	GG	AA	AA
PZE-101083876	C/A	1	72022498	+	NA	NA	NA	NA	NA	NA	AA	CC	CC	CC	CC	CC	CC	CC	CC	AA	CC	CC	AA	CC	CC	CC	CC	NN	CC	CC	CC	AA	CC	AA	CC	CC	CC	CC	CC	CC	CC	AA	CC	AA	CC	CC	CC	CC	CC
PZE-101083975	G/A	1	72094282	+	NA	NA	NA	NA	NA	NA	AA	AA	NN	NN	AA	AA	GG	AA	AA	AA	AA	NN	GG	NN	GG	NN	NN	NN	GG	AA	GG	AA	GG	AA	AA	GG	AA	GG	GG	GG	NN	AA	NN	AA	NN	GG	NN	AA	NN
PZE-101083984	G/A	1	72094577	+	NA	NA	NA	NA	NA	NA	GG	GG	GG	GG	GG	GG	GG	GG	GG	GG	GG	AA	GG	GG	GG	AA	AA	NN	GG	GG	GG	GG	GG	GG	GG	GG	GG	GG	GG	GG	GG	GG	GG	GG	GG	GG	GG	GG	AA
SYN38511	A/C	1	72112397	+	NA	NA	NA	NA	NA	NA	NN	AA	AA	AA	AA	CC	AA	AA	AA	CC	AA	AA	AA	AA	CC	AA	AA	AA	AA	AA	CC	CC	AA	CC	AA	AA	AA	CC	AA	CC	AA	CC	AA	CC	AA	AA	AA	AA	AA
PZE-101084058	A/G	1	72224033	+	NA	NA	NA	NA	NA	NA	AA	GG	GG	GG	GG	GG	AA	GG	GG	AA	GG	GG	AA	GG	AA	AA	GG	NN	GG	GG	GG	AA	AA	AA	GG	GG	GG	GG	AA	GG	GG	AA	GG	AA	AG	AA	GG	GG	GG
PZE-101084013	G/A	1	72232958	+	NA	NA	NA	NA	NA	NA	GG	AA	GG	GG	AA	AA	GG	AA	AA	GG	AA	GG	GG	GG	GG	GG	AA	NN	GG	AA	AA	GG	GG	GG	AA	GG	GG	AA	GG	AA	GG	GG	GG	GG	GG	GG	GG	GG	AA
SYN32647	G/A	1	72232982	+	NA	NA	NA	NA	NA	NA	GG	GG	AA	AA	GG	GG	GG	GG	GG	GG	GG	AA	GG	AA	AA	GG	GG	NN	AA	GG	GG	GG	GG	GG	GG	GG	GG	GG	GG	GG	AA	GG	AA	GG	AG	GG	NN	GG	GG
SYN32645	A/G	1	72233448	+	NA	NA	NA	NA	NA	NA	AA	GG	GG	GG	GG	GG	AA	GG	GG	AA	GG	GG	AA	GG	GG	AA	GG	GG	GG	GG	GG	AA	AA	AA	GG	AA	AA	GG	AA	GG	GG	AA	GG	AA	AG	AA	NN	AA	GG
SYN32646	A/G	1	72233509	+	NA	NA	NA	NA	NA	NA	AA	GG	GG	GG	GG	GG	AA	GG	GG	AA	GG	GG	AA	GG	GG	AA	GG	GG	GG	GG	GG	AA	AA	AA	GG	AA	AA	GG	AA	GG	GG	AA	GG	AA	AG	AA	NN	AA	GG
PZE-101084026	G/A	1	72234302	+	NA	NA	NA	NA	NA	NA	GG	GG	GG	AA	GG	GG	GG	GG	GG	AA	GG	GG	GG	GG	GG	GG	GG	GG	AA	GG	AA	AA	GG	AA	GG	GG	GG	AA	AA	AA	AA	AA	GG	AA	GG	GG	NN	GG	GG
PZE-101084096	C/A	1	72351869	+	NA	NA	NA	NA	NA	NA	CC	CC	CC	CC	CC	CC	CC	CC	CC	CC	CC	CC	CC	CC	CC	CC	CC	CC	CC	CC	CC	CC	CC	CC	CC	AA	AA	CC	CC	CC	CC	CC	CC	CC	CC	CC	CC	AA	CC
PZE-101084124	G/A	1	72353051	+	NA	NA	NA	NA	NA	NA	GG	GG	GG	GG	GG	GG	GG	GG	GG	GG	GG	GG	GG	GG	GG	GG	GG	GG	GG	GG	GG	GG	GG	GG	GG	AA	AA	GG	GG	GG	GG	GG	GG	GG	GG	GG	GG	AA	GG
PZE-101084186	A/G	1	72618185	+	NA	NA	NA	NA	NA	NA	AA	AA	AA	AA	AA	AA	AA	AA	AA	AA	AA	AA	AA	AA	AA	AA	AA	AA	AA	AA	AA	AA	AA	AA	AA	GG	GG	AA	AA	AA	AA	AA	AA	AA	AA	AA	AA	GG	AA
PZE-101084259	A/G	1	72702457	+	NA	NA	NA	NA	NA	NA	AA	AA	AA	AA	AA	AA	AA	AA	AA	GG	AA	AA	AA	AA	GG	AA	AA	NN	GG	AA	GG	AA	GG	AA	GG	AA	AA	GG	GG	GG	GG	AA	AA	AA	AG	GG	AA	AA	AA
SYN339	A/G	1	72804956	+	NA	NA	NA	NA	NA	NA	AA	AA	AA	GG	AA	GG	AA	AA	AA	GG	AA	GG	AA	AA	GG	GG	AA	AA	GG	AA	AA	AA	GG	AA	AA	AA	GG	AA	GG	AA	GG	AA	AA	AA	NN	GG	AA	GG	AA
PZE-101084361	C/A	1	72820226	+	NA	NA	NA	NA	NA	NA	CC	CC	AA	CC	CC	CC	AA	CC	CC	CC	CC	CC	CC	AA	CC	CC	AA	CC	CC	CC	AA	CC	CC	CC	CC	CC	CC	AA	AA	AA	CC	CC	AA	CC	NN	CC	AC	CC	AA
PZE-101084367	G/A	1	72842586	+	NA	NA	NA	NA	NA	NA	GG	AA	AA	GG	AA	AA	AA	AA	AA	GG	AA	GG	GG	AA	GG	GG	AA	NN	NN	AA	AA	AA	GG	AA	AA	NN	NN	AA	NN	AA	GG	AA	AA	AA	AG	GG	AA	NN	AA
PZE-101084453	G/A	1	73102340	+	NA	NA	NA	NA	NA	NA	GG	NN	AA	GG	NN	NN	AA	NN	NN	GG	NN	GG	GG	AA	GG	GG	AA	GG	GG	NN	GG	GG	GG	GG	GG	AA	GG	GG	GG	GG	GG	GG	AA	GG	AG	GG	NN	GG	AA
PZE-101084477	A/G	1	73203186	+	NA	NA	NA	NA	NA	NA	AA	AA	GG	GG	AA	AA	AA	AA	AA	AA	AA	AA	GG	GG	AA	AA	GG	AA	AA	AA	AA	AA	AA	AA	AA	AA	AA	AA	AA	AA	AA	AA	GG	AA	AG	AA	NN	AA	GG
PZE-101084523	C/A	1	73232900	+	NA	NA	NA	NA	NA	NA	AA	CC	CC	CC	CC	AA	CC	CC	CC	NN	CC	CC	CC	CC	CC	AA	CC	NN	AA	CC	AA	CC	CC	CC	AA	CC	AA	AA	CC	AA	CC	CC	CC	CC	CC	CC	CC	AA	CC
PZE-101084524	A/G	1	73232929	+	NA	NA	NA	NA	NA	NA	AA	GG	GG	GG	GG	AA	GG	GG	GG	NN	GG	AA	GG	GG	AA	AA	GG	AA	AA	GG	AA	AA	AA	AA	AA	AA	AA	AA	AA	AA	AA	AA	GG	AA	NN	AA	NN	AA	GG
PZE-101084525	A/G	1	73232966	+	NA	NA	NA	NA	NA	NA	AA	AA	AA	AA	AA	AA	AA	AA	AA	AA	AA	AA	AA	AA	AA	AA	AA	AA	AA	AA	AA	AA	AA	AA	AA	GG	AA	AA	AA	AA	AA	AA	AA	AA	AA	AA	AA	AA	AA
PZE-101084593	G/A	1	73337098	+	NA	NA	NA	NA	NA	NA	GG	GG	AA	GG	GG	GG	AA	GG	GG	AA	GG	GG	AA	AA	GG	AA	AA	GG	AA	GG	AA	AA	GG	AA	AA	GG	GG	AA	GG	AA	GG	AA	AA	AA	AG	GG	AA	GG	AA
PZE-101084617	G/A	1	73340169	+	NA	NA	NA	NA	NA	NA	GG	GG	GG	AA	GG	GG	GG	GG	GG	GG	GG	AA	GG	GG	GG	GG	GG	NN	GG	GG	AA	GG	GG	GG	GG	AA	GG	AA	GG	AA	AA	GG	GG	GG	GG	GG	GG	GG	GG
PZE-101084627	A/C	1	73341255	+	NA	NA	NA	NA	NA	NA	AA	AA	AA	CC	AA	CC	AA	AA	AA	AA	AA	CC	AA	AA	AA	AA	AA	CC	CC	AA	CC	AA	CC	AA	AA	CC	AA	CC	CC	CC	CC	AA	AA	AA	NN	CC	AA	AA	AA
PZE-101084671	A/G	1	73349070	+	NA	NA	NA	NA	NA	NA	AA	AA	GG	AA	AA	AA	AA	AA	AA	AA	AA	GG	AA	GG	GG	GG	GG	GG	GG	AA	AA	GG	AA	GG	AA	AA	AA	AA	AA	AA	AA	GG	GG	GG	AG	AA	GG	AA	GG
PZE-101084702	A/G	1	73379227	+	NA	NA	NA	NA	NA	NA	AA	AA	AA	AA	AA	AA	GG	AA	AA	AA	AA	AA	AA	AA	AA	AA	AA	AA	AA	AA	AA	AA	GG	AA	AA	AA	AA	AA	AA	AA	GG	AA	AA	AA	AG	GG	AA	AA	AA
PZE-101084701	A/G	1	73379248	+	NA	NA	NA	NA	NA	NA	AA	AA	AA	AA	AA	AA	GG	AA	AA	AA	AA	AA	AA	AA	AA	AA	AA	AA	AA	AA	AA	AA	GG	AA	AA	AA	AA	AA	AA	AA	GG	AA	AA	AA	AG	GG	AA	AA	AA
SYN3028	A/G	1	73379462	+	NA	NA	NA	NA	NA	NA	AA	AA	AA	AA	AA	AA	GG	AA	AA	AA	AA	AA	AA	AA	AA	AA	AA	AA	AA	AA	AA	AA	GG	AA	AA	AA	AA	AA	AA	AA	GG	AA	AA	AA	AG	GG	AA	AA	AA
PZE-101084695	G/A	1	73380342	+	NA	NA	NA	NA	NA	NA	AA	GG	GG	AA	GG	GG	GG	GG	GG	GG	GG	GG	GG	GG	AA	GG	GG	AA	AA	GG	GG	GG	GG	GG	AA	GG	AA	GG	AA	GG	GG	GG	GG	GG	GG	GG	GG	AA	GG
PZE-101084685	C/A	1	73380804	+	NA	NA	NA	NA	NA	NA	CC	AA	AA	CC	AA	AA	CC	AA	AA	AA	AA	AA	AA	AA	CC	AA	AA	CC	CC	AA	AA	AA	CC	AA	CC	CC	CC	AA	CC	AA	CC	AA	AA	AA	AC	CC	AA	CC	AA
PZE-101084676	A/G	1	73382464	+	NA	NA	NA	NA	NA	NA	GG	AA	AA	GG	AA	AA	GG	AA	AA	AA	AA	AA	AA	AA	GG	NN	AA	GG	GG	AA	AA	AA	GG	AA	GG	GG	GG	AA	GG	AA	AA	AA	AA	AA	AG	GG	AA	GG	AA
PZE-101084674	G/A	1	73382592	+	NA	NA	NA	NA	NA	NA	AA	GG	GG	AA	GG	GG	GG	GG	GG	GG	GG	GG	GG	GG	AA	GG	GG	AA	AA	GG	GG	GG	GG	GG	AA	GG	AA	GG	AA	GG	GG	GG	GG	GG	GG	GG	GG	AA	GG
SYN16337	A/G	1	73510051	+	NA	NA	NA	NA	NA	NA	GG	AA	GG	AA	AA	AA	GG	AA	AA	AA	AA	AA	GG	GG	AA	AA	GG	AA	AA	AA	GG	GG	AA	GG	AA	AA	AA	GG	AA	GG	AA	GG	GG	GG	AG	AA	GG	AA	GG
PZE-101084814	A/G	1	73634957	+	NA	NA	NA	NA	NA	NA	GG	AA	GG	AA	NN	AA	AA	NN	AA	AA	AA	AA	GG	GG	AA	AA	GG	AA	AA	AA	AA	AA	AA	AA	AA	GG	AA	AA	GG	AA	GG	AA	GG	AA	GG	AA	NN	AA	GG
SYN26731	A/G	1	73635310	+	NA	NA	NA	NA	NA	NA	GG	AA	GG	AA	AA	AA	AA	AA	AA	AA	AA	AA	GG	GG	AA	AA	GG	AA	AA	AA	AA	AA	AA	AA	AA	GG	AA	AA	GG	AA	GG	AA	GG	AA	NN	AA	NN	AA	GG
SYN26730	A/G	1	73637089	+	NA	NA	NA	NA	NA	NA	GG	AA	GG	AA	AA	AA	AA	AA	AA	AA	AA	AA	GG	GG	AA	AA	GG	AA	AA	AA	AA	AA	AA	AA	AA	GG	AA	AA	GG	AA	GG	AA	GG	AA	AG	AA	NN	AA	GG
PZE-101084850	A/G	1	73736703	+	NA	NA	NA	NA	NA	NA	GG	AA	GG	AA	AA	AA	AA	AA	AA	AA	AA	AA	GG	GG	AA	AA	GG	AA	AA	AA	AA	AA	AA	AA	AA	GG	AA	AA	GG	AA	GG	AA	GG	AA	AG	AA	NN	AA	GG
SYN36585	A/C	1	73874304	+	NA	NA	NA	NA	NA	NA	CC	AA	CC	AA	AA	AA	AA	AA	AA	AA	AA	AA	CC	CC	AA	AA	CC	AA	AA	AA	CC	AA	AA	AA	AA	CC	AA	CC	CC	CC	AA	AA	CC	AA	AC	AA	CC	AA	CC
PZE-101084898	A/C	1	73968220	+	NA	NA	NA	NA	NA	NA	NN	AA	AA	AA	AA	AA	CC	AA	AA	AA	AA	AA	AA	AA	AA	AA	AA	AA	AA	AA	AA	AA	AA	AA	CC	AA	AA	AA	AA	AA	AA	AA	AA	AA	AA	AA	AA	AA	AA
PZE-101084888	G/A	1	73970623	+	NA	NA	NA	NA	NA	NA	AA	GG	GG	AA	GG	GG	AA	GG	GG	GG	GG	GG	AA	GG	GG	GG	GG	GG	GG	GG	GG	GG	GG	GG	AA	GG	GG	GG	GG	GG	GG	GG	GG	GG	GG	GG	GG	GG	GG
PZE-101084990	G/A	1	74046557	+	NA	NA	NA	NA	NA	NA	AA	GG	GG	AA	GG	GG	AA	GG	GG	AA	GG	GG	AA	GG	GG	GG	GG	NN	GG	GG	GG	GG	AA	GG	AA	GG	GG	GG	AA	GG	GG	GG	GG	GG	GG	AA	GG	GG	GG
PZE-101085005	C/A	1	74048323	+	NA	NA	NA	NA	NA	NA	CC	CC	CC	CC	CC	CC	AA	CC	CC	CC	CC	CC	CC	CC	CC	CC	CC	CC	CC	CC	CC	CC	AA	CC	CC	CC	CC	CC	AA	CC	CC	CC	CC	CC	AC	AA	CC	CC	CC
PZE-101085026	A/G	1	74090156	+	NA	NA	NA	NA	NA	NA	AA	AA	AA	AA	AA	AA	AA	AA	AA	AA	AA	AA	AA	AA	AA	AA	AA	AA	GG	AA	AA	GG	AA	GG	AA	AA	GG	AA	AA	AA	AA	GG	AA	GG	AA	AA	NN	GG	AA
PZE-101085066	A/C	1	74215246	+	NA	NA	NA	NA	NA	NA	AA	AA	AA	AA	AA	AA	AA	AA	AA	NN	AA	AA	AA	AA	AA	AA	AA	AA	CC	AA	AA	CC	AA	CC	AA	AA	CC	AA	AA	AA	AA	CC	AA	CC	AA	AA	NN	CC	AA
PZE-101085077	A/C	1	74230036	+	NA	NA	NA	NA	NA	NA	AA	AA	AA	CC	AA	AA	AA	AA	AA	AA	AA	AA	AA	AA	AA	AA	AA	AA	AA	AA	AA	AA	AA	AA	AA	CC	AA	AA	AA	AA	CC	AA	AA	AA	AA	AA	AA	AA	AA
PZE-101085101	C/G	1	74263935	+	NA	NA	NA	NA	NA	NA	CC	CC	CC	GG	CC	CC	CC	CC	CC	GG	CC	CC	GG	CC	CC	CC	CC	CC	CC	CC	CC	CC	CC	CC	GG	CC	CC	CC	CC	CC	GG	CC	CC	CC	CC	CC	CC	CC	CC
SYN38889	A/G	1	74278380	+	NA	NA	NA	NA	NA	NA	NN	AA	AA	GG	AA	AA	AA	AA	AA	AA	AA	AA	AA	AA	AA	AA	AA	AA	AA	AA	AA	AA	AA	AA	AA	AA	AA	AA	AA	AA	GG	AA	AA	AA	AA	AA	AA	AA	AA
PZE-101085148	C/A	1	74409501	+	NA	NA	NA	NA	NA	NA	CC	CC	CC	CC	CC	CC	CC	CC	CC	CC	CC	CC	CC	CC	CC	CC	CC	CC	CC	CC	CC	AA	AA	AA	CC	CC	CC	CC	AA	CC	CC	AA	CC	AA	AC	AA	CC	CC	CC
PZE-101085146	G/A	1	74410363	+	NA	NA	NA	NA	NA	NA	GG	GG	GG	GG	GG	GG	GG	GG	GG	GG	GG	GG	GG	GG	GG	GG	GG	GG	GG	GG	GG	GG	AA	GG	GG	GG	GG	GG	AA	GG	GG	GG	GG	GG	AG	AA	GG	GG	GG
PZE-101085145	A/G	1	74411003	+	NA	NA	NA	NA	NA	NA	AA	AA	AA	GG	AA	AA	AA	AA	AA	AA	AA	AA	AA	AA	AA	AA	AA	AA	AA	AA	AA	GG	GG	GG	AA	AA	AA	AA	GG	AA	GG	GG	AA	GG	AG	GG	NN	AA	AA
PZE-101085136	A/C	1	74416916	+	NA	NA	NA	NA	NA	NA	AA	AA	CC	AA	AA	AA	AA	AA	AA	AA	AA	CC	AA	CC	AA	CC	CC	AA	AA	AA	AA	CC	CC	CC	AA	AA	AA	AA	CC	AA	CC	CC	CC	CC	CC	CC	CC	AA	CC
PZE-101085181	G/A	1	74481202	+	NA	NA	NA	NA	NA	NA	GG	GG	AA	GG	GG	GG	GG	GG	GG	GG	GG	AA	GG	AA	GG	AA	AA	GG	GG	GG	GG	GG	AA	GG	GG	GG	GG	GG	AA	GG	GG	GG	AA	GG	AA	AA	AA	GG	AA
SYN13471	A/G	1	74486831	+	NA	NA	NA	NA	NA	NA	AA	AA	NN	AA	AA	AA	AA	AA	AA	AA	AA	GG	AA	NN	AA	GG	NN	AA	AA	AA	AA	GG	GG	GG	AA	AA	AA	AA	GG	AA	GG	GG	NN	GG	GG	GG	GG	AA	NN
SYN13470	A/G	1	74486854	+	NA	NA	NA	NA	NA	NA	AA	AA	AA	AA	AA	AA	AA	AA	AA	AA	AA	GG	AA	AA	AA	GG	AA	AA	AA	AA	AA	AA	GG	AA	AA	AA	AA	AA	GG	AA	AA	AA	AA	AA	AG	GG	AA	AA	AA
ZM012452-0141	G/A	1	74487264	+	NA	NA	NA	NA	NA	NA	GG	GG	GG	GG	GG	GG	GG	GG	GG	GG	GG	GG	GG	GG	GG	GG	GG	GG	GG	GG	GG	AA	GG	AA	GG	GG	GG	GG	GG	GG	AA	AA	GG	AA	GG	GG	NN	GG	GG
SYN13468	G/A	1	74487493	+	NA	NA	NA	NA	NA	NA	GG	GG	GG	GG	GG	GG	GG	GG	GG	GG	GG	AA	GG	GG	GG	AA	GG	GG	GG	GG	GG	GG	AA	GG	GG	GG	GG	GG	AA	GG	GG	GG	GG	GG	AG	AA	GG	GG	GG
SYN13467	C/A	1	74488250	+	NA	NA	NA	NA	NA	NA	CC	CC	CC	CC	CC	CC	CC	CC	CC	CC	CC	AA	CC	CC	CC	AA	CC	CC	CC	CC	CC	CC	AA	CC	CC	CC	CC	CC	AA	CC	CC	CC	CC	CC	AC	AA	CC	CC	CC
PZE-101085194	A/C	1	74489203	+	NA	NA	NA	NA	NA	NA	AA	AA	CC	AA	AA	AA	AA	AA	AA	AA	AA	CC	AA	CC	AA	CC	CC	AA	AA	AA	AA	CC	CC	CC	AA	AA	AA	AA	CC	AA	CC	CC	CC	CC	CC	CC	CC	AA	CC
PZE-101085246	A/G	1	74604858	+	NA	NA	NA	NA	NA	NA	AA	AA	GG	AA	AA	NN	AA	AA	AA	AA	AA	AA	AA	GG	AA	AA	GG	GG	GG	AA	AA	GG	GG	GG	AA	AA	GG	AA	GG	AA	GG	GG	GG	GG	GG	GG	GG	GG	GG
PZE-101085247	A/G	1	74605720	+	NA	NA	NA	NA	NA	NA	AA	AA	GG	AA	AA	AA	AA	AA	AA	AA	AA	AA	AA	GG	AA	AA	GG	GG	GG	AA	AA	AA	AA	AA	AA	AA	GG	AA	AA	AA	GG	AA	GG	AA	NN	AA	GG	GG	GG
PZE-101085265	A/G	1	74630144	+	NA	NA	NA	NA	NA	NA	AA	AA	GG	AA	AA	AA	AA	AA	AA	AA	AA	AA	AA	GG	AA	AA	GG	GG	GG	AA	AA	AA	AA	AA	AA	AA	GG	AA	AA	AA	GG	AA	GG	AA	NN	AA	GG	GG	GG
PZE-101085267	A/C	1	74631037	+	NA	NA	NA	NA	NA	NA	AA	AA	CC	AA	AA	AA	AA	AA	AA	AA	AA	AA	AA	CC	AA	AA	CC	AC	CC	AA	AA	AA	AA	AA	AA	AA	CC	AA	AA	AA	CC	AA	CC	AA	AC	AA	AC	CC	CC
PZE-101085272	G/A	1	74631440	+	NA	NA	NA	NA	NA	NA	GG	GG	AA	GG	GG	GG	GG	GG	GG	GG	GG	GG	GG	AA	GG	GG	AA	NN	AA	GG	GG	GG	GG	GG	GG	GG	AA	GG	GG	GG	AA	GG	AA	GG	AG	GG	NN	AA	AA
PZE-101085273	G/A	1	74631561	+	NA	NA	NA	NA	NA	NA	GG	GG	AA	GG	GG	GG	GG	GG	GG	GG	GG	GG	GG	AA	GG	GG	AA	NN	AA	GG	GG	GG	GG	GG	GG	GG	AA	GG	GG	GG	AA	GG	AA	GG	AG	GG	NN	AA	AA
PZE-101085328	G/A	1	74704773	+	NA	NA	NA	NA	NA	NA	GG	GG	AA	GG	GG	GG	GG	GG	GG	GG	GG	GG	GG	AA	GG	GG	AA	AG	AA	GG	GG	GG	GG	GG	GG	GG	AA	GG	GG	GG	AA	GG	AA	GG	AG	GG	AG	AA	AA
PZE-101085336	A/G	1	74711007	+	NA	NA	NA	NA	NA	NA	AA	AA	GG	AA	AA	AA	AA	AA	AA	AA	AA	AA	AA	GG	AA	AA	GG	NN	GG	AA	AA	AA	AA	AA	AA	AA	GG	AA	AA	AA	GG	AA	GG	AA	NN	AA	NN	GG	GG
SYN28859	G/A	1	74770767	+	NA	NA	NA	NA	NA	NA	GG	GG	GG	GG	GG	GG	GG	GG	GG	GG	GG	GG	GG	GG	AA	GG	GG	NN	GG	GG	GG	GG	AA	GG	GG	AA	GG	GG	GG	GG	AA	GG	GG	GG	AG	AA	GG	GG	GG
PZE-101085381	G/A	1	74771736	+	NA	NA	NA	NA	NA	NA	GG	GG	GG	GG	GG	GG	GG	GG	GG	GG	GG	GG	GG	GG	AA	GG	GG	NN	GG	GG	GG	GG	AA	GG	GG	AA	GG	GG	GG	GG	AA	GG	GG	GG	AG	AA	GG	GG	GG
SYN28863	G/A	1	74772771	+	NA	NA	NA	NA	NA	NA	GG	GG	GG	GG	GG	GG	GG	GG	GG	GG	GG	GG	GG	GG	AA	GG	GG	NN	GG	GG	GG	GG	AA	GG	GG	AA	GG	GG	GG	GG	AA	GG	GG	GG	AG	AA	GG	GG	GG
SYN28858	G/A	1	74776619	+	NA	NA	NA	NA	NA	NA	GG	GG	GG	GG	GG	GG	GG	GG	GG	GG	GG	GG	GG	GG	AA	GG	GG	NN	GG	GG	GG	GG	AA	GG	GG	AA	GG	GG	GG	GG	AA	GG	GG	GG	NN	AA	GG	GG	GG
SYN28861	G/A	1	74784456	+	NA	NA	NA	NA	NA	NA	GG	GG	NN	GG	GG	GG	GG	GG	GG	GG	GG	GG	GG	GG	AA	GG	GG	NN	GG	GG	GG	GG	AA	GG	GG	AA	GG	GG	GG	GG	AA	GG	GG	GG	AG	AA	GG	GG	GG
PZE-101085472	C/A	1	75069082	+	NA	NA	NA	NA	NA	NA	CC	CC	CC	CC	CC	CC	CC	CC	CC	CC	CC	CC	CC	CC	AA	CC	CC	NN	CC	CC	CC	CC	AA	CC	CC	AA	CC	CC	CC	CC	AA	CC	CC	CC	AC	AA	CC	CC	CC
SYN22814	A/G	1	75071724	+	NA	NA	NA	NA	NA	NA	AA	AA	AA	AA	AA	AA	AA	AA	AA	AA	AA	AA	AA	AA	GG	AA	AA	NN	AA	AA	AA	AA	GG	AA	AA	GG	AA	AA	AA	AA	GG	AA	AA	AA	NN	GG	AA	AA	AA
SYN19915	G/A	1	75142285	+	NA	NA	NA	NA	NA	NA	GG	AA	GG	GG	AA	GG	GG	AA	AA	AA	AA	AA	GG	GG	AA	AA	GG	AA	GG	AA	GG	GG	AA	GG	GG	GG	AA	GG	GG	GG	AA	GG	GG	GG	AG	AA	GG	AA	GG
PZE-101085552	A/G	1	75148013	+	NA	NA	NA	NA	NA	NA	NN	GG	GG	NN	GG	AA	AA	GG	GG	GG	GG	AA	AA	GG	AA	AA	GG	GG	AA	GG	NN	AA	AA	AA	AA	NN	GG	NN	NN	NN	AA	AA	GG	AA	NN	AA	GG	GG	GG
PZE-101085546	C/A	1	75148776	+	NA	NA	NA	NA	NA	NA	AA	CC	CC	CC	CC	CC	CC	CC	CC	CC	CC	AA	CC	CC	CC	AA	CC	CC	AA	CC	CC	CC	CC	CC	CC	CC	CC	CC	CC	CC	CC	CC	CC	CC	CC	CC	CC	CC	CC
PZE-101085526	A/G	1	75156367	+	NA	NA	NA	NA	NA	NA	GG	GG	GG	GG	GG	AA	AA	GG	GG	GG	GG	GG	AA	GG	AA	GG	GG	NN	GG	GG	AA	GG	AA	GG	GG	AA	GG	AA	AA	AA	AA	GG	GG	GG	AG	AA	GG	GG	GG
PZE-101085525	C/A	1	75156416	+	NA	NA	NA	NA	NA	NA	CC	CC	CC	CC	CC	CC	CC	CC	CC	CC	CC	CC	CC	CC	AA	CC	CC	NN	CC	CC	CC	CC	AA	CC	CC	AA	CC	CC	CC	CC	AA	CC	CC	CC	NN	AA	CC	CC	CC
PZE-101085668	G/A	1	75390316	+	NA	NA	NA	NA	NA	NA	AA	GG	GG	AA	GG	GG	GG	GG	GG	GG	GG	GG	AA	GG	GG	GG	GG	NN	GG	GG	AA	AA	GG	AA	GG	GG	AA	AA	GG	AA	GG	AA	GG	AA	GG	GG	GG	AA	GG
PZE-101085696	A/G	1	75397820	+	NA	NA	NA	NA	NA	NA	GG	GG	AA	GG	GG	GG	GG	GG	GG	GG	GG	AA	GG	AA	AA	AA	AA	AA	AA	GG	GG	GG	AA	GG	GG	AA	AA	GG	AA	GG	AA	GG	AA	GG	AA	AA	AA	AA	AA
PZE-101085779	A/C	1	75627286	+	NA	NA	NA	NA	NA	NA	AA	CC	AA	AA	CC	AA	NN	CC	CC	CC	CC	NN	CC	AA	AA	CC	AA	NN	AA	CC	NN	CC	AA	CC	NN	CC	CC	NN	CC	NN	AA	CC	AA	CC	AA	AA	NN	CC	AA
PZE-101085771	A/G	1	75629445	+	NA	NA	NA	NA	NA	NA	AA	GG	AA	AA	GG	GG	GG	GG	GG	GG	GG	AA	GG	AA	AA	AA	AA	AA	AA	GG	GG	GG	AA	GG	GG	GG	AA	GG	GG	GG	AA	GG	AA	GG	AA	AA	NN	AA	AA
[truncated: 41,944 more rows]
[truncated: 261 more columns]
